# Supplementary material for: Using detrital zircon to reconstruct Neoproterozoic crustal thickness variation in the northwestern margin of the Yangtze Block
Source: Sci Rep. 2025 Apr 24;15:14240. doi: 10.1038/s41598-025-98883-3 (PMC12022102; doi:10.1038/s41598-025-98883-3)
Supplement: Supplementary file 2 — Supplementary Material 2 [file 41598_2025_98883_MOESM2_ESM.xlsx]

## Sheet: Sheet1
Table S1 Isotope chronological data for zircons in sedimentary and clastic sedimentary rocks from northern margin of the Yangtze Block
Sample	Analyzed spot	207Pb/206Pb	207Pb/206Pb	207Pb/235U	207Pb/235U	206Pb/238U	206Pb/238U	rho	207Pb/206Pb	207Pb/206Pb	207Pb/235U	207Pb/235U	206Pb/238U	206Pb/238U	Concordance	Th/U	Best age	Estimate	Remarks
		Ratio	1σ	Ratio	1σ	Ratio	1σ		Age (Ma)	1σ	Age (Ma)	1σ	Age (Ma)	1σ			Age (Ma)	1σ
HLL-Z-3	HLL-Z-3-01	0.0695954	0.00339812	1.16255	0.054254	0.121402	0.00167295	0.295281	916.665	100	783.155	25.4794	738.631	9.62524	94%	0.835227	738.631	9.62524
HLL-Z-3	HLL-Z-3-02	0.0632109	0.00263909	1.0722	0.0375585	0.122405	0.00126113	0.294121	716.675	283.325	739.818	18.4106	744.393	7.25429	99%	0.637908	744.393	7.25429
HLL-Z-3	HLL-Z-3-03	0.064245	0.00333535	1.07704	0.0512272	0.120936	0.00138897	0.241472	750.005	111.1	742.186	25.0481	735.95	7.99775	99%	0.774557	735.95	7.99775
HLL-Z-3	HLL-Z-3-04	0.0661496	0.00262955	1.10902	0.0445149	0.12123	0.00148034	0.30422	812.96	83.33	757.704	21.4378	737.639	8.52041	97%	1.32945	737.639	8.52041
HLL-Z-3	HLL-Z-3-05	0.0627758	0.00306749	1.00754	0.0447594	0.116102	0.00157055	0.304502	701.86	302.765	707.633	22.6437	708.09	9.07927	99%	1.53144	708.09	9.07927
HLL-Z-3	HLL-Z-3-06	0.062517	0.0023129	1.02802	0.0394798	0.11898	0.00146812	0.321303	700.01	79.62	717.936	19.7726	724.688	8.46683	99%	1.03969	724.688	8.46683
HLL-Z-3	HLL-Z-3-07	0.0643392	0.00215476	1.05773	0.0372661	0.119248	0.00149338	0.355455	753.71	71.135	732.705	18.3956	726.231	8.61023	99%	0.572673	726.231	8.61023
HLL-Z-3	HLL-Z-3-08	0.0624959	0.00275416	1.02864	0.0458847	0.119716	0.00152971	0.286452	700.01	94.4325	718.245	22.9716	728.93	8.81564	98%	0.749705	728.93	8.81564
HLL-Z-3	HLL-Z-3-09	0.0640068	0.00288617	1.05486	0.0463076	0.120278	0.00167324	0.316893	742.6	96.285	731.286	22.8877	732.165	9.63643	99%	0.793838	732.165	9.63643
HLL-Z-3	HLL-Z-3-10	0.063432	0.0023457	1.04401	0.0396346	0.11909	0.00128972	0.285265	724.08	77.77	725.911	19.6951	725.324	7.43962	99%	0.769668	725.324	7.43962
HLL-Z-3	HLL-Z-3-11	0.064771	0.00268029	1.05874	0.0436599	0.11855	0.00144486	0.295551	768.52	87.8	733.202	21.5391	722.213	8.33615	98%	0.998098	722.213	8.33615
HLL-Z-3	HLL-Z-3-12	0.063466	0.00273931	1.01945	0.0418956	0.117254	0.00148546	0.308271	724.08	91.81	713.639	21.0707	714.741	8.57962	99%	1.02107	714.741	8.57962
HLL-Z-3	HLL-Z-3-13	0.0617928	0.00258331	1.01586	0.0412043	0.119508	0.00160611	0.331336	733.34	88.875	711.83	20.7601	727.733	9.25674	97%	1.29336	727.733	9.25674
HLL-Z-3	HLL-Z-3-14	0.0621598	0.00237296	1.09323	0.0415751	0.12696	0.00152355	0.315548	679.64	82.24	750.072	20.1737	770.502	8.72488	97%	1.32548	770.502	8.72488
HLL-Z-3	HLL-Z-3-15	0.0632537	0.00234115	1.10609	0.0397535	0.126155	0.00128585	0.283598	716.675	79.6225	756.292	19.1728	765.893	7.37219	98%	0.612639	765.893	7.37219
HLL-Z-3	HLL-Z-3-16	0.0632989	0.0024269	1.12975	0.0422826	0.129112	0.00147151	0.304521	718.22	81.475	767.634	20.1655	782.798	8.41191	98%	1.17294	782.798	8.41191
HLL-Z-3	HLL-Z-3-17	0.0637564	0.00217502	1.12943	0.0372018	0.128167	0.00140257	0.332231	744.45	72.215	767.479	17.7468	777.402	8.02534	98%	0.630163	777.402	8.02534
HLL-Z-3	HLL-Z-3-18	0.0667372	0.00245835	1.17053	0.0421424	0.127052	0.00139405	0.304759	829.32	77.775	786.891	19.7217	771.027	7.9844	97%	1.09323	771.027	7.9844
HLL-Z-3	HLL-Z-3-19	0.06471	0.00166524	1.141	0.0291633	0.127248	0.00114842	0.353101	764.82	54.47	772.983	13.8409	772.147	6.58073	99%	0.70724	772.147	6.58073	High LREE
HLL-Z-3	HLL-Z-3-20	0.0661295	0.0025078	1.25136	0.0453038	0.137618	0.00152892	0.306874	809.26	79.625	824.02	20.44	831.176	8.67537	99%	0.514202	831.176	8.67537
HLL-Z-3	HLL-Z-3-21	0.0698132	0.0022602	1.4607	0.0466243	0.151344	0.00155871	0.322664	924.07	66.67	914.297	19.2491	908.492	8.74108	99%	1.03909	908.492	8.74108
HLL-Z-3	HLL-Z-3-22	0.0641071	0.00283564	1.13365	0.0498584	0.128207	0.00174766	0.309944	746.3	92.5825	769.49	23.733	777.631	9.99471	98%	0.828468	777.631	9.99471
HLL-Z-3	HLL-Z-3-23	0.0690184	0.00209512	1.22007	0.0362675	0.127806	0.00119314	0.314057	898.15	62.965	809.807	16.5966	775.337	6.83272	95%	0.922211	775.337	6.83272
HLL-Z-3	HLL-Z-3-24	0.0649423	0.00240564	1.17313	0.0448098	0.130192	0.00133819	0.269096	772.225	78.8525	788.108	20.944	788.959	7.64468	99%	0.965987	788.959	7.64468
HLL-Z-3	HLL-Z-3-25	0.070996	0.00199991	1.51424	0.0415951	0.153979	0.00147909	0.34969	966.665	57.405	936.152	16.8104	923.232	8.27758	98%	0.964111	923.232	8.27758	High LREE
HLL-Z-3	HLL-Z-3-26	0.0695162	0.00233353	1.29524	0.0424044	0.134576	0.00138516	0.314393	913.885	70.3725	843.619	18.7679	813.92	7.88246	96%	0.632216	813.92	7.88246
HLL-Z-3	HLL-Z-3-27	0.069577	0.00295686	1.2304	0.049731	0.128364	0.00151557	0.292115	916.665	91.6675	814.522	22.6466	778.523	8.66873	95%	0.756311	778.523	8.66873
HLL-Z-3	HLL-Z-3-28	0.0644434	0.0035719	1.1272	0.0601831	0.127122	0.00156403	0.230437	766.67	121.287	766.417	28.7321	771.425	8.95496	99%	0.99309	771.425	8.95496
HLL-Z-3	HLL-Z-3-29	0.0650567	0.00273804	1.13561	0.0472842	0.125767	0.00144231	0.275425	775.93	88.1075	770.422	22.4876	763.671	8.26931	99%	0.803525	763.671	8.26931
HLL-Z-3	HLL-Z-3-30	0.0678697	0.00235967	1.31596	0.0447151	0.139739	0.00154952	0.326337	864.81	104.63	852.742	19.613	843.186	8.77595	98%	0.70797	843.186	8.77595
HLL-Z-3	HLL-Z-3-31	0.0652474	0.00291883	1.12321	0.047882	0.124702	0.00150778	0.283631	783.335	93.355	764.512	22.9045	757.571	8.65179	99%	0.747927	757.571	8.65179
HLL-Z-3	HLL-Z-3-32	0.0649014	0.00220484	1.17323	0.0389916	0.130259	0.00129434	0.298987	772.225	72.215	788.155	18.2257	789.341	7.39452	99%	0.785158	789.341	7.39452
HLL-Z-3	HLL-Z-3-33	0.0668979	0.00302577	1.13782	0.0502118	0.123542	0.00156939	0.287864	835.18	94.44	771.476	23.8544	750.917	9.01364	97%	1.05214	750.917	9.01364
HLL-Z-3	HLL-Z-3-34	0.0694987	0.00517312	1.23363	0.0800786	0.129796	0.00205102	0.243433	922.22	153.702	815.992	36.407	786.699	11.7105	96%	0.577617	786.699	11.7105
HLL-Z-3	HLL-Z-3-35	0.0660358	0.00181898	1.17523	0.0312501	0.128393	0.00111302	0.32601	809.26	57.4025	789.087	14.5972	778.694	6.37248	98%	0.651776	778.694	6.37248
HLL-Z-3	HLL-Z-3-36	0.0677002	0.00258298	1.12906	0.0434246	0.120746	0.00147444	0.317491	861.105	73.915	767.303	20.7165	734.858	8.49007	95%	1.05949	734.858	8.49007
HLL-Z-3	HLL-Z-3-37	0.0678212	0.00245961	1.10159	0.0394569	0.117651	0.00149862	0.355626	864.81	74.84	754.119	19.0705	717.027	8.65244	94%	0.756953	717.027	8.65244
HLL-Z-3	HLL-Z-3-38	0.0638977	0.00249715	1.02351	0.0409273	0.115621	0.00136967	0.29625	738.895	83.325	715.675	20.5428	705.307	7.92355	98%	0.837343	705.307	7.92355
HLL-Z-3	HLL-Z-3-39	0.0687844	0.00182498	1.35151	0.036539	0.141541	0.001359	0.35514	892.28	54.785	868.211	15.7886	853.369	7.68825	98%	0.895259	853.369	7.68825
HLL-Z-3	HLL-Z-3-40	0.0626577	0.0030845	1.04556	0.0515839	0.120812	0.00195125	0.327368	698.16	105.543	726.683	25.6101	735.238	11.2297	98%	0.66102	735.238	11.2297
HLL-Z-3	HLL-Z-3-41	0.0669892	0.00288633	1.10612	0.0472797	0.11939	0.00154032	0.301834	838.885	88.885	756.305	22.7999	727.053	8.87915	96%	0.675921	727.053	8.87915
HLL-Z-3	HLL-Z-3-42	0.0656158	0.00260961	1.03166	0.0399582	0.114145	0.00139191	0.314834	794.445	83.3275	719.757	19.9763	696.776	8.06231	96%	0.684342	696.776	8.06231
HLL-Z-3	HLL-Z-3-43	0.0641426	0.00184916	1.04387	0.03071	0.117329	0.00112818	0.326842	746.3	61.105	725.839	15.2646	715.173	6.52049	98%	0.827166	715.173	6.52049
HLL-Z-3	HLL-Z-3-44	0.066597	0.00192791	1.06815	0.0307629	0.115846	0.00110376	0.330823	833.33	59.255	737.832	15.1118	706.611	6.38798	95%	0.78889	706.611	6.38798
HLL-Z-3	HLL-Z-3-45	0.0610546	0.00246162	0.975074	0.0381183	0.115815	0.00121233	0.26777	642.61	85.17	691.075	19.6022	706.429	7.01441	97%	0.758307	706.429	7.01441
HLL-Z-3	HLL-Z-3-46	0.0662392	0.00283847	1.06618	0.0441978	0.117278	0.00150995	0.310581	812.96	90.735	736.865	21.7259	714.877	8.72057	96%	0.743048	714.877	8.72057
HLL-Z-3	HLL-Z-3-47	0.0624094	0.00252504	0.963772	0.0316961	0.11154	0.00117204	0.319507	687.05	87.0275	685.249	16.3953	681.686	6.80726	99%	0.742781	681.686	6.80726
HLL-Z-3	HLL-Z-3-48	0.105877	0.00313727	4.22459	0.123924	0.287897	0.00306772	0.363253	1729.32	53.705	1678.81	24.1113	1631.01	15.3804	97%	0.622892	1729.32	53.705
HLL-Z-3	HLL-Z-3-49	0.0630491	0.00256323	1.03163	0.0412406	0.118425	0.00148169	0.312979	709.27	87.0275	719.745	20.6173	721.494	8.5491	99%	0.815835	721.494	8.5491
HLL-Z-3	HLL-Z-3-50	0.066351	0.00285656	1.12808	0.0466747	0.123553	0.00168615	0.329839	816.665	90.7375	766.836	22.2763	750.979	9.68282	97%	0.716086	750.979	9.68282
HLL-Z-3	HLL-Z-3-51	0.064019	0.00342133	1.09629	0.0561821	0.124632	0.00207286	0.324541	742.6	109.095	751.557	27.2178	757.17	11.8887	99%	0.606334	757.17	11.8887
HLL-Z-3	HLL-Z-3-52	0.0640384	0.00184977	1.0982	0.0324072	0.123429	0.0012382	0.339951	742.6	260.18	752.482	15.6911	750.271	7.11655	99%	0.567266	750.271	7.11655
HLL-Z-3	HLL-Z-3-53	0.0638373	0.00220127	1.04272	0.035868	0.118072	0.00124676	0.306971	744.45	74.0675	725.27	17.8359	719.456	7.19889	99%	0.954116	719.456	7.19889
HLL-Z-3	HLL-Z-3-54	0.0642879	0.00236364	1.03836	0.0286411	0.11659	0.00104287	0.324285	750.005	77.77	723.1	14.2757	710.908	6.03306	98%	0.665608	710.908	6.03306
HLL-Z-3	HLL-Z-3-55	0.0636177	0.00226737	1.01122	0.0343246	0.115656	0.00121812	0.310289	727.785	274.993	709.493	17.3358	705.511	7.04879	99%	0.735744	705.511	7.04879
HLL-Z-3	HLL-Z-3-56	0.0626467	0.00216365	1.0562	0.0310055	0.121765	0.0011175	0.312632	696	74.065	731.951	15.3191	740.714	6.43434	98%	0.552591	740.714	6.43434
HLL-Z-3	HLL-Z-3-57	0.0637672	0.00243628	1.07361	0.042443	0.12156	0.00145431	0.302627	744.45	81.4725	740.51	20.7891	739.535	8.3685	99%	0.814554	739.535	8.3685
HLL-Z-3	HLL-Z-3-58	0.0666091	0.00242234	1.14613	0.0330606	0.1242	0.00121649	0.339557	825.61	75.925	775.416	15.6506	754.69	6.98751	97%	1.04464	754.69	6.98751
HLL-Z-3	HLL-Z-3-59	0.065633	0.00355219	1.12538	0.0557638	0.126144	0.00188199	0.301092	794.445	114.808	765.548	26.6458	765.828	10.7811	99%	1.2635	765.828	10.7811
HLL-Z-3	HLL-Z-3-60	0.067096	0.00243635	1.10505	0.0311708	0.119425	0.00115658	0.343333	842.59	74.84	755.791	15.0442	727.251	6.67193	96%	0.789025	727.251	6.67193
HLL-Z-3	HLL-Z-3-61	0.0671257	0.00209607	1.16008	0.0360096	0.125055	0.00119825	0.308686	842.59	64.8125	781.994	16.9352	759.593	6.87803	97%	0.691445	759.593	6.87803
HLL-Z-3	HLL-Z-3-62	0.0672677	0.00164891	1.19537	0.0292604	0.128457	0.00111623	0.354988	855.55	50.7725	798.445	13.5442	779.059	6.39041	97%	0.586918	779.059	6.39041	High LREE
HLL-Z-3	HLL-Z-3-63	0.0684311	0.00161202	1.2012	0.0280226	0.126857	0.00101317	0.342352	883.33	48.92	801.138	12.9379	769.91	5.81092	96%	0.796889	769.91	5.81092
HLL-Z-3	HLL-Z-3-64	0.0652716	0.00236613	1.17505	0.0410366	0.130846	0.00142937	0.312802	783.335	75.9175	789.005	19.1647	792.69	8.15942	99%	0.590051	792.69	8.15942
HLL-Z-3	HLL-Z-3-65	0.0656825	0.00258074	1.15381	0.0348836	0.127483	0.00115278	0.299092	795.99	76.8475	779.039	16.4539	773.493	6.60428	99%	0.815424	773.493	6.60428
HLL-Z-3	HLL-Z-3-66	0.0659188	0.00235086	1.17008	0.0416366	0.128477	0.00131186	0.286948	805.555	74.07	786.684	19.4891	779.172	7.50578	99%	0.651155	779.172	7.50578
HLL-Z-3	HLL-Z-3-67	0.0694651	0.00264904	1.36159	0.0499718	0.142491	0.00145219	0.277687	922.22	79.63	872.553	21.494	858.735	8.20698	98%	0.849746	858.735	8.20698
HLL-Z-3	HLL-Z-3-68	0.109811	0.00347226	4.9197	0.149815	0.324548	0.00362918	0.367208	1795.99	57.4125	1805.64	25.7265	1811.9	17.6898	99%	1.05226	1795.99	57.4125
HLL-Z-3	HLL-Z-3-69	0.0646154	0.00287941	1.19952	0.0507177	0.134738	0.00134297	0.235735	761.115	94.435	800.364	23.4196	814.839	7.64204	98%	0.561271	814.839	7.64204
HLL-Z-3	HLL-Z-3-70	0.0656794	0.00160327	1.2222	0.0298909	0.13419	0.00110368	0.336298	795.99	55.705	810.779	13.6691	811.723	6.28829	99%	0.600387	811.723	6.28829	High LREE
HLL-Z-3	HLL-Z-3-71	0.0650321	0.00186447	1.12886	0.0313408	0.125519	0.00154675	0.443858	775.93	56.475	767.212	14.9574	762.251	8.86858	99%	1.02851	762.251	8.86858
HLL-Z-3	HLL-Z-3-72	0.0676753	0.00303186	1.20303	0.0435555	0.128434	0.00141503	0.304312	858.325	93.6675	801.984	20.0822	778.928	8.09459	97%	0.825845	778.928	8.09459
HLL-Z-3	HLL-Z-3-73	0.0670706	0.00184706	1.20358	0.033495	0.129173	0.00125968	0.350413	838.885	56.3275	802.236	15.4437	783.148	7.20388	97%	0.814259	783.148	7.20388
HLL-Z-3	HLL-Z-3-74	0.0664233	0.00277519	1.19468	0.0457334	0.127388	0.0016029	0.328697	820.37	87.0325	798.128	21.1658	772.949	9.17489	96%	0.732602	772.949	9.17489
HLL-Z-3	HLL-Z-3-75	0.0673255	0.00189128	1.16991	0.032605	0.125372	0.0011463	0.328067	847.83	59.2575	786.604	15.2665	761.412	6.57913	96%	0.746893	761.412	6.57913	High LREE
HLL-Z-3	HLL-Z-3-76	0.0638612	0.0019116	1.08438	0.0314029	0.122708	0.000992648	0.27934	736.73	62.9575	745.77	15.306	746.132	5.71386	99%	0.600522	746.132	5.71386
HLL-Z-3	HLL-Z-3-77	0.0662452	0.00609236	1.15101	0.0844521	0.126729	0.00303834	0.326758	812.96	193.045	777.718	39.8691	769.179	17.3884	98%	1.29105	769.179	17.3884
HLL-Z-3	HLL-Z-3-78	0.0672952	0.00238111	1.14146	0.0390486	0.122739	0.00109804	0.261513	855.55	74.0725	773.203	18.5225	746.31	6.31748	96%	0.707581	746.31	6.31748
HLL-Z-3	HLL-Z-3-79	0.0688031	0.00188531	1.38627	0.0364809	0.145795	0.001336	0.348214	894.445	57.4075	883.111	15.5346	877.347	7.53144	99%	0.59566	877.347	7.53144
HLL-Z-3	HLL-Z-3-80	0.0650842	0.00206086	1.11803	0.034033	0.12441	0.00123729	0.326713	775.93	66.66	762.029	16.3237	755.897	7.10529	99%	0.554049	755.897	7.10529
HLL-Z-3	HLL-Z-3-81	0.0635086	0.00230062	1.04276	0.0364314	0.1191	0.00118111	0.283848	724.08	272.215	725.289	18.1155	725.383	6.8149	99%	0.911717	725.383	6.8149
HLL-Z-3	HLL-Z-3-82	0.0622372	0.00189163	1.07674	0.0316819	0.125198	0.00120829	0.327999	683.345	64.8075	742.039	15.4985	760.412	6.93463	97%	0.666437	760.412	6.93463
HLL-Z-3	HLL-Z-3-83	0.0711527	0.00471968	1.20769	0.0718021	0.125416	0.0019681	0.263945	961.11	135.648	804.131	33.0284	761.661	11.2808	94%	1.35582	761.661	11.2808
HLL-Z-3	HLL-Z-3-84	0.0674542	0.00236711	1.12973	0.0327801	0.121117	0.001119	0.31841	851.54	74.07	767.623	15.6372	736.992	6.44654	95%	0.543834	736.992	6.44654
HLL-Z-3	HLL-Z-3-85	0.0697213	0.00238647	1.3884	0.0481495	0.14383	0.0014665	0.294006	920.37	70.3725	884.017	20.4787	866.283	8.27816	97%	0.853235	866.283	8.27816
HLL-Z-3	HLL-Z-3-86	0.0661194	0.00227992	1.10841	0.0371215	0.121458	0.00126648	0.311349	809.26	67.59	757.41	17.8846	738.949	7.29096	97%	0.740738	738.949	7.29096	High LREE
HLL-Z-3	HLL-Z-3-87	0.0671015	0.00340302	1.16911	0.0571366	0.12748	0.00190035	0.305022	842.59	105.55	786.228	26.7516	773.475	10.8733	98%	1.8961	773.475	10.8733
HLL-Z-3	HLL-Z-3-88	0.064459	0.00302446	1.1078	0.0496771	0.125729	0.00145252	0.257626	766.67	99.99	757.115	23.9363	763.455	8.32796	99%	0.773263	763.455	8.32796
HLL-Z-3	HLL-Z-3-89	0.065163	0.00243909	1.11839	0.0414001	0.124378	0.00129962	0.282271	788.89	79.62	762.205	19.8506	755.711	7.4623	99%	0.916623	755.711	7.4623
HLL-Z-3	HLL-Z-3-90	0.0682376	0.00262807	1.32131	0.0499363	0.140549	0.00142245	0.267791	875.925	79.6275	855.084	21.8508	847.767	8.05276	99%	0.728688	847.767	8.05276
HLL-Z-3	HLL-Z-3-91	0.0649784	0.00218665	1.14522	0.0383799	0.127848	0.00125164	0.292125	773.77	70.365	774.982	18.1738	775.58	7.16623	99%	0.965163	775.58	7.16623
HLL-Z-3	HLL-Z-3-92	0.0631893	0.00222839	1.06245	0.0376949	0.122045	0.0012818	0.296022	714.51	74.0675	735.029	18.5647	742.325	7.37513	99%	0.889144	742.325	7.37513
HLL-Z-3	HLL-Z-3-93	0.0676405	0.00265359	1.18394	0.0466223	0.127318	0.0014895	0.29709	857.4	81.475	793.146	21.6829	772.546	8.52773	97%	1.45557	772.546	8.52773
HLL-Z-3	HLL-Z-3-94	0.0650097	0.002643	1.10726	0.0463698	0.123616	0.00141376	0.273098	775.93	85.175	756.857	22.3492	751.341	8.12119	99%	0.75892	751.341	8.12119
HLL-Z-3	HLL-Z-3-95	0.0669155	0.00259952	1.17823	0.0385911	0.127644	0.00121223	0.289954	835.18	84.255	790.49	17.9973	774.412	6.94258	97%	0.561037	774.412	6.94258
HLL-Z-3	HLL-Z-3-96	0.066922	0.0025902	1.1991	0.0475838	0.129916	0.00151067	0.293024	835.18	84.255	800.171	21.9774	787.389	8.6292	98%	0.664511	787.389	8.6292
HLL-Z-3	HLL-Z-3-97	0.0663405	0.0033881	1.14889	0.0593439	0.126259	0.0017915	0.274698	816.665	107.403	776.717	28.0459	766.488	10.2624	98%	0.653211	766.488	10.2624
HLL-Z-3	HLL-Z-3-98	0.0702674	0.00257488	1.47613	0.0560215	0.152458	0.0017715	0.30617	1000	75.16	920.646	22.9812	914.724	9.92139	99%	0.946437	914.724	9.92139
HLL-Z-3	HLL-Z-3-99	0.102182	0.00446094	4.49615	0.201784	0.320101	0.00447125	0.311241	1664.81	80.865	1730.26	37.297	1790.22	21.8557	96%	1.34416	1664.81	80.865
HLL-Z-3	HLL-Z-3-100	0.0632031	0.00492477	1.04733	0.0751611	0.122762	0.00297583	0.337781	716.675	166.645	727.561	37.2797	746.441	17.0907	97%	0.8177	746.441	17.0907
HLL-Z-3	HLL-Z-3-101	0.0612517	0.00251136	1.05073	0.0435197	0.12484	0.00167955	0.324821	647.85	88.875	729.243	21.5537	758.361	9.63416	96%	0.65215	758.361	9.63416
HLL-Z-3	HLL-Z-3-102	0.0640898	0.00219544	1.1247	0.0395559	0.127331	0.00147121	0.328525	746.3	72.215	765.225	18.9107	772.619	8.42317	99%	0.653226	772.619	8.42317
HLL-Z-3	HLL-Z-3-103	0.0652702	0.00234196	1.16871	0.042065	0.129949	0.00131515	0.281181	783.335	75.9175	786.04	19.702	787.574	7.51502	99%	0.751352	787.574	7.51502
HLL-Z-3	HLL-Z-3-104	0.0657266	0.0018968	1.16128	0.0329274	0.127956	0.0010981	0.302664	798.15	56.475	782.558	15.4786	776.197	6.28975	99%	0.660511	776.197	6.28975	High LREE
HLL-Z-3	HLL-Z-3-105	0.0625073	0.00166327	1.10774	0.0294009	0.127956	0.000992839	0.292343	700.01	55.55	757.084	14.173	776.195	5.68966	97%	0.556497	776.195	5.68966
HLL-Z-3	HLL-Z-3-106	0.0665823	0.00223833	1.29313	0.0433107	0.140413	0.00131456	0.279525	833.33	70.3675	842.683	19.1863	846.996	7.44489	99%	0.812938	846.996	7.44489
HLL-Z-3	HLL-Z-3-107	0.0643614	0.00187747	1.16218	0.033494	0.130632	0.00119825	0.318276	753.71	56.475	782.979	15.7381	791.468	6.84528	98%	0.677841	791.468	6.84528
HLL-Z-3	HLL-Z-3-108	0.0619618	0.00208128	1.08776	0.0355034	0.127408	0.00132298	0.318141	672.235	72.215	747.417	17.2745	773.064	7.57617	96%	0.757049	773.064	7.57617
HLL-Z-3	HLL-Z-3-109	0.064484	0.00276462	1.11707	0.0454187	0.126592	0.00154895	0.300939	766.67	95.36	761.573	21.7897	768.394	8.87286	99%	0.769075	768.394	8.87286
HLL-Z-3	HLL-Z-3-110	0.0669415	0.00250315	1.1279	0.0415789	0.122149	0.00135797	0.301578	835.18	77.775	766.753	19.8473	742.922	7.81146	96%	0.279382	742.922	7.81146
HLL-Z-3	HLL-Z-3-111	0.0673924	0.00201119	1.27403	0.0373611	0.137039	0.00124781	0.3105	849.995	61.88	834.19	16.6919	827.898	7.08853	99%	0.906227	827.898	7.08853
HLL-Z-3	HLL-Z-3-112	0.0648184	0.00234412	1.12975	0.0412303	0.126348	0.00159347	0.345574	768.52	71.29	767.633	19.664	766.996	9.12928	99%	0.614278	766.996	9.12928
HLL-Z-3	HLL-Z-3-113	0.0647015	0.0038742	1.06967	0.0632483	0.121559	0.00189553	0.263723	764.82	127.767	738.579	31.0337	739.529	10.9023	99%	1.23193	739.529	10.9023
HLL-Z-3	HLL-Z-3-114	0.068727	0.00317112	1.17057	0.0513973	0.125141	0.00193322	0.351835	900	95.5275	786.913	24.0494	760.089	11.0839	96%	0.587869	760.089	11.0839
HLL-Z-3	HLL-Z-3-115	0.0649272	0.00291926	1.13118	0.0504975	0.126745	0.00149876	0.264888	772.225	94.435	768.316	24.0648	769.27	8.58486	99%	0.911978	769.27	8.58486
HLL-Z-3	HLL-Z-3-116	0.0657761	0.00194508	1.16735	0.0357142	0.128284	0.00126159	0.321444	798.15	58.3275	785.402	16.7403	778.07	7.22031	99%	0.690804	778.07	7.22031
HLL-Z-3	HLL-Z-3-117	0.067165	0.00282419	1.15299	0.0483935	0.124899	0.00161009	0.307133	842.59	87.0325	778.653	22.8293	758.702	9.23594	97%	0.958225	758.702	9.23594
HLL-Z-3	HLL-Z-3-118	0.0671073	0.00321216	1.21013	0.0572101	0.131733	0.00187773	0.301506	842.59	99.995	805.249	26.2894	797.744	10.7043	99%	0.641164	797.744	10.7043
HLL-Z-3	HLL-Z-3-119	0.0662318	0.00321904	1.12442	0.0537358	0.123972	0.00178588	0.301435	812.96	106.475	765.09	25.6887	753.386	10.2508	98%	0.881553	753.386	10.2508
HLL-Z-3	HLL-Z-3-120	0.0621535	0.00352054	1.04206	0.0565094	0.122564	0.00176858	0.266094	679.64	121.125	724.941	28.1028	745.302	10.1642	97%	0.533008	745.302	10.1642
HLL-Z-3	HLL-Z-3-121	0.0643672	0.00287431	1.10266	0.0496058	0.124316	0.00150969	0.269942	753.71	99.065	754.635	23.9604	755.356	8.66563	99%	0.884166	755.356	8.66563
HLL-Z-3	HLL-Z-3-122	0.0669538	0.00248545	1.14059	0.0412613	0.124044	0.00154341	0.343946	835.18	77.775	772.788	19.5793	753.797	8.86082	97%	0.909538	753.797	8.86082
HLL-Z-3	HLL-Z-3-123	0.0648513	0.00196126	1.12414	0.033017	0.12561	0.00106856	0.28964	768.52	62.9575	764.957	15.7914	762.77	6.13351	99%	0.726747	762.77	6.13351
HLL-Z-3	HLL-Z-3-124	0.0719966	0.00508095	1.28139	0.0774631	0.133237	0.00293878	0.364861	987.04	144.447	837.471	34.4814	806.305	16.7229	96%	1.04326	806.305	16.7229
HLL-Z-3	HLL-Z-3-125	0.0632382	0.00308138	1.11074	0.0524447	0.128565	0.00165926	0.273339	716.675	103.692	758.528	25.2341	779.672	9.48711	97%	0.733433	779.672	9.48711
HLL-Z-3	HLL-Z-3-126	0.0656197	0.00279287	1.1433	0.0476451	0.126766	0.00167229	0.316557	794.445	89.655	774.073	22.5779	769.388	9.57648	99%	0.721709	769.388	9.57648
HLL-Z-3	HLL-Z-3-127	0.0649748	0.00221055	1.08181	0.0366368	0.120243	0.00125972	0.309347	772.225	70.365	744.518	17.8764	731.964	7.25977	98%	0.899479	731.964	7.25977
HLL-Z-3	HLL-Z-3-128	0.0630022	0.00282523	1.06785	0.0464831	0.123158	0.00139775	0.260725	709.27	295.36	737.688	22.8302	748.717	8.03263	98%	0.755216	748.717	8.03263
HLL-Z-3	HLL-Z-3-129	0.0662167	0.00282093	1.23067	0.0521967	0.134258	0.00148044	0.259985	812.96	89.655	814.643	23.766	812.111	8.42533	99%	0.637556	812.111	8.42533
HLL-Z-3	HLL-Z-3-130	0.0634382	0.00301341	1.11348	0.0519293	0.127141	0.00150313	0.253501	724.08	99.99	759.847	24.9539	771.533	8.60686	98%	0.808947	771.533	8.60686
HLL-Z-3	HLL-Z-3-131	0.068063	0.00304149	1.14991	0.0494552	0.122917	0.00148482	0.280876	872.215	92.59	777.199	23.3632	747.331	8.53358	96%	0.720558	747.331	8.53358
HLL-Z-3	HLL-Z-3-132	0.133233	0.00314905	7.18767	0.164906	0.388804	0.00293335	0.32884	2142.59	42.13	2134.97	20.5021	2117.28	13.6637	99%	0.563877	2142.59	42.13
HLL-Z-3	HLL-Z-3-133	0.0669172	0.00207945	1.18031	0.0359499	0.127109	0.00111424	0.287805	835.18	64.815	791.456	16.7507	771.353	6.38639	97%	0.888663	771.353	6.38639
HLL-Z-3	HLL-Z-3-134	0.0650166	0.00218593	1.18245	0.0370555	0.13194	0.00133077	0.321851	775.93	71.135	792.453	17.2485	798.924	7.59101	99%	0.591977	798.924	7.59101
HLL-Z-3	HLL-Z-3-135	0.0650959	0.00219747	1.18896	0.0393907	0.131943	0.00141853	0.324509	777.47	74.9925	795.48	18.2799	798.942	8.09003	99%	0.72601	798.942	8.09003
HLL-Z-3	HLL-Z-3-136	0.0670775	0.00260188	1.19815	0.0464995	0.129056	0.00135247	0.270032	840.43	76.85	799.734	21.4862	782.476	7.73357	97%	0.938425	782.476	7.73357
HLL-Z-7	HLL-Z-7-01	0.0693866	0.00234814	1.17474	0.0398454	0.122254	0.00128109	0.308946	909.26	75.0025	788.862	18.6115	743.524	7.36977	94%	0.778358	743.524	7.36977
HLL-Z-7	HLL-Z-7-02	0.08203	0.0031422	1.43148	0.0521628	0.126631	0.00133384	0.289061	1255.55	75.4625	902.167	21.7918	768.617	7.64333	84%				Low concordance and high common Pb
HLL-Z-7	HLL-Z-7-03	0.0687589	0.00247267	1.16277	0.0405697	0.122339	0.00127653	0.299058	900	74.0725	783.255	19.0542	744.013	7.34302	94%	0.664952	744.013	7.34302
HLL-Z-7	HLL-Z-7-04	0.0734504	0.00312937	1.29407	0.0538171	0.127878	0.00155358	0.292132	1027.78	85.65	843.102	23.8269	775.747	8.88943	91%	1.25574	775.747	8.88943
HLL-Z-7	HLL-Z-7-05	0.0635927	0.003083	1.11629	0.0557473	0.127565	0.00205787	0.323028	727.785	103.692	761.198	26.7522	773.96	11.7725	98%	1.16654	773.96	11.7725
HLL-Z-7	HLL-Z-7-06	0.0783089	0.0025983	1.28423	0.0407529	0.118678	0.00143351	0.380639	1154.63	66.665	838.738	18.1244	722.952	8.26983	85%				Low concordance
HLL-Z-7	HLL-Z-7-07	0.0766673	0.00384129	1.43206	0.0695788	0.135327	0.00203548	0.309573	1122.22	100	902.409	29.0556	818.186	11.5659	90%	0.877587	818.186	11.5659
HLL-Z-7	HLL-Z-7-08	0.0710534	0.00267618	1.22815	0.0437501	0.125296	0.00156323	0.350236	958.95	77.78	813.497	19.9449	760.972	8.96463	93%	0.848967	760.972	8.96463
HLL-Z-7	HLL-Z-7-09	0.0927655	0.00404763	1.49015	0.0604532	0.117435	0.00162926	0.34198	1483.34	83.335	926.376	24.6585	715.786	9.40704	74%				Low concordance
HLL-Z-7	HLL-Z-7-10	0.0748016	0.00364024	1.32516	0.0583323	0.130867	0.00227461	0.394855	1064.82	102.78	856.77	25.48	792.809	12.9733	92%	1.40927	792.809	12.9733
HLL-Z-7	HLL-Z-7-11	0.068212	0.00198338	1.17203	0.0325312	0.124515	0.00122573	0.354657	875.925	93.52	787.592	15.2172	756.498	7.03848	95%	0.74429	756.498	7.03848
HLL-Z-7	HLL-Z-7-12	0.0718585	0.00309546	1.26978	0.0552372	0.12792	0.00163603	0.294	983.335	116.668	832.291	24.7168	775.99	9.35981	92%	0.931095	775.99	9.35981
HLL-Z-7	HLL-Z-7-13	0.087209	0.0037251	1.19363	0.0429686	0.102865	0.00207481	0.56031	1364.81	87.5025	797.642	19.8966	631.178	12.1324	76%				Low concordance
HLL-Z-7	HLL-Z-7-14	0.0755813	0.00342644	1.52572	0.0679448	0.147251	0.00187698	0.286234	1083.34	90.7425	940.778	27.3225	885.533	10.5576	93%	0.565005	885.533	10.5576
HLL-Z-7	HLL-Z-7-15	0.0652314	0.00410135	0.878701	0.0482557	0.103114	0.00208606	0.368383	783.335	133.325	640.281	26.0844	632.635	12.1953	98%	1.03702	632.635	12.1953	High Common Pb
HLL-Z-7	HLL-Z-7-16	0.0689021	0.0020343	1.17766	0.0353009	0.123759	0.00107755	0.290465	895.99	65.7425	790.222	16.4686	752.161	6.19466	95%	0.663193	752.161	6.19466
HLL-Z-7	HLL-Z-7-17	0.0683256	0.00339564	1.16119	0.0602286	0.122228	0.00124259	0.196	879.63	108.332	782.512	28.302	743.374	7.14906	94%	0.585555	743.374	7.14906	High LREE and common Pb
HLL-Z-7	HLL-Z-7-18	0.237027	0.0708699	10.5946	10.982	0.0499144	0.109736	2.12092	3101.85	495.035	2488.23	961.743	313.996	673.775	-56%				No signal
HLL-Z-7	HLL-Z-7-19	0.0686363	0.00177904	1.18566	0.0310083	0.124893	0.00128913	0.394677	887.035	53.705	793.946	14.4155	758.663	7.39897	95%	0.841996	758.663	7.39897
HLL-Z-7	HLL-Z-7-20	0.0695023	0.00239193	0.97421	0.0327346	0.10196	0.00147684	0.431071	922.22	70.3725	690.631	16.8427	625.886	8.64604	90%	1.028	625.886	8.64604
HLL-Z-7	HLL-Z-7-21	0.0643102	0.00277374	1.14373	0.0474716	0.129517	0.00180451	0.335676	751.55	91.505	774.277	22.4912	785.112	10.3075	98%	0.604801	785.112	10.3075
HLL-Z-7	HLL-Z-7-22	0.0707886	0.00355018	1.22109	0.0553717	0.127642	0.00226096	0.390624	951.54	97.2275	810.275	25.3194	774.4	12.932	95%	0.964815	774.4	12.932
HLL-Z-7	HLL-Z-7-23	0.0717359	0.00209247	1.24146	0.036334	0.124855	0.00110337	0.30195	988.89	59.57	819.543	16.4688	758.448	6.33654	92%	0.733808	758.448	6.33654
HLL-Z-7	HLL-Z-7-24	0.184123	0.0116303	2.773	0.14301	0.113019	0.00192991	0.331109	2690.43	103.858	1348.3	38.4974	690.257	11.1839	35%				Low concordance
HLL-Z-7	HLL-Z-7-25	0.06272	0.00229249	1.06672	0.0388647	0.123145	0.00148336	0.330616	698.16	77.77	737.13	19.1009	748.642	8.5235	98%	1.29449	748.642	8.5235
HLL-Z-7	HLL-Z-7-26	0.113342	0.00272013	4.72894	0.119633	0.301522	0.00358703	0.470248	1853.4	44.29	1772.38	21.2377	1698.85	17.7902	95%	1.09188	1853.4	44.29
HLL-Z-7	HLL-Z-7-27	0.710058	0.157032	77.1823	80.481	0.249943	0.365168	1.40112	error		4426.1	1045.24	1438.18	1883.3	-2%				No signal
HLL-Z-7	HLL-Z-7-28	0.0670667	0.00250478	1.18962	0.0439812	0.128604	0.00143816	0.302475	838.885	77.775	795.782	20.4024	779.898	8.22531	97%	0.748471	779.898	8.22531
HLL-Z-7	HLL-Z-7-29	0.0651174	0.00284269	1.08936	0.0452937	0.12205	0.00148861	0.293345	788.89	97.215	748.194	22.0176	742.353	8.56179	99%	0.638679	742.353	8.56179
HLL-Z-7	HLL-Z-7-30	0.0704886	0.00385548	1.21227	0.0505564	0.125734	0.00178765	0.34092	942.59	111.115	806.232	23.2108	763.484	10.2451	94%	0.908334	763.484	10.2451
HLL-Z-7	HLL-Z-7-31	0.0664019	0.00196955	1.166	0.0338063	0.127281	0.00130271	0.35301	820.37	56.48	784.772	15.8568	772.335	7.46129	98%	1.12118	772.335	7.46129
HLL-Z-7	HLL-Z-7-32	0.0695805	0.00506549	1.22345	0.0848095	0.129746	0.00244996	0.272399	916.665	146.14	811.353	38.7339	786.418	13.9861	96%	0.811602	786.418	13.9861
HLL-Z-7	HLL-Z-7-33	0.0754516	0.00233075	1.23394	0.0447614	0.117871	0.001961	0.458627	1080.56	62.9675	816.129	20.3528	718.298	11.3151	87%				Low concordance and high LREE
HLL-Z-7	HLL-Z-7-34	0.0710064	0.00310751	1.15645	0.0486425	0.118377	0.00136439	0.27402	966.665	95.375	780.285	22.9099	721.214	7.87408	92%	1.18284	721.214	7.87408
HLL-Z-7	HLL-Z-7-35	0.078679	0.00395702	1.29718	0.0486599	0.120031	0.00138444	0.307475	1164.82	99.995	844.475	21.516	730.741	7.978	85%				Low concordance
HLL-Z-7	HLL-Z-7-36	0.0727232	0.00242858	1.26786	0.0401588	0.126963	0.00162729	0.40465	1005.55	67.7525	831.435	17.9891	770.52	9.31768	92%	1.63328	770.52	9.31768
HLL-Z-7	HLL-Z-7-37	0.0664606	0.00279207	1.33511	0.0573357	0.144942	0.00170617	0.274106	820.37	87.0325	861.105	24.9383	872.55	9.61786	98%	0.987298	872.55	9.61786
HLL-Z-7	HLL-Z-7-38	0.0652507	0.00400756	0.98356	0.0576377	0.111231	0.00125684	0.192818	783.335	124.993	695.429	29.5085	679.893	7.30033	97%	1.23126	679.893	7.30033	High Common Pb
HLL-Z-7	HLL-Z-7-39	0.0970992	0.00384674	1.59157	0.0514664	0.11967	0.00152985	0.395335	1568.83	74.0725	966.911	20.1754	728.663	8.81678	71%				Low concordance
HLL-Z-7	HLL-Z-7-40	0.333519	0.0148819	9.18893	0.500974	0.187962	0.00405903	0.396097	3635.18	68.515	2357.01	49.9505	1110.33	22.0343	28%				Low concordance and high LREE
HLL-Z-7	HLL-Z-7-41	0.0702396	0.00203673	1.43201	0.040616	0.147191	0.00145316	0.348082	1000	59.26	902.389	16.9686	885.198	8.17975	98%	0.958045	885.198	8.17975
HLL-Z-7	HLL-Z-7-42	0.0763639	0.00238779	1.43561	0.0425627	0.135926	0.00136145	0.337837	1105.56	61.5725	903.891	17.7546	821.583	7.739	90%	0.839984	821.583	7.739
HLL-Z-7	HLL-Z-7-43	0.0726361	0.00393271	1.35904	0.0641439	0.138653	0.00266597	0.407383	1005.55	104.63	871.457	27.6153	837.04	15.1	95%	1.93241	837.04	15.1
HLL-Z-7	HLL-Z-7-44	0.0731597	0.0028593	1.24644	0.0460039	0.123598	0.00130778	0.286682	1018.21	78.2425	821.797	20.8011	751.239	7.51407	91%	0.739963	751.239	7.51407
HLL-Z-7	HLL-Z-7-45	0.0744161	0.00247093	1.32167	0.0362195	0.128024	0.00127926	0.364627	1053.71	66.975	855.245	15.8512	776.582	7.3227	90%	0.680443	776.582	7.3227
HLL-Z-7	HLL-Z-7-46	0.0686681	0.00224364	1.27217	0.0406015	0.134282	0.001536	0.358408	888.58	67.1275	833.363	18.1527	812.249	8.74051	97%	0.698061	812.249	8.74051	High LREE
HLL-Z-7	HLL-Z-7-47	0.0694212	0.00249341	1.21459	0.0424519	0.127046	0.0013449	0.302872	922.22	74.0775	807.296	19.4719	770.992	7.70372	95%	0.856045	770.992	7.70372
HLL-Z-7	HLL-Z-7-48	0.0704993	0.00407364	1.21153	0.0687558	0.12601	0.00194672	0.272222	942.59	118.52	805.893	31.5728	765.061	11.1526	94%	1.39126	765.061	11.1526
HLL-Z-7	HLL-Z-7-49	0.0678327	0.00316906	1.18659	0.0524609	0.127876	0.00168924	0.29879	864.81	100.922	794.378	24.3672	775.738	9.66399	97%	0.770359	775.738	9.66399
HLL-Z-7	HLL-Z-7-50	0.0820458	0.00344077	1.31977	0.0496776	0.117851	0.00165859	0.373889	1255.55	82.8675	854.411	21.7521	718.181	9.57259	82%				Low concordance
HLL-Z-7	HLL-Z-7-51	0.0721686	0.00457563	1.15304	0.0603175	0.116986	0.00185346	0.302866	990.74	128.55	778.676	28.451	713.19	10.7037	91%	0.82199	713.19	10.7037
HLL-Z-7	HLL-Z-7-52	0.0688303	0.00254124	1.16284	0.0444157	0.12245	0.00169357	0.362097	894.445	75.925	783.289	20.8585	744.652	9.73474	94%	1.19612	744.652	9.73474
HLL-Z-7	HLL-Z-7-53	0.0726795	0.00265865	1.46197	0.054662	0.146386	0.00190887	0.348763	1005.55	74.385	914.823	22.5527	880.673	10.7446	96%	0.936652	880.673	10.7446
HLL-Z-7	HLL-Z-7-54	0.0666478	0.00255719	1.19969	0.046429	0.13127	0.00182993	0.360206	827.775	79.6275	800.443	21.4386	795.105	10.4365	99%	0.901172	795.105	10.4365
HLL-Z-7	HLL-Z-7-55	0.0705808	0.00296671	1.19832	0.0512769	0.123792	0.00166791	0.314869	946.29	85.96	799.811	23.6906	752.354	9.57624	93%	0.927392	752.354	9.57624
HLL-Z-7	HLL-Z-7-56	0.0739625	0.00310486	1.34618	0.0575559	0.132801	0.00186073	0.327716	1040.44	85.1875	865.909	24.9161	803.822	10.5977	92%	1.43036	803.822	10.5977
HLL-Z-7	HLL-Z-7-57	0.0658394	0.00230866	1.2017	0.0430161	0.132759	0.00166361	0.350069	1200	72.215	801.372	19.8457	803.583	9.47735	99%	0.669201	803.583	9.47735
HLL-Z-7	HLL-Z-7-58	0.0668753	0.0020711	1.17577	0.0389467	0.127113	0.00145108	0.34463	835.18	64.815	789.342	18.1834	771.376	8.30975	97%	0.714346	771.376	8.30975
HLL-Z-7	HLL-Z-7-59	0.0271834	0.00154193	0.476781	0.0272828	0.127432	0.00143636	0.196976	error	error	395.862	18.7606	773.198	8.22338	35%				Low concordance
HLL-Z-7	HLL-Z-7-60	0.0711519	0.0022355	1.19408	0.0385894	0.121383	0.00127639	0.32538	961.11	68.6725	797.849	17.8668	738.521	7.34834	92%	0.893794	738.521	7.34834
HLL-Z-7	HLL-Z-7-61	0.0719253	0.00266144	1.23646	0.0450323	0.124776	0.00158792	0.349426	983.335	75.9275	817.278	20.4528	757.994	9.11002	92%	0.989164	757.994	9.11002
HLL-Z-7	HLL-Z-7-62	0.0762596	0.00393625	1.37758	0.0616831	0.13176	0.0019303	0.327185	1101.85	136.11	879.404	26.3496	797.896	11.0033	90%	0.568913	797.896	11.0033
HLL-Z-7	HLL-Z-7-63	0.0721343	0.00246538	1.27005	0.044042	0.127048	0.00163017	0.370014	990.74	68.52	832.412	19.7079	771.005	9.33345	92%	0.933113	771.005	9.33345
HLL-Z-7	HLL-Z-7-64	0.080862	0.00582407	1.04044	0.0659454	0.0961531	0.00202437	0.332171	1218.21	142.127	724.138	32.82	591.825	11.9095	79%				Low concordance
HLL-Z-7	HLL-Z-7-65	0.073366	0.00268917	1.25453	0.0442368	0.124051	0.00159008	0.363511	1033.34	75.16	825.446	19.931	753.837	9.12819	90%	1.07475	753.837	9.12819	High LREE
HLL-Z-7	HLL-Z-7-66	0.065597	0.00184826	1.17706	0.0321701	0.12973	0.00134123	0.378278	794.445	59.255	789.944	15.0137	786.325	7.66505	99%	0.794176	786.325	7.66505
HLL-Z-7	HLL-Z-7-67	0.0694858	0.00283005	1.19956	0.0454793	0.126159	0.00159605	0.333685	922.22	83.335	800.383	21.0017	765.917	9.14556	95%	0.883478	765.917	9.14556
HLL-Z-7	HLL-Z-7-68	0.0629972	0.00314777	1.12163	0.0536641	0.129891	0.00178868	0.287818	709.27	106.315	763.755	25.6882	787.244	10.2139	96%	0.83189	787.244	10.2139
HLL-Z-7	HLL-Z-7-69	0.0658566	0.00256997	1.21696	0.0480155	0.133744	0.00182169	0.34522	1200	83.3275	808.384	21.9983	809.187	10.3672	99%	0.540417	809.187	10.3672
HLL-Z-7	HLL-Z-7-70	0.056282	0.00166469	0.63114	0.0183267	0.0810228	0.000755297	0.321035	464.86	64.8075	496.806	11.4133	502.225	4.51219	98%	0.610799	502.225	4.51219
HLL-Z-7	HLL-Z-7-71	0.0690453	0.00369842	1.23556	0.0655258	0.129104	0.00216415	0.31608	901.85	110.03	816.867	29.7668	782.755	12.363	95%	0.811348	782.755	12.363
HLL-Z-7	HLL-Z-7-72	0.0670127	0.0024563	1.17889	0.0420979	0.126891	0.00141371	0.311992	838.885	80.5525	790.797	19.6254	770.103	8.09785	97%	0.769267	770.103	8.09785
HLL-Z-7	HLL-Z-7-73	0.0696618	0.00350398	1.21464	0.0576974	0.12739	0.00205015	0.3388	918.21	103.705	807.321	26.4592	772.958	11.7302	95%	1.70629	772.958	11.7302
HLL-Z-7	HLL-Z-7-74	0.070016	0.00297477	1.25438	0.0525629	0.129527	0.00166217	0.306242	927.775	87.0375	825.379	23.6812	785.167	9.49578	95%	0.641409	785.167	9.49578
HLL-Z-7	HLL-Z-7-75	0.0731122	0.00378698	1.15669	0.0491282	0.115839	0.00188164	0.382445	1016.66	105.555	780.397	23.1359	706.57	10.8773	90%	1.16524	706.57	10.8773
HLL-Z-7	HLL-Z-7-76	0.0722305	0.00438245	1.2388	0.0832457	0.123118	0.00241334	0.2917	992.28	128.708	818.339	37.7592	748.487	13.8579	91%	0.540497	748.487	13.8579
HLL-Z-7	HLL-Z-7-77	0.0637872	0.00273269	1.06535	0.0450541	0.12114	0.00153058	0.298765	744.45	95.36	736.459	22.1555	737.119	8.80964	99%	0.880248	737.119	8.80964
HLL-Z-7	HLL-Z-7-78	0.066036	0.00413762	1.07349	0.0660343	0.118686	0.00161307	0.220945	809.26	163.882	740.451	32.3408	722.993	9.3035	97%	1.0921	722.993	9.3035	High LREE and common Pb
HLL-Z-7	HLL-Z-7-79	0.0708108	0.00215256	1.40874	0.0420877	0.144046	0.00139045	0.323094	953.7	62.19	892.627	17.7521	867.503	7.84882	97%	0.918595	867.503	7.84882
HLL-Z-7	HLL-Z-7-80	0.0677009	0.00260448	1.19287	0.0462297	0.127903	0.00166579	0.336055	861.105	80.7075	797.29	21.413	775.893	9.52986	97%	0.942735	775.893	9.52986
HLL-Z-7	HLL-Z-7-81	0.0678304	0.0029324	1.18441	0.0478091	0.127947	0.00168723	0.326689	864.81	88.885	793.364	22.2298	776.143	9.6519	97%	0.910804	776.143	9.6519
HLL-Z-7	HLL-Z-7-82	0.0682472	0.00231613	1.37897	0.0490389	0.145434	0.0017402	0.336471	875.925	70.3675	879.999	20.9392	875.317	9.80512	99%	0.818384	875.317	9.80512
HLL-Z-7	HLL-Z-7-83	0.0713394	0.00304067	1.28942	0.0554957	0.132653	0.00303776	0.532072	968.515	87.04	841.039	24.6196	802.984	17.2946	95%	0.750671	802.984	17.2946
HLL-Z-7	HLL-Z-7-84	0.0828212	0.00367908	1.30132	0.0551613	0.114857	0.00143681	0.295116	1264.81	87.0325	846.306	24.3449	700.896	8.31667	81%				Low concordance
HLL-Z-7	HLL-Z-7-85	0.089893	0.00554275	1.61465	0.0976914	0.129989	0.00220221	0.280009	1433.34	117.44	975.916	37.9436	787.805	12.5704	78%				Low concordance
HLL-Z-7	HLL-Z-7-86	0.0722244	0.00250917	1.33936	0.0487459	0.133788	0.00161724	0.332136	992.28	70.3725	862.951	21.166	809.439	9.20556	93%	0.984458	809.439	9.20556
HLL-Z-7	HLL-Z-7-87	0.0684017	0.00266482	1.3837	0.0547756	0.146328	0.00205535	0.354825	879.63	81.48	882.018	23.3404	880.348	11.5681	99%	0.684196	880.348	11.5681
HLL-Z-7	HLL-Z-7-88	0.0698262	0.00305743	1.29314	0.0533738	0.135048	0.0018212	0.326727	924.07	89.66	842.687	23.6404	816.601	10.3527	96%	1.16997	816.601	10.3527
HLL-Z-7	HLL-Z-7-89	0.0743255	0.00266084	1.31958	0.0429278	0.127724	0.00140356	0.337797	1050.01	72.22	854.33	18.8004	774.87	8.03409	90%	0.86282	774.87	8.03409
HLL-Z-7	HLL-Z-7-90	0.0612272	0.00216581	1.08858	0.0354514	0.129114	0.00145296	0.345547	655.57	75.915	747.815	17.2425	782.811	8.3061	95%	0.643758	782.811	8.3061
HLL-Z-7	HLL-Z-7-91	0.0680302	0.0027254	1.21437	0.0470685	0.128572	0.00174991	0.351149	877.775	83.33	807.199	21.5899	779.714	10.0044	96%	0.932633	779.714	10.0044
HLL-Z-7	HLL-Z-7-92	0.0715098	0.00244013	1.28831	0.044244	0.129664	0.00138595	0.31124	972.225	68.985	840.546	19.6406	785.946	7.92031	93%	1.05332	785.946	7.92031
HLL-Z-7	HLL-Z-7-93	0.0716507	0.00225077	1.22555	0.0410837	0.123092	0.0016789	0.406872	975.93	64.0475	812.309	18.7521	748.335	9.64518	91%	0.710736	748.335	9.64518
HLL-Z-7	HLL-Z-7-94	0.0603896	0.00403795	1.06672	0.0684062	0.131455	0.00134372	0.159399	616.685	150.905	737.129	33.6119	796.162	7.66785	92%	1.02904	796.162	7.66785	High Common Pb
HLL-Z-7	HLL-Z-7-95	0.0649178	0.00249485	1.23946	0.0483689	0.137928	0.00177576	0.329911	772.225	80.7025	818.635	21.9378	832.936	10.0698	98%	0.89521	832.936	10.0698
HLL-Z-7	HLL-Z-7-96	0.0721409	0.00201564	1.28569	0.0390499	0.128782	0.0019255	0.492271	990.74	62.04	839.386	17.3567	780.915	11.0045	92%	0.999201	780.915	11.0045
HLL-Z-7	HLL-Z-7-97	0.0664662	0.00322413	1.1997	0.0442638	0.130201	0.00179103	0.372833	820.37	101.847	800.449	20.4394	789.01	10.2245	98%	1.55041	789.01	10.2245
HLL-Z-7	HLL-Z-7-98	0.0728167	0.00305684	1.23707	0.0507707	0.122835	0.00161683	0.320717	1009.26	85.6475	817.553	23.051	746.863	9.29129	90%	2.08793	746.863	9.29129
HLL-Z-7	HLL-Z-7-99	0.0675976	0.00194596	1.13858	0.0331521	0.121522	0.00136356	0.385362	857.4	61.11	771.834	15.7492	739.32	7.84777	95%	0.682798	739.32	7.84777
HLL-Z-7	HLL-Z-7-100	0.0645128	0.00265988	1.38738	0.0538352	0.156902	0.00193861	0.318412	766.67	54.625	883.582	22.9047	939.54	10.8141	93%	0.702413	939.54	10.8141
HLL-Z-7	HLL-Z-7-101	0.0647766	0.00196079	1.19703	0.035407	0.133812	0.0015051	0.380266	768.52	63.73	799.216	16.3727	809.575	8.56855	98%	0.911498	809.575	8.56855
HLL-Z-7	HLL-Z-7-102	0.0618051	0.00184931	1.10658	0.0324475	0.129651	0.00149232	0.392544	733.34	60.18	756.528	15.6483	785.876	8.52658	96%	0.633057	785.876	8.52658
HLL-Z-7	HLL-Z-7-103	0.0729698	0.00321131	1.40393	0.0469175	0.13941	0.00163134	0.350156	1012.96	89.66	890.598	19.8265	841.325	9.24078	94%	0.868406	841.325	9.24078
HLL-Z-7	HLL-Z-7-104	0.0675613	0.00268566	1.19533	0.045679	0.128874	0.00150497	0.305587	855.24	114.97	798.43	21.1344	781.438	8.60445	97%	1.24004	781.438	8.60445
HLL-Z-7	HLL-Z-7-105	0.0632248	0.00263811	1.15016	0.048859	0.131612	0.00182814	0.326986	716.675	283.325	777.32	23.079	797.056	10.4232	97%	0.849412	797.056	10.4232
HLL-Z-7	HLL-Z-7-106	0.0672824	0.00262686	1.18439	0.0440896	0.127448	0.00142473	0.300304	855.55	80.395	793.358	20.5015	773.288	8.15689	97%	0.899829	773.288	8.15689
HLL-Z-7	HLL-Z-7-107	0.0666331	0.0018683	1.20588	0.0327229	0.130618	0.00131696	0.371556	827.775	57.405	803.299	15.0725	791.388	7.52103	98%	0.605441	791.388	7.52103
HLL-Z-7	HLL-Z-7-108	0.0734032	0.00300725	1.28807	0.0467681	0.127009	0.00153813	0.33354	1024.99	83.335	840.44	20.7623	770.778	8.80782	91%	0.671167	770.778	8.80782	High LREE
HLL-Z-7	HLL-Z-7-109	0.0669955	0.00279122	1.23561	0.0518371	0.132752	0.00177882	0.319397	838.885	85.9525	816.888	23.5503	803.543	10.1324	98%	0.889974	803.543	10.1324
HLL-Z-7	HLL-Z-7-110	0.066068	0.00258551	0.865722	0.0409412	0.0950091	0.00288584	0.64228	809.26	82.25	633.242	22.2856	585.094	16.9921	92%	1.40794	585.094	16.9921
HLL-Z-7	HLL-Z-7-111	0.0701414	0.0023242	1.24322	0.0408244	0.127634	0.00138933	0.331488	931.48	66.67	820.34	18.4874	774.352	7.95347	94%	0.715634	774.352	7.95347	High LREE
HLL-Z-7	HLL-Z-7-112	0.0611517	0.0025995	1.09154	0.0425634	0.129959	0.00141519	0.279261	655.57	97.2075	749.25	20.6696	787.633	8.08485	95%	0.651792	787.633	8.08485	High Common Pb
HLL-Z-7	HLL-Z-7-113	0.0655317	0.00265684	1.27655	0.0504622	0.140804	0.00166286	0.298753	790.74	85.18	835.314	22.5143	849.205	9.40762	98%	1.37349	849.205	9.40762
HLL-Z-7	HLL-Z-7-114	0.0713635	0.00273949	1.24166	0.0460541	0.125915	0.00145321	0.311161	968.515	78.5525	819.633	20.8681	764.518	8.33058	93%	1.13013	764.518	8.33058
HLL-Z-7	HLL-Z-7-115	0.0707351	0.00267877	1.266	0.0478109	0.129355	0.00135462	0.277296	949.995	77.78	830.6	21.4313	784.184	7.74385	94%	1.15695	784.184	7.74385
HLL-Z-7	HLL-Z-7-116	0.0735812	0.00359741	1.48644	0.0756733	0.146558	0.00228819	0.306681	1031.48	98.9225	924.863	30.909	881.639	12.8739	95%	0.606078	881.639	12.8739
HLL-Z-7	HLL-Z-7-117	0.0713062	0.00330332	1.21105	0.0540656	0.123924	0.00153245	0.276995	966.35	89.8175	805.672	24.8347	753.11	8.799	93%	0.916193	753.11	8.799
HLL-Z-7	HLL-Z-7-118	0.0636326	0.00497472	1.06965	0.0845713	0.119822	0.00117722	0.124263	729.33	166.648	738.568	41.4943	729.537	6.78829	98%	0.847671	729.537	6.78829	High Common Pb
HLL-Z-7	HLL-Z-7-119	0.088349	0.00405737	1.40486	0.0646071	0.115884	0.00159198	0.298723	1390.74	88.4275	890.989	27.2852	706.827	9.20473	76%				Low concordance
HLL-Z-7	HLL-Z-7-120	0.071866	0.00279392	1.40801	0.0534514	0.142483	0.00156892	0.290057	983.335	79.6325	892.319	22.547	858.685	8.86468	96%	0.93589	858.685	8.86468
HLL-Z-7	HLL-Z-7-121	0.0662931	0.00246406	1.20941	0.0451502	0.131798	0.00136574	0.27757	816.665	77.775	804.921	20.757	798.117	7.79082	99%	0.580608	798.117	7.79082
HLL-Z-7	HLL-Z-7-122	0.0689093	0.00258675	1.18529	0.0442524	0.124759	0.001532	0.328908	895.99	77.78	793.775	20.5687	757.897	8.78999	95%	0.815118	757.897	8.78999
HLL-Z-7	HLL-Z-7-123	0.0711589	0.003645	1.2639	0.0646517	0.129194	0.00204667	0.309698	961.11	105.56	829.659	29.0025	783.268	11.6918	94%	0.876904	783.268	11.6918
HLL-Z-7	HLL-Z-7-124	0.161037	0.00504415	9.80963	0.312824	0.439239	0.00503793	0.359669	2466.35	53.86	2417.06	29.4305	2347.23	22.6007	97%	0.190505	2466.35	53.86
HLL-Z-7	HLL-Z-7-125	0.100712	0.00385431	1.75238	0.0685767	0.125361	0.00141128	0.287676	1638.88	70.83	1028.04	25.3083	761.346	8.09471	70%				Low concordance
HLL-Z-7	HLL-Z-7-126	0.0655152	0.0037093	0.919203	0.0623083	0.100027	0.00199358	0.294024	790.74	86.1075	661.939	32.9682	614.567	11.6876	92%	0.803091	614.567	11.6876	High Common Pb
HLL-Z-7	HLL-Z-7-127	0.0730774	0.0027253	1.29778	0.0518763	0.128055	0.00163782	0.319965	1016.66	80.5575	844.739	22.9312	776.758	9.36895	91%	1.31344	776.758	9.36895
HLL-Z-7	HLL-Z-7-128	0.0709327	0.00283853	1.10449	0.0422345	0.113262	0.00126246	0.291492	955.24	81.4875	755.52	20.3839	691.667	7.31988	91%	1.05247	691.667	7.31988	High Common Pb
HLL-Z-7	HLL-Z-7-129	0.0740456	0.0027851	1.26938	0.0450094	0.124839	0.00159539	0.360418	1042.6	75.9275	832.114	20.1464	758.356	9.1523	90%	0.639639	758.356	9.1523
HLL-Z-7	HLL-Z-7-130	0.0764597	0.00391501	1.52781	0.0741712	0.14676	0.00204128	0.286502	1107.1	97.685	941.62	29.8003	882.778	11.4847	93%	0.569692	882.778	11.4847
HLL-Z-7	HLL-Z-7-131	0.061649	0.00186943	0.665029	0.0201319	0.0780701	0.000726787	0.307522	661.125	65.575	517.685	12.2821	484.593	4.35375	93%	0.323356	484.593	4.35375
HLL-Z-7	HLL-Z-7-132	0.0710733	0.00245867	1.1395	0.0313702	0.116431	0.00110564	0.344939	961.11	70.37	772.272	14.8972	709.988	6.3956	91%	1.39882	709.988	6.3956	High LREE
HLL-Z-7	HLL-Z-7-133	0.0685598	0.00249443	1.17509	0.0416581	0.124142	0.00128669	0.292368	887.035	74.845	789.025	19.4543	754.359	7.38981	95%	0.73211	754.359	7.38981
HLL-Z-7	HLL-Z-7-134	0.070126	0.00264484	1.25886	0.0465068	0.130031	0.00142741	0.297141	931.48	77.78	827.396	20.9129	788.044	8.15396	95%	1.55715	788.044	8.15396
HLL-Z-7	HLL-Z-7-135	0.0755363	0.00341402	1.3476	0.0504673	0.129437	0.00166728	0.343954	1083.34	90.7425	866.523	21.836	784.656	9.52564	90%	1.6426	784.656	9.52564
LSY-1	LSY-1-01	0.067276	0.00314786	1.38134	0.0607159	0.150226	0.00204579	0.309825	855.55	97.065	881.012	25.8956	902.228	11.4759	97%	0.720973	902.228	11.4759
LSY-1	LSY-1-02	0.0683934	0.00244866	1.28863	0.045669	0.136936	0.00179507	0.369888	879.63	74.0725	840.69	20.2698	827.313	10.1878	98%	0.6796	827.313	10.1878
LSY-1	LSY-1-03	0.0627254	0.00252431	1.08466	0.0443484	0.125527	0.00159433	0.310641	698.16	87.0275	745.907	21.6069	762.297	9.14076	97%	0.939109	762.297	9.14076
LSY-1	LSY-1-04	0.17178	0.00412516	11.2082	0.27762	0.472631	0.00527767	0.450823	2575.01	40.1225	2540.6	23.1548	2495.09	23.1421	98%	0.321573	2575.01	40.1225
LSY-1	LSY-1-05	0.0718691	0.002918	1.51926	0.0607167	0.154158	0.00183492	0.297834	983.335	82.255	938.178	24.4801	924.227	10.2609	98%	0.563011	924.227	10.2609	High LREE
LSY-1	LSY-1-06	0.0672811	0.00207893	1.25152	0.0385243	0.135301	0.00156291	0.375264	855.55	60.185	824.089	17.3826	818.034	8.88544	99%	0.812273	818.034	8.88544
LSY-1	LSY-1-07	0.0736297	0.00312224	1.44394	0.0599701	0.143861	0.00196208	0.328388	1031.48	85.955	907.357	24.9234	866.457	11.0675	95%	0.535565	866.457	11.0675
LSY-1	LSY-1-08	0.0678991	0.00288407	1.38297	0.0585271	0.148571	0.00174603	0.2777	864.81	87.495	881.707	24.9456	892.946	9.81155	98%	0.568895	892.946	9.81155
LSY-1	LSY-1-09	0.068542	0.00335108	1.19047	0.0575307	0.126374	0.00198783	0.325492	884.87	97.2225	796.179	26.6736	767.149	11.3842	96%	0.998719	767.149	11.3842
LSY-1	LSY-1-10	0.0693761	0.0021537	1.39082	0.042074	0.145692	0.00157427	0.357191	909.26	58.3375	885.044	17.879	876.771	8.87052	99%	0.845747	876.771	8.87052
LSY-1	LSY-1-11	0.0693542	0.00517467	1.17928	0.0799584	0.12524	0.002341	0.275684	909.26	155.555	790.98	37.2585	760.655	13.4177	96%	0.891046	760.655	13.4177
LSY-1	LSY-1-12	0.0729531	0.00281134	1.47787	0.0579009	0.146763	0.00186115	0.32368	1012.96	78.55	921.359	23.7349	882.795	10.4731	95%	0.647367	882.795	10.4731
LSY-1	LSY-1-13	0.0711881	0.00391155	1.48648	0.0756272	0.152965	0.00220818	0.283743	962.65	108.338	924.881	30.8896	917.561	12.3563	99%	0.040592	917.561	12.3563
LSY-1	LSY-1-14	0.0674831	0.00271096	1.21952	0.0472543	0.130864	0.00159237	0.314032	853.7	115.74	809.556	21.6248	792.791	9.0873	97%	0.797095	792.791	9.0873
LSY-1	LSY-1-15	0.0659135	0.00299546	1.2434	0.0566496	0.136428	0.00204329	0.328732	803.39	95.2125	820.424	25.6461	824.431	11.5991	99%	0.920051	824.431	11.5991
LSY-1	LSY-1-16	0.0670044	0.00318858	1.14198	0.0507871	0.123979	0.0015255	0.276676	838.885	127.775	773.451	24.0808	753.423	8.75872	97%	1.09036	753.423	8.75872
LSY-1	LSY-1-17	0.0623111	0.00450451	1.04902	0.0697018	0.122704	0.00194988	0.239159	683.345	153.685	728.396	34.544	746.11	11.2032	97%	1.10741	746.11	11.2032
LSY-1	LSY-1-18	0.0669857	0.00173158	1.28417	0.0317432	0.138339	0.00114215	0.334	838.885	58.3325	838.707	14.1223	835.266	6.48368	99%	0.0508829	835.266	6.48368
LSY-1	LSY-1-19	0.16365	0.00430116	10.8715	0.293501	0.478863	0.00545345	0.421835	2493.52	44.445	2512.2	25.1614	2522.31	23.8108	99%	0.601038	2493.52	44.445
LSY-1	LSY-1-20	0.0638869	0.00337212	1.25441	0.063295	0.144529	0.00224972	0.30849	738.895	117.58	825.392	28.5135	870.225	12.68	94%	0.724737	870.225	12.68
LSY-1	LSY-1-21	0.0689067	0.00225706	1.30705	0.0413501	0.137198	0.00140355	0.323366	895.99	66.6675	848.829	18.2083	828.799	7.96886	97%	0.458001	828.799	7.96886
LSY-1	LSY-1-22	0.0617148	0.00394046	1.03108	0.0603064	0.123302	0.00208096	0.288552	664.83	137.018	719.469	30.1525	749.54	11.9491	95%	1.22385	749.54	11.9491
LSY-1	LSY-1-23	0.0653333	0.00335499	1.10272	0.0543713	0.123031	0.00174588	0.287803	784.88	113.882	754.665	26.2604	747.987	10.0298	99%	1.05636	747.987	10.0298
LSY-1	LSY-1-24	0.0669509	0.00221318	1.38504	0.0437042	0.150093	0.00178498	0.376889	835.18	69.285	882.588	18.6159	901.485	10.0169	97%	0.72585	901.485	10.0169
LSY-1	LSY-1-25	0.0686789	0.00336101	1.35089	0.0655109	0.142999	0.00226089	0.326027	900	101.853	867.943	28.3013	861.597	12.7597	99%	0.63005	861.597	12.7597
LSY-1	LSY-1-26	0.0637145	0.00405756	1.10744	0.0651461	0.127828	0.00231383	0.307706	731.49	135.167	756.944	31.3921	775.465	13.2319	97%	1.01455	775.465	13.2319
LSY-1	LSY-1-27	0.0670053	0.00295014	1.27871	0.0555442	0.13801	0.00204112	0.340479	838.885	92.5875	836.279	24.7568	833.399	11.5709	99%	1.2124	833.399	11.5709
LSY-1	LSY-1-28	0.0652723	0.0053895	1.07464	0.0744167	0.124102	0.00286496	0.333374	783.335	174.83	741.014	36.4249	754.132	16.4348	98%	0.98671	754.132	16.4348
LSY-1	LSY-1-29	0.0574376	0.0042591	0.947249	0.0653535	0.121733	0.00255358	0.304045	509.3	160.165	676.669	34.0813	740.528	14.6804	90%	0.637016	740.528	14.6804
LSY-1	LSY-1-30	0.0668767	0.00290217	1.377	0.0579456	0.14929	0.00202974	0.323088	835.18	89.655	879.158	24.7599	896.984	11.3952	97%	0.66914	896.984	11.3952
LSY-1	LSY-1-31	0.068324	0.00620374	1.14146	0.0816949	0.128951	0.00311662	0.337695	879.63	188.885	773.201	38.7396	781.878	17.8012	98%	1.02436	781.878	17.8012
LSY-1	LSY-1-32	0.0641976	0.00546735	1.11371	0.0871578	0.128149	0.0027455	0.273761	747.84	175.755	759.957	41.8721	777.295	15.6938	97%	0.990201	777.295	15.6938
LSY-1	LSY-1-33	0.0672248	0.0034081	1.16904	0.0618008	0.12557	0.00232627	0.350438	855.55	100.92	786.197	28.9354	762.542	13.3295	96%	1.70177	762.542	13.3295
LSY-1	LSY-1-34	0.0681479	0.00220191	1.36666	0.0437847	0.145056	0.00156982	0.337794	872.215	66.665	874.733	18.7946	873.19	8.8503	99%	0.947629	873.19	8.8503
LSY-1	LSY-1-35	0.0595296	0.00485862	0.986341	0.0708106	0.126656	0.00304386	0.334755	587.065	177.755	696.852	36.2003	768.76	17.421	90%	0.835867	768.76	17.421
LSY-1	LSY-1-36	0.0626831	0.0028239	1.26603	0.0531013	0.148197	0.00216744	0.348695	698.16	96.285	830.612	23.8009	890.849	12.1784	93%	0.755666	890.849	12.1784	High LREE
LSY-1	LSY-1-37	0.0637888	0.0020748	1.29267	0.0396738	0.146797	0.00155335	0.344774	744.45	267.585	842.479	17.5802	882.985	8.74476	95%	0.784583	882.985	8.74476
LSY-1	LSY-1-38	0.0637361	0.00307973	1.11586	0.0535487	0.126573	0.00153833	0.253262	731.49	101.843	760.988	25.7028	768.283	8.81234	99%	0.788364	768.283	8.81234
LSY-1	LSY-1-39	0.157173	0.00467788	10.2867	0.28872	0.474499	0.00623599	0.468239	2425.61	49.995	2460.9	26.028	2503.26	27.2969	98%	0.999715	2425.61	49.995
LSY-1	LSY-1-40	0.0666896	0.00218092	1.39576	0.0446249	0.151029	0.00162638	0.336817	827.775	63.8875	887.143	18.9227	906.731	9.12177	97%	0.779903	906.731	9.12177
LSY-1	LSY-1-41	0.0690991	0.00285583	1.32883	0.0515375	0.13952	0.0017013	0.314406	901.85	85.96	858.368	22.4783	841.945	9.63524	98%	0.644874	841.945	9.63524	High LREE
LSY-1	LSY-1-42	0.06896	0.0036712	1.18812	0.0595743	0.124213	0.00197896	0.31774	898.15	110.028	795.087	27.6504	754.764	11.355	94%	0.835969	754.764	11.355
LSY-1	LSY-1-43	0.0635391	0.00222409	1.12306	0.038781	0.127351	0.00158716	0.360911	727.785	74.0675	764.438	18.5548	772.736	9.08526	98%	1.38015	772.736	9.08526
LSY-1	LSY-1-44	0.0686404	0.00235292	1.43716	0.0493438	0.150394	0.00172711	0.334476	887.035	75	904.539	20.567	903.169	9.69042	99%	0.991408	903.169	9.69042
LSY-1	LSY-1-45	0.0659937	0.00338924	1.31996	0.0648076	0.145563	0.00233455	0.326654	805.555	107.403	854.497	28.3704	876.044	13.1457	97%	0.679614	876.044	13.1457
LSY-1	LSY-1-46	0.0605165	0.0024361	1.09435	0.0447163	0.129954	0.00148615	0.279875	620.39	87.0225	750.616	21.6854	787.6	8.48916	95%	0.839363	787.6	8.48916
LSY-1	LSY-1-47	0.0691161	0.00218623	1.36801	0.043119	0.142167	0.00152814	0.341023	901.85	65.585	875.309	18.4987	856.905	8.63728	97%	1.32868	856.905	8.63728
LSY-1	LSY-1-48	0.0643601	0.003724	1.12762	0.0601406	0.129288	0.00223268	0.32379	753.71	122.21	766.619	28.7061	783.804	12.7521	97%	1.01767	783.804	12.7521
LSY-1	LSY-1-49	0.0654553	0.00455443	1.15245	0.0701161	0.128425	0.00273004	0.3494	790.74	146.287	778.398	33.0804	778.872	15.6017	99%	0.768065	778.872	15.6017
LSY-1	LSY-1-50	0.0701167	0.00263988	1.47009	0.0542282	0.150715	0.00173315	0.311744	931.48	76.7	918.164	22.3004	904.967	9.72155	98%	0.78761	904.967	9.72155
LSY-1	LSY-1-51	0.0644185	0.00229601	1.17393	0.0426454	0.130584	0.00167057	0.352162	755.25	74.0675	788.481	19.9257	791.198	9.53489	99%	0.780435	791.198	9.53489
LSY-1	LSY-1-52	0.0590417	0.002868	1.03768	0.0517499	0.126272	0.00173315	0.275221	568.55	107.392	722.759	25.7919	766.56	9.92862	94%	1.0764	766.56	9.92862
LSY-1	LSY-1-53	0.0684249	0.00447923	1.12734	0.0680723	0.12227	0.00235627	0.319146	881.17	137.032	766.485	32.4952	743.617	13.5406	96%	1.29096	743.617	13.5406
LSY-1	LSY-1-54	0.06037	0.00284463	1.14068	0.0485626	0.13975	0.00353868	0.594775	616.685	97.2075	772.834	23.0405	843.251	20.0199	91%	0.908445	843.251	20.0199
LSY-1	LSY-1-55	0.145824	0.00385216	8.60011	0.212515	0.421436	0.00459807	0.441529	2297.22	45.37	2296.57	22.5314	2267	20.8888	98%	0.321217	2297.22	45.37
LSY-1	LSY-1-56	0.0629916	0.00284374	1.1776	0.052244	0.133884	0.0020262	0.341125	709.27	295.36	790.195	24.3666	809.986	11.5277	97%	0.930295	809.986	11.5277
LSY-1	LSY-1-57	0.0690058	0.00300079	1.32487	0.0528495	0.138039	0.0019166	0.348068	898.15	90.7425	856.643	23.0893	833.562	10.8659	97%	1.15571	833.562	10.8659
LSY-1	LSY-1-58	0.0624316	0.00289566	1.10839	0.0504951	0.127289	0.00180304	0.310925	700.01	98.9075	757.398	24.3235	772.384	10.3191	98%	0.739899	772.384	10.3191
LSY-1	LSY-1-59	0.241424	0.00659756	20.9826	0.544415	0.620655	0.00707755	0.439503	3129.33	42.4375	3137.79	25.2371	3112.52	28.2022	99%	0.473675	3129.33	42.4375
LSY-1	LSY-1-60	0.0647301	0.00370095	1.10328	0.0593382	0.124278	0.00229509	0.343366	764.82	122.213	754.934	28.6509	755.139	13.166	99%	1.36649	755.139	13.166
LSY-1	LSY-1-61	0.0653786	0.00250428	1.12616	0.0411895	0.123649	0.00146877	0.324769	787.04	79.6225	765.92	19.6777	751.532	8.43613	98%	1.28337	751.532	8.43613
LSY-1	LSY-1-62	0.12188	0.00333449	6.3764	0.167655	0.373776	0.00346746	0.352823	1983.64	43.67	2029.03	23.1194	2047.15	16.3085	99%	0.448428	1983.64	43.67
LSY-1	LSY-1-63	0.0640094	0.00212924	1.11821	0.0358405	0.124997	0.00127385	0.317958	742.6	38.73	762.116	17.1883	759.259	7.31089	99%	0.602119	759.259	7.31089
LSY-1	LSY-1-64	0.0687466	0.00271628	1.38516	0.0529711	0.144916	0.00164348	0.296557	900	82.5625	882.637	22.5583	872.4	9.26555	98%	0.832982	872.4	9.26555
LSY-1	LSY-1-65	0.0631703	0.00345534	1.2008	0.061254	0.139311	0.00207539	0.292046	722.23	116.653	800.957	28.2659	840.767	11.7517	95%	0.820428	840.767	11.7517
LSY-1	LSY-1-66	0.0570478	0.00286141	0.808162	0.0368507	0.102688	0.00124798	0.266528	494.485	111.095	601.423	20.6978	630.14	7.30376	95%	0.638124	630.14	7.30376
LSY-1	LSY-1-67	0.119023	0.00313656	6.16142	0.159722	0.371835	0.00367192	0.380943	1942.6	46.76	1998.99	22.6869	2038.03	17.2899	98%	0.958257	1942.6	46.76
LSY-1	LSY-1-68	0.0664556	0.00261545	1.41857	0.0561585	0.153591	0.00195055	0.320794	820.37	78.7	896.764	23.5848	921.063	10.9112	97%	0.871448	921.063	10.9112
LSY-1	LSY-1-69	0.0616411	0.00382384	0.945711	0.0514093	0.112332	0.00225231	0.368842	661.125	133.315	675.867	26.8322	686.278	13.0583	98%	1.10567	686.278	13.0583
LSY-1	LSY-1-70	0.0669412	0.00355851	1.11867	0.0580584	0.121606	0.00180665	0.286257	835.18	111.105	762.338	27.8296	739.801	10.3914	96%	0.868856	739.801	10.3914
LSY-1	LSY-1-71	0.0649214	0.00485552	1.07992	0.0716718	0.123541	0.00238146	0.290452	772.225	158.167	743.595	34.9927	750.914	13.6698	99%	1.02719	750.914	13.6698
LSY-1	LSY-1-72	0.148238	0.00363646	9.49265	0.226032	0.459172	0.0047878	0.437904	2325.62	42.745	2386.84	21.9335	2435.9	21.1927	97%	0.625012	2325.62	42.745
LSY-1	LSY-1-73	0.0684822	0.00397174	1.17069	0.0631569	0.124492	0.0020776	0.309342	883.33	115.74	786.966	29.5478	756.366	11.9173	96%	1.08669	756.366	11.9173
LSY-1	LSY-1-74	0.0634896	0.00208353	1.12728	0.0353944	0.127641	0.00142379	0.355264	724.08	70.3625	766.456	16.9023	774.395	8.15014	98%	0.945598	774.395	8.15014
LSY-1	LSY-1-75	0.0724535	0.00577071	1.15846	0.0807038	0.118216	0.00235902	0.286446	998.15	162.968	781.232	37.9684	720.289	13.6051	91%	0.948759	720.289	13.6051
LSY-1	LSY-1-76	0.0604598	0.0027816	1.02632	0.044916	0.122243	0.00158265	0.29583	620.39	99.985	717.085	22.5126	743.462	9.09996	96%	1.38923	743.462	9.09996
LSY-1	LSY-1-77	0.0599677	0.00360985	0.998051	0.0546607	0.122325	0.00218711	0.326463	611.13	131.463	702.82	27.782	743.931	12.5688	94%	1.03295	743.931	12.5688
LSY-1	LSY-1-78	0.0657974	0.00307309	1.10393	0.0477562	0.12147	0.00181716	0.345808	799.69	98.1425	755.247	23.0535	739.018	10.453	97%	1.04096	739.018	10.453
LSY-1	LSY-1-79	0.0585822	0.00325658	1.11227	0.0575261	0.137322	0.00211051	0.297161	550.035	149.98	759.267	27.658	829.502	11.9709	91%	0.535462	829.502	11.9709
LSY-1	LSY-1-80	0.0677108	0.00205482	1.36874	0.0401078	0.145164	0.00164714	0.387227	861.105	62.9625	875.625	17.2029	873.798	9.28418	99%	0.923006	873.798	9.28418
LSY-1	LSY-1-81	0.122461	0.00462632	6.10873	0.224863	0.359773	0.00500103	0.377629	1992.28	67.125	1991.5	32.147	1981.1	23.733	99%	0.975228	1992.28	67.125
LSY-1	LSY-1-82	0.0611905	0.00271433	1.0685	0.0467229	0.125679	0.0015996	0.291068	655.57	96.2825	738.006	22.9408	763.169	9.16969	96%	0.698582	763.169	9.16969
LSY-1	LSY-1-83	0.0710634	0.00294047	1.40608	0.0561016	0.143481	0.00200313	0.349904	958.95	85.1925	891.504	23.683	864.316	11.3024	96%	0.625198	864.316	11.3024
LSY-1	LSY-1-84	0.0664327	0.00390366	1.1455	0.0657625	0.126425	0.00239973	0.330631	820.37	119.438	775.115	31.1273	767.441	13.7396	99%	0.967577	767.441	13.7396
LSY-1	LSY-1-85	0.0642593	0.00253805	1.165	0.0460209	0.130592	0.00148663	0.288175	750.005	83.325	784.3	21.5904	791.242	8.48726	99%	0.770901	791.242	8.48726
LSY-1	LSY-1-86	0.0615761	0.00256946	1.05384	0.0414312	0.124285	0.00154509	0.316214	661.125	88.875	730.782	20.4889	755.181	8.86861	96%	0.881803	755.181	8.86861
LSY-1	LSY-1-87	0.125213	0.00456955	6.2971	0.223446	0.364262	0.00483857	0.374344	2031.79	64.505	2018.05	31.1226	2002.34	22.8888	99%	0.961153	2031.79	64.505
LSY-1	LSY-1-88	0.0692382	0.00216111	1.45883	0.0444069	0.152026	0.00159201	0.34402	905.555	64.0425	913.527	18.3485	912.31	8.92206	99%	1.01663	912.31	8.92206
LSY-1	LSY-1-89	0.0638793	0.00215352	1.12043	0.0377871	0.126419	0.00144435	0.338768	738.895	72.215	763.183	18.102	767.405	8.2763	99%	1.20356	767.405	8.2763
LSY-1	LSY-1-90	0.0662338	0.00366225	1.1517	0.0619152	0.125688	0.00199103	0.294663	812.96	115.578	778.044	29.2225	763.218	11.4094	98%	0.899175	763.218	11.4094
LSY-1	LSY-1-91	0.0633182	0.00258675	1.16192	0.0457748	0.133087	0.00183666	0.350302	720.38	85.945	782.858	21.5055	805.455	10.4583	97%	0.996205	805.455	10.4583
LSY-1	LSY-1-92	0.0579305	0.00351615	0.980432	0.0534294	0.124907	0.00209278	0.307451	527.815	133.315	693.827	27.3978	758.743	11.9999	91%	1.00992	758.743	11.9999
LSY-1	LSY-1-93	0.0661715	0.00229975	1.32628	0.0437892	0.145178	0.00170362	0.355417	812.96	72.2175	857.256	19.1222	873.876	9.60157	98%	0.682451	873.876	9.60157
LSY-1	LSY-1-94	0.0631491	0.00262873	1.13585	0.0470113	0.130478	0.00181661	0.336389	722.23	88.11	770.536	22.3553	790.592	10.3678	97%	1.29659	790.592	10.3678
LSY-1	LSY-1-95	0.0637639	0.00273166	1.0902	0.0435011	0.1245	0.00159872	0.321817	744.45	91.5025	748.601	21.1382	756.414	9.17408	98%	0.53331	756.414	9.17408
LSY-1	LSY-1-96	0.0590123	0.0023237	0.847693	0.0332198	0.103776	0.00117169	0.28811	568.55	85.1725	623.382	18.2605	636.499	6.85168	97%	0.685617	636.499	6.85168
LSY-1	LSY-1-97	0.0680453	0.00295058	1.23262	0.0516818	0.132452	0.00199369	0.358996	870.05	94.5975	815.531	23.5111	801.84	11.3572	98%	1.20589	801.84	11.3572
LSY-1	LSY-1-98	0.0721058	0.00454529	1.20705	0.0680361	0.123903	0.00213388	0.305544	990.74	133.493	803.836	31.3057	752.99	12.2461	93%	0.728264	752.99	12.2461
LSY-1	LSY-1-99	0.0679819	0.00292523	1.37329	0.0553704	0.147242	0.00198173	0.333809	877.775	89.3475	877.573	23.697	885.484	11.1457	99%	0.416907	885.484	11.1457
LSY-1	LSY-1-100	0.0689323	0.00297231	1.21147	0.0515095	0.127808	0.00196503	0.361607	898.15	88.89	805.866	23.6566	775.346	11.2397	96%	0.85771	775.346	11.2397
LSY-1	LSY-1-101	0.0696419	0.00282714	1.43574	0.0572084	0.150117	0.00218112	0.364642	917.59	83.7975	903.945	23.8563	901.618	12.2349	99%	0.758461	901.618	12.2349
LSY-1	LSY-1-102	0.132116	0.00351603	7.00944	0.185809	0.38327	0.00409511	0.403068	2127.78	46.145	2112.63	23.5994	2091.54	19.1177	98%	0.704301	2127.78	46.145
LSY-1	LSY-1-103	0.0681695	0.00369539	1.15184	0.0619816	0.123422	0.00195934	0.295016	873.76	108.332	778.111	29.2519	750.229	11.2504	96%	0.772045	750.229	11.2504
LSY-1	LSY-1-104	0.0735875	0.00336866	1.4658	0.065925	0.145333	0.00215786	0.330128	1031.48	60.185	916.401	27.1542	874.751	12.1545	95%	0.89638	874.751	12.1545
LSY-1	LSY-1-105	0.0685059	0.0033604	1.22738	0.0583905	0.130825	0.0018457	0.296555	883.33	97.2225	813.143	26.6239	792.572	10.5304	97%	1.10658	792.572	10.5304	High LREE
LSY-1	LSY-1-106	0.181198	0.00531069	11.9737	0.342794	0.479124	0.00623049	0.454224	2664.82	53.8625	2602.35	26.8869	2523.45	27.1883	96%	1.28912	2664.82	53.8625
LSY-1	LSY-1-107	0.0683344	0.00330429	1.13583	0.0538708	0.121286	0.00190405	0.331001	879.63	100	770.529	25.6157	737.961	10.9539	95%	1.13765	737.961	10.9539
LSY-1	LSY-1-108	0.0676096	0.0030551	1.13169	0.0502909	0.12195	0.00166241	0.306757	857.4	93.3575	768.559	23.9606	741.776	9.56013	96%	1.01123	741.776	9.56013
LSY-1	LSY-1-109	0.0647802	0.00360096	1.11312	0.055302	0.126754	0.00216121	0.343193	768.52	112.03	759.677	26.5783	769.322	12.3718	98%	0.863343	769.322	12.3718
LSY-1	LSY-1-110	0.0657721	0.00643158	1.12322	0.0905138	0.125451	0.00278352	0.275341	798.15	200.912	764.517	43.2893	761.861	15.9489	99%	0.810947	761.861	15.9489
LSY-1	LSY-1-111	0.0609073	0.00269061	0.862788	0.0365254	0.103214	0.00149028	0.341067	635.2	94.43	631.644	19.9142	633.217	8.71488	99%	0.774211	633.217	8.71488
LSY-1	LSY-1-112	0.0656409	0.00245613	1.30618	0.0486829	0.143923	0.00191474	0.356949	794.445	74.9925	848.445	21.4423	866.806	10.8004	97%	1.13889	866.806	10.8004
LSY-1	LSY-1-113	0.0690275	0.00233652	1.48883	0.0498453	0.155738	0.00168208	0.322608	899.69	70.37	925.841	20.3454	933.046	9.39572	99%	0.785261	933.046	9.39572
LSY-1	LSY-1-114	0.0590041	0.002458	1.07544	0.045267	0.13173	0.00172461	0.311035	568.55	91.4975	741.403	22.1521	797.727	9.83296	92%	0.678937	797.727	9.83296
LSY-1	LSY-1-115	0.0626978	0.00401456	1.06977	0.0653999	0.124582	0.00195328	0.256462	698.16	137.018	738.629	32.0876	756.883	11.2042	97%	0.778523	756.883	11.2042
LSY-1	LSY-1-116	0.0648809	0.00307434	1.0849	0.0495646	0.120951	0.00167908	0.303865	772.225	72.2175	746.025	24.1441	736.037	9.66431	98%	0.865746	736.037	9.66431
LSY-1	LSY-1-117	0.0624985	0.00236335	1.24825	0.0450132	0.144479	0.0016755	0.321591	700.01	79.62	822.615	20.3371	869.938	9.44915	94%	0.763956	869.938	9.44915
LSY-1	LSY-1-118	0.147775	0.00493745	8.83932	0.300523	0.431954	0.00636294	0.433273	2320.07	57.1	2321.56	31.0531	2314.52	28.6721	99%	1.76424	2320.07	57.1
LSY-1	LSY-1-119	0.0673532	0.00282788	1.34306	0.054487	0.144405	0.0019533	0.333418	849.995	120.525	864.554	23.6197	869.522	11.0129	99%	0.875671	869.522	11.0129
LSY-1	LSY-1-120	0.0636974	0.00261187	1.04717	0.0436093	0.118468	0.00145319	0.29455	731.49	87.0275	727.478	21.6356	721.74	8.3847	99%	1.2865	721.74	8.3847
LSY-1	LSY-1-121	0.0618539	0.00355754	1.05258	0.0599565	0.123189	0.00214316	0.305424	733.34	122.205	730.161	29.6638	748.892	12.3071	97%	0.83832	748.892	12.3071
LSY-1	LSY-1-122	0.0658695	0.00331937	1.11989	0.0522935	0.124939	0.00200497	0.343667	1200	105.55	762.921	25.0529	758.927	11.4967	99%	1.04461	758.927	11.4967
LSY-1	LSY-1-123	0.0641103	0.00308809	1.10442	0.0544379	0.1241	0.00197502	0.322873	746.3	102.612	755.487	26.2713	754.12	11.3335	99%	0.814043	754.12	11.3335
LSY-1	LSY-1-124	0.0673283	0.00318521	1.3564	0.0639498	0.145681	0.00206597	0.300793	847.83	98.145	870.319	27.5626	876.708	11.6342	99%	0.186529	876.708	11.6342
LSY-1	LSY-1-125	0.0678189	0.00355313	1.40707	0.0744296	0.149988	0.00242534	0.305694	864.81	109.255	891.923	31.4028	900.895	13.6043	98%	0.698175	900.895	13.6043
LSY-1	LSY-1-126	0.0687169	0.00335556	1.44314	0.0706689	0.15192	0.00245845	0.330466	900	100	907.027	29.3768	911.718	13.7669	99%	0.494028	911.718	13.7669
LSY-1	LSY-1-127	0.0696042	0.00326018	1.3929	0.0654632	0.144426	0.00218019	0.321198	916.665	96.2975	885.93	27.7846	869.64	12.2897	98%	1.12973	869.64	12.2897
LSY-1	LSY-1-128	0.0642151	0.00429523	1.09751	0.072228	0.123737	0.00224503	0.275692	750.005	136.1	752.144	34.9686	752.035	12.8852	99%	1.13656	752.035	12.8852
LSY-1	LSY-1-129	0.0617693	0.0041053	1.06918	0.069695	0.124287	0.00214925	0.265284	664.83	341.647	738.339	34.2042	755.192	12.3301	97%	0.845549	755.192	12.3301
LSY-1	LSY-1-130	0.067314	0.00316921	1.3641	0.061373	0.145857	0.00239911	0.365587	855.55	98.145	873.633	26.3664	877.699	13.5053	99%	0.364164	877.699	13.5053
LSY-1	LSY-1-131	0.0662347	0.00384174	1.11014	0.0594492	0.118358	0.00204872	0.323233	812.96	122.215	758.241	28.6112	721.108	11.8156	94%	1.06753	721.108	11.8156
LSY-1	LSY-1-132	0.0634854	0.00318047	1.28034	0.0641898	0.144109	0.0021685	0.300141	724.08	107.397	837.003	28.588	867.857	12.2273	96%	0.657868	867.857	12.2273
LSY-1	LSY-1-133	0.0653967	0.00340816	1.10285	0.0553135	0.121721	0.00185904	0.304514	787.04	111.105	754.727	26.7137	740.463	10.6912	98%	0.855948	740.463	10.6912
LSY-1	LSY-1-134	0.0685029	0.00317393	1.31524	0.0614817	0.137746	0.00185892	0.288696	883.33	95.525	852.428	26.9699	831.903	10.5421	97%	0.529907	831.903	10.5421
LSY-1	LSY-1-135	0.070985	0.00456567	1.21963	0.0743455	0.126747	0.00247131	0.319861	966.665	131.482	809.605	34.0143	769.281	14.1451	94%	0.88431	769.281	14.1451
LSY-1	LSY-1-136	0.064899	0.00336373	1.10234	0.0555788	0.12332	0.00204841	0.329449	772.225	109.252	754.481	26.8482	749.646	11.7622	99%	1.24499	749.646	11.7622
LSY-3	LSY-3-01	0.106676	0.00290704	4.44333	0.117259	0.301583	0.00271261	0.340834	1743.52	48.9175	1720.46	21.9044	1699.15	13.4662	98%	1.04722	1743.52	48.9175
LSY-3	LSY-3-02	0.0612069	0.00160529	1.05292	0.027358	0.124289	0.000981302	0.303865	655.57	55.545	730.327	13.5405	755.204	5.64132	96%	0.96645	755.204	5.64132
LSY-3	LSY-3-03	0.0636972	0.00168352	1.14494	0.0302149	0.129925	0.00109434	0.319171	731.49	55.55	774.851	14.313	787.436	6.25788	98%	0.938768	787.436	6.25788
LSY-3	LSY-3-04	0.0711846	0.00201329	1.39839	0.0393239	0.142177	0.00141472	0.353843	962.65	57.4075	888.254	16.6592	856.963	7.99803	96%	0.91889	856.963	7.99803
LSY-3	LSY-3-05	0.0694827	0.00198667	1.38226	0.0383173	0.144184	0.00135357	0.338657	922.22	59.2625	881.405	16.3428	868.277	7.64051	98%	0.730305	868.277	7.64051
LSY-3	LSY-3-06	0.0672673	0.00305452	1.16108	0.0499567	0.126012	0.00160393	0.295829	855.55	94.44	782.464	23.4781	765.076	9.19175	97%	1.10358	765.076	9.19175
LSY-3	LSY-3-07	0.0650361	0.00236538	1.13158	0.0412566	0.125999	0.00131518	0.28629	775.93	75.9175	768.505	19.6597	765.003	7.5408	99%	0.628894	765.003	7.5408
LSY-3	LSY-3-08	0.167758	0.00405503	11.3839	0.279704	0.491373	0.0053904	0.446481	2535.49	40.74	2555.11	22.9992	2576.61	23.3414	99%	0.299388	2535.49	40.74
LSY-3	LSY-3-09	0.0713065	0.00241336	1.49437	0.0496891	0.152185	0.00152644	0.301651	966.35	70.3725	928.097	20.2368	913.202	8.55458	98%	0.495699	913.202	8.55458
LSY-3	LSY-3-10	0.160774	0.00332704	10.163	0.205819	0.457473	0.00355753	0.383991	2464.81	34.88	2449.72	18.7951	2428.39	15.7895	99%	0.772503	2464.81	34.88
LSY-3	LSY-3-11	0.0639159	0.00377741	1.09129	0.0579335	0.12621	0.00175006	0.261199	738.895	124.83	749.133	28.133	766.21	10.0259	97%	0.868872	766.21	10.0259
LSY-3	LSY-3-12	0.0691864	0.00321774	1.39935	0.0628385	0.148514	0.00199945	0.299808	905.555	96.2975	888.662	26.5995	892.63	11.2329	99%	1.03971	892.63	11.2329
LSY-3	LSY-3-13	0.0680867	0.00174585	1.36028	0.0347119	0.144835	0.00153273	0.414709	872.215	53.7025	871.992	14.9447	871.944	8.64342	99%	0.668126	871.944	8.64342
LSY-3	LSY-3-14	0.0681497	0.00307553	1.15903	0.046847	0.12502	0.0016281	0.322192	872.215	94.44	781.501	22.0383	759.394	9.33808	97%	1.06129	759.394	9.33808
LSY-3	LSY-3-15	0.0653674	0.00289125	1.14798	0.0481171	0.128209	0.0015219	0.283206	787.04	87.9575	776.29	22.7518	777.64	8.70601	99%	1.39797	777.64	8.70601
LSY-3	LSY-3-16	0.0642279	0.00208072	1.14054	0.036781	0.128728	0.00136464	0.328726	750.005	68.5125	772.767	17.4553	780.604	7.80516	98%	0.971225	780.604	7.80516
LSY-3	LSY-3-17	0.0632794	0.00309757	1.07949	0.0513105	0.12474	0.00144337	0.243434	716.675	104.465	743.383	25.0593	757.79	8.28274	98%	0.879584	757.79	8.28274
LSY-3	LSY-3-18	0.0652881	0.00290347	1.13223	0.0494541	0.126271	0.00165565	0.300189	783.335	94.4375	768.815	23.5562	766.556	9.48542	99%	1.21364	766.556	9.48542
LSY-3	LSY-3-19	0.0681128	0.00227039	1.17828	0.0366078	0.125839	0.00114619	0.293165	872.215	130.558	790.511	17.0728	764.086	6.57587	96%	0.655964	764.086	6.57587
LSY-3	LSY-3-20	0.0668084	0.00444909	1.17595	0.0668584	0.132329	0.00281385	0.374007	831.48	138.88	789.427	31.2033	801.141	16.0253	98%	0.860067	801.141	16.0253
LSY-3	LSY-3-21	0.0678488	0.00269924	1.28871	0.0489717	0.138787	0.00197	0.373533	864.81	77.62	840.725	21.7337	837.797	11.1609	99%	0.908003	837.797	11.1609
LSY-3	LSY-3-22	0.0615763	0.00235799	1.04432	0.0387951	0.123253	0.00133514	0.291601	661.125	81.4675	726.066	19.2752	749.259	7.67314	96%	0.760558	749.259	7.67314
LSY-3	LSY-3-23	0.0662539	0.00195145	1.38714	0.0420218	0.151524	0.00168864	0.367875	814.5	62.1875	883.479	17.8843	909.502	9.46605	97%	0.662921	909.502	9.46605
LSY-3	LSY-3-24	0.0654189	0.00250398	1.15755	0.0452503	0.127871	0.00133423	0.266919	787.04	80.3925	780.804	21.3022	775.706	7.63737	99%	1.40906	775.706	7.63737
LSY-3	LSY-3-25	0.179845	0.00378742	12.2329	0.256176	0.491969	0.00401382	0.389592	2651.55	35.3425	2622.44	19.7376	2579.19	17.3985	98%	0.579415	2651.55	35.3425
LSY-3	LSY-3-26	0.0661683	0.00308534	1.16879	0.0528124	0.129039	0.00177914	0.305133	812.96	97.3725	786.077	24.7315	782.381	10.1671	99%	0.796039	782.381	10.1671
LSY-3	LSY-3-27	0.0677176	0.00279736	1.13897	0.0393694	0.123348	0.00157751	0.369994	861.105	85.1825	772.023	18.6962	749.805	9.06169	97%	0.7894	749.805	9.06169
LSY-3	LSY-3-28	0.161304	0.00264978	10.3636	0.172821	0.463766	0.00298773	0.386328	2469.43	27.78	2467.8	15.5332	2456.17	13.2246	99%	0.951335	2469.43	27.78
LSY-3	LSY-3-29	0.0643939	0.0020299	1.13747	0.0347148	0.128159	0.00132352	0.338384	753.71	66.66	771.31	16.4992	777.352	7.57438	99%	0.796457	777.352	7.57438
LSY-3	LSY-3-30	0.0679286	0.00266609	1.37356	0.0527918	0.14699	0.00150449	0.266307	866.35	81.4775	877.687	22.5917	884.07	8.46916	99%	0.726571	884.07	8.46916
LSY-3	LSY-3-31	0.0674897	0.0019368	1.21679	0.0341747	0.130481	0.00107403	0.293075	853.7	64.97	808.305	15.6631	790.607	6.13935	97%	1.30108	790.607	6.13935
LSY-3	LSY-3-32	0.0689144	0.00138868	1.37	0.0288409	0.143615	0.00147235	0.486993	895.99	42.5925	876.164	12.3707	865.073	8.31258	98%	1.49947	865.073	8.31258
LSY-3	LSY-3-33	0.122483	0.00236662	6.3207	0.124778	0.372995	0.00387364	0.526072	1994.44	35.0275	2021.33	17.3612	2043.48	18.2208	98%	1.17046	1994.44	35.0275
LSY-3	LSY-3-34	0.0679781	0.0048177	1.16679	0.0746361	0.126144	0.00238822	0.295972	877.775	143.515	785.14	34.9794	765.831	13.6772	97%	0.923012	765.831	13.6772
LSY-3	LSY-3-35	0.0916543	0.00274842	3.30014	0.0967479	0.260942	0.00267343	0.349475	1461.12	52.7775	1481.09	22.8671	1494.66	13.6914	99%	0.663221	1461.12	52.7775
LSY-3	LSY-3-36	0.0643221	0.00283958	1.10278	0.0472245	0.124443	0.00157379	0.295323	753.71	92.585	754.695	22.8093	756.087	9.03173	99%	0.851997	756.087	9.03173
LSY-3	LSY-3-37	0.0680622	0.00170154	1.38429	0.0348336	0.146905	0.00121084	0.327553	872.215	51.8525	882.267	14.8465	883.589	6.8225	99%	0.950595	883.589	6.8225
LSY-3	LSY-3-38	0.122637	0.00227001	6.31176	0.114074	0.372098	0.00293454	0.436362	1994.75	33.0225	2020.09	15.9009	2039.27	13.831	99%	0.673768	1994.75	33.0225
LSY-3	LSY-3-39	0.128026	0.00389516	6.30568	0.190857	0.357344	0.00416302	0.384899	2072.22	53.7025	2019.24	26.5618	1969.57	19.8	97%	1.37651	2072.22	53.7025
LSY-3	LSY-3-40	0.0674745	0.00194601	1.27323	0.0361989	0.136491	0.0012251	0.315702	853.7	65.74	833.836	16.1789	824.792	6.96325	98%	0.444692	824.792	6.96325
LSY-3	LSY-3-41	0.0649971	0.00130387	1.05354	0.0222497	0.117001	0.00105676	0.427674	775.93	42.5875	730.632	11.0127	713.277	6.1109	97%	0.584161	713.277	6.1109	High LREE
LSY-3	LSY-3-42	0.0686797	0.00167609	1.36604	0.0323932	0.144165	0.00136362	0.398883	900	50	874.466	13.9142	868.169	7.69716	99%	0.609351	868.169	7.69716
LSY-3	LSY-3-43	0.0632653	0.00218835	1.05099	0.0357551	0.120374	0.00114482	0.27955	716.675	74.065	729.371	17.7083	732.719	6.59892	99%	1.01059	732.719	6.59892
LSY-3	LSY-3-44	0.0687044	0.00277815	1.21886	0.0416526	0.128103	0.00129873	0.296669	900	83.335	809.256	19.0687	777.037	7.43331	95%	0.804419	777.037	7.43331	High LREE
LSY-3	LSY-3-45	0.0619389	0.00187623	1.05629	0.0311901	0.123667	0.00127527	0.349233	672.235	69.4375	731.993	15.4095	751.635	7.32742	97%	1.32774	751.635	7.32742
LSY-3	LSY-3-46	0.122534	0.00212796	6.23963	0.109172	0.367488	0.0024206	0.376467	1994.44	30.86	2010.02	15.3726	2017.57	11.4627	99%	1.37476	1994.44	30.86
LSY-3	LSY-3-47	0.123774	0.00285471	6.35277	0.139931	0.372211	0.00377141	0.460005	2012.96	40.74	2025.77	19.3729	2039.79	17.7516	99%	1.84349	2012.96	40.74
LSY-3	LSY-3-48	0.0615501	0.00158639	1.02298	0.0273351	0.119871	0.00122145	0.381339	657.42	55.55	715.412	13.7287	729.821	7.0422	98%	0.991274	729.821	7.0422
LSY-3	LSY-3-49	0.0646694	0.0016832	1.21459	0.0302088	0.135789	0.00102181	0.302554	764.82	53.6975	807.296	13.8615	820.806	5.81644	98%	0.54176	820.806	5.81644
LSY-3	LSY-3-50	0.0655393	0.00317059	1.2068	0.0573556	0.133856	0.00180086	0.283076	790.74	106.475	803.72	26.3959	809.824	10.2479	99%	0.556008	809.824	10.2479
LSY-3	LSY-3-51	0.0668331	0.00293162	1.20271	0.0504975	0.130928	0.00154335	0.280753	831.48	90.7375	801.837	23.2842	793.156	8.80768	98%	0.666587	793.156	8.80768
LSY-3	LSY-3-52	0.0658856	0.0020996	1.12381	0.0340916	0.123924	0.00133189	0.354288	1200	66.6625	764.797	16.3074	753.112	7.65007	98%	1.27049	753.112	7.65007
LSY-3	LSY-3-53	0.0678947	0.00282118	1.1677	0.0446194	0.125449	0.00148992	0.310814	864.81	87.0325	785.566	20.9073	761.853	8.54397	96%	1.14531	761.853	8.54397
LSY-3	LSY-3-54	0.0649505	0.00312459	1.10756	0.0544378	0.122946	0.00156554	0.25907	772.225	69.4375	756.999	26.2322	747.498	8.99626	98%	1.14137	747.498	8.99626
LSY-3	LSY-3-55	0.0645433	0.00192414	1.10017	0.0312665	0.123493	0.000998617	0.284537	761.115	62.9575	753.435	15.1253	750.637	5.74422	99%	0.731036	750.637	5.74422
LSY-3	LSY-3-56	0.0575245	0.00177724	0.796462	0.0244831	0.100062	0.000791073	0.257183	522.26	73.1375	594.831	13.8441	614.775	4.64759	96%	0.927921	614.775	4.64759
LSY-3	LSY-3-57	0.0644271	0.00291822	1.0935	0.0459908	0.124673	0.00153259	0.292283	766.67	96.2875	750.204	22.3121	757.402	8.79404	99%	0.824314	757.402	8.79404
LSY-3	LSY-3-58	0.0729009	0.00461571	1.3614	0.0824965	0.137838	0.00237618	0.284486	1012.96	133.49	872.471	35.4778	832.423	13.4698	95%	1.28002	832.423	13.4698
LSY-3	LSY-3-59	0.0663444	0.00273742	1.23267	0.051189	0.134663	0.00145405	0.260017	816.665	87.0325	815.553	23.2866	814.41	8.27265	99%	1.63704	814.41	8.27265
LSY-3	LSY-3-60	0.12739	0.00308607	6.31435	0.15182	0.358547	0.00307902	0.357164	2062.03	42.5925	2020.45	21.1205	1975.28	14.6491	97%	0.765284	2062.03	42.5925
LSY-3	LSY-3-61	0.129944	0.00277627	6.86976	0.148481	0.381975	0.00292078	0.353782	2098.15	70.53	2094.76	19.2104	2085.5	13.6709	99%	0.768832	2098.15	70.53
LSY-3	LSY-3-62	0.0676599	0.00285867	1.19625	0.0478459	0.129223	0.00139713	0.270318	857.4	87.035	798.854	22.1271	783.431	7.98706	98%	0.871371	783.431	7.98706
LSY-3	LSY-3-63	0.0678704	0.00310709	1.26394	0.0558234	0.135973	0.00151681	0.252574	864.81	100.153	829.675	25.0433	821.85	8.61904	99%	0.905085	821.85	8.61904
LSY-3	LSY-3-64	0.0691428	0.00169242	1.25034	0.0303901	0.130739	0.000975799	0.307081	902.775	51.08	823.559	13.7238	792.078	5.57951	96%	1.24968	792.078	5.57951
LSY-3	LSY-3-65	0.0682403	0.00153823	1.28797	0.0294721	0.136443	0.00112614	0.360691	875.925	47.0675	840.399	13.0919	824.519	6.40344	98%	0.369462	824.519	6.40344
LSY-3	LSY-3-66	0.0648786	0.00316708	1.14763	0.05559	0.12779	0.00167484	0.270571	772.225	102.61	776.123	26.2878	775.248	9.58249	99%	0.99032	775.248	9.58249
LSY-3	LSY-3-67	0.065528	0.00178954	1.22829	0.0335386	0.135818	0.00129424	0.348991	790.74	58.17	813.56	15.2928	820.97	7.35891	99%	1.20896	820.97	7.35891
LSY-3	LSY-3-68	0.0664596	0.00277703	1.14306	0.0472793	0.125046	0.00140696	0.272027	820.37	87.0325	773.962	22.4071	759.54	8.07218	98%	1.26991	759.54	8.07218
LSY-3	LSY-3-69	0.0677474	0.00176813	1.2444	0.0307226	0.133472	0.0012979	0.39387	861.105	54.165	820.874	13.9103	807.643	7.39445	98%	1.19242	807.643	7.39445
LSY-3	LSY-3-70	0.0650802	0.00218136	1.20936	0.0392852	0.134831	0.00119165	0.272072	775.93	74.9925	804.896	18.0631	815.364	6.78346	98%	0.903511	815.364	6.78346
LSY-3	LSY-3-71	0.0625192	0.00203576	1.06363	0.0348745	0.122714	0.00111498	0.277112	700.01	70.3625	735.612	17.1669	746.167	6.41469	98%	1.20188	746.167	6.41469
LSY-3	LSY-3-72	0.0643346	0.00184653	1.13857	0.0308273	0.128109	0.00102248	0.29478	753.71	56.475	771.829	14.6461	777.07	5.85787	99%	0.718941	777.07	5.85787
LSY-3	LSY-3-73	0.0690071	0.00158895	1.34526	0.0312853	0.140418	0.00106766	0.326944	898.15	48.1475	865.507	13.5578	847.027	6.05242	97%	0.809194	847.027	6.05242
LSY-3	LSY-3-74	0.0682589	0.00226459	1.23436	0.0394944	0.130883	0.00117558	0.280724	875.925	68.5175	816.324	17.9564	792.9	6.71489	97%	0.952218	792.9	6.71489
LSY-3	LSY-3-75	0.066093	0.00178811	1.1921	0.0309642	0.130282	0.00111497	0.329481	809.26	56.63	796.933	14.3529	789.474	6.37334	99%	0.746061	789.474	6.37334
LSY-3	LSY-3-76	0.0616013	0.00160096	1.06462	0.0266308	0.124742	0.00104171	0.333841	661.125	52.7725	736.097	13.1067	757.801	5.9845	97%	1.0679	757.801	5.9845
LSY-3	LSY-3-77	0.0639926	0.00193773	1.13928	0.0341517	0.128418	0.00120861	0.313964	742.6	64.8075	772.168	16.2182	778.834	6.91734	99%	1.25668	778.834	6.91734
LSY-3	LSY-3-78	0.0655226	0.00232219	1.24661	0.0415987	0.138131	0.00148696	0.322596	790.74	74.0675	821.874	18.8094	834.084	8.43421	98%	0.780926	834.084	8.43421
LSY-3	LSY-3-79	0.162785	0.00311654	10.825	0.200374	0.479033	0.00337571	0.380705	2484.87	31.635	2508.22	17.2898	2523.05	14.7761	99%	1.00821	2484.87	31.635
LSY-3	LSY-3-80	0.0633782	0.00248834	1.12146	0.04411	0.12784	0.00147333	0.293008	720.38	282.4	763.673	21.1186	775.531	8.43156	98%	0.880199	775.531	8.43156
LSY-3	LSY-3-81	0.0600625	0.00347845	1.11501	0.060909	0.134671	0.00195182	0.265314	605.575	125.907	760.582	29.2461	814.46	11.0976	93%	1.00629	814.46	11.0976
LSY-3	LSY-3-82	0.195658	0.00367264	14.7365	0.266432	0.543459	0.00400735	0.407847	2790.43	30.865	2798.38	17.2963	2797.91	16.8052	99%	0.426867	2790.43	30.865
LSY-3	LSY-3-83	0.0667527	0.00178793	1.28375	0.0333313	0.13899	0.00114523	0.317348	831.48	56.3225	838.522	14.8305	838.951	6.49755	99%	0.918921	838.951	6.49755
LSY-3	LSY-3-84	0.0654193	0.00210399	1.18678	0.0360055	0.131727	0.00127981	0.320239	787.04	66.66	794.466	16.7271	797.709	7.30265	99%	1.11382	797.709	7.30265
LSY-3	LSY-3-85	0.0685304	0.00224341	1.41838	0.0464926	0.149538	0.00140197	0.28602	884.87	66.665	896.684	19.5299	898.373	7.87696	99%	0.82794	898.373	7.87696
LSY-3	LSY-3-86	0.0642864	0.00217237	1.14405	0.0323148	0.128206	0.0011093	0.306324	750.005	70.365	774.427	15.3128	777.625	6.35227	99%	1.0426	777.625	6.35227
LSY-3	LSY-3-87	0.0670654	0.00139862	1.29206	0.0256886	0.139272	0.0010819	0.390718	838.885	44.4425	842.212	11.3945	840.547	6.13857	99%	2.36724	840.547	6.13857
LSY-3	LSY-3-88	0.0676804	0.00218969	1.22216	0.0380888	0.130956	0.00124737	0.305633	858.94	66.665	810.762	17.4128	793.315	7.12285	97%	0.891943	793.315	7.12285
LSY-3	LSY-3-89	0.0645293	0.00251751	1.09518	0.0321721	0.123208	0.00123719	0.341823	758.95	81.4725	751.018	15.5999	749.004	7.11207	99%	0.932376	749.004	7.11207
LSY-3	LSY-3-90	0.0714875	0.00421933	1.22678	0.0666164	0.126401	0.00219246	0.319424	972.225	115.745	812.873	30.3812	767.3	12.5543	94%	0.938228	767.3	12.5543
LSY-3	LSY-3-91	0.0799782	0.00191387	2.28173	0.0528606	0.206392	0.00185668	0.388309	1198.15	46.2925	1206.65	16.3759	1209.56	9.94275	99%	1.03156	1198.15	46.2925
LSY-3	LSY-3-92	0.0675206	0.00285827	1.27313	0.0518315	0.137107	0.00156652	0.280646	853.7	87.0325	833.791	23.1595	828.281	8.8921	99%	1.00317	828.281	8.8921
LSY-3	LSY-3-93	0.113599	0.00255072	4.46775	0.150873	0.282211	0.00646624	0.678508	1857.72	40.8975	1725	28.0422	1602.49	32.521	92%	0.477215	1857.72	40.8975
LSY-3	LSY-3-94	0.0647216	0.00224374	1.12322	0.0367719	0.126293	0.00131967	0.31918	764.82	68.355	764.516	17.593	766.684	7.56457	99%	1.54496	766.684	7.56457
LSY-3	LSY-3-95	0.0655073	0.00195736	1.23454	0.0349046	0.137335	0.0014677	0.37799	790.74	62.9575	816.405	15.8705	829.574	8.33098	98%	1.42894	829.574	8.33098
LSY-3	LSY-3-96	0.0645281	0.00266989	1.11852	0.0445938	0.126468	0.00139501	0.276672	758.95	55.395	762.264	21.3796	767.684	7.99395	99%	0.836757	767.684	7.99395
LSY-3	LSY-3-97	0.0697392	0.00193217	1.53116	0.0426286	0.158918	0.00131412	0.297017	920.37	56.64	942.964	17.1126	950.763	7.32774	99%	1.31521	950.763	7.32774
LSY-3	LSY-3-98	0.0673319	0.00298636	1.24819	0.0531848	0.135749	0.00169239	0.29259	847.83	92.5875	822.589	24.0271	820.577	9.6161	99%	0.692485	820.577	9.6161
LSY-3	LSY-3-99	0.067501	0.00234296	1.26662	0.045417	0.135636	0.00144295	0.29669	853.7	67.59	830.877	20.3534	819.938	8.20282	98%	0.883266	819.938	8.20282
LSY-3	LSY-3-100	0.0693645	0.00289361	1.35199	0.0542504	0.142264	0.00152267	0.266738	909.26	87.0375	868.42	23.428	857.45	8.60574	98%	0.777433	857.45	8.60574
LSY-3	LSY-3-101	0.163347	0.00266934	10.9143	0.181079	0.48324	0.00408337	0.509311	2490.43	27.47	2515.85	15.5268	2541.36	17.8	98%	0.859462	2490.43	27.47
LSY-3	LSY-3-102	0.0616771	0.00228869	1.07012	0.038475	0.126134	0.00118769	0.261895	662.67	75.7625	738.801	18.8784	765.772	6.81134	96%	0.901933	765.772	6.81134
LSY-3	LSY-3-103	0.0640024	0.00303051	1.09196	0.0498268	0.124302	0.00159576	0.281341	742.6	99.99	749.455	24.19	755.278	9.15872	99%	0.973063	755.278	9.15872
LSY-3	LSY-3-104	0.0664683	0.00158317	1.13646	0.0273264	0.12331	0.0010208	0.34428	820.37	48.9125	770.827	12.9978	749.587	5.87209	97%	1.07524	749.587	5.87209
LSY-3	LSY-3-105	0.0719001	0.00227042	1.52722	0.0467804	0.154032	0.0017651	0.374107	983.335	69.4475	941.382	18.8063	923.526	9.87245	98%	0.571748	923.526	9.87245
LSY-3	LSY-3-106	0.070276	0.00201617	1.41392	0.038746	0.145639	0.00138137	0.346124	936.72	59.26	894.81	16.3093	876.472	7.78727	97%	0.696622	876.472	7.78727
LSY-3	LSY-3-107	0.0656605	0.00291971	1.15072	0.0479989	0.127396	0.00157044	0.295531	794.445	94.4375	777.581	22.6671	772.994	8.98943	99%	0.886656	772.994	8.98943
LSY-3	LSY-3-108	0.0694095	0.00139601	1.36535	0.0271493	0.141904	0.00106055	0.375857	910.8	36.8825	874.169	11.6696	855.419	6.00495	97%	0.966044	855.419	6.00495
LSY-3	LSY-3-109	0.0648951	0.00160165	1.05138	0.0241244	0.117293	0.000900495	0.334587	772.225	52.6175	729.564	11.9513	714.966	5.20989	97%	0.516759	714.966	5.20989
LSY-3	LSY-3-110	0.0682953	0.00196708	1.15036	0.0299158	0.122592	0.00131206	0.41155	877.47	91.6675	777.414	14.1359	745.467	7.54514	95%	0.914697	745.467	7.54514
LSY-3	LSY-3-111	0.0663474	0.0018136	1.25735	0.035572	0.136605	0.00122668	0.317405	816.665	57.405	826.717	16.0106	825.434	6.97156	99%	0.972375	825.434	6.97156
LSY-3	LSY-3-112	0.122918	0.00229439	6.00398	0.112993	0.35245	0.0029684	0.447519	1999.08	33.0225	1976.42	16.436	1946.29	14.1878	98%	0.239026	1999.08	33.0225
LSY-3	LSY-3-113	0.122154	0.00232023	5.88702	0.118642	0.347341	0.00314937	0.44991	1987.96	33.6375	1959.32	17.5425	1921.89	15.104	98%	0.0241771	1987.96	33.6375
LSY-3	LSY-3-114	0.162318	0.00322561	10.2659	0.196837	0.457261	0.00387412	0.441873	2479.93	33.645	2459.03	17.8194	2427.45	17.1878	98%	0.524514	2479.93	33.645
LSY-3	LSY-3-115	0.0655836	0.00185885	1.08404	0.0286009	0.119958	0.00108369	0.342405	794.445	60.025	745.602	13.9441	730.324	6.25013	97%	1.22356	730.324	6.25013
LSY-3	LSY-3-116	0.0667301	0.00219409	1.15445	0.0386851	0.124801	0.00117681	0.281398	829.32	69.6	779.344	18.2398	758.135	6.7569	97%	0.604691	758.135	6.7569
LSY-3	LSY-3-117	0.0657111	0.00207904	1.15638	0.0379182	0.126688	0.00119243	0.287044	798.15	65.8875	780.252	17.8626	768.944	6.83516	98%	0.922681	768.944	6.83516
LSY-3	LSY-3-118	0.262769	0.00489693	24.3445	0.425057	0.669273	0.00498934	0.426965	3264.81	28.55	3282.29	17.1749	3303.07	19.3502	99%	0.662163	3264.81	28.55
LSY-3	LSY-3-119	0.0626904	0.00238302	1.14862	0.042733	0.132483	0.00131224	0.266234	698.16	81.475	776.589	20.2015	802.017	7.4822	96%	1.24097	802.017	7.4822
LSY-3	LSY-3-120	0.0658218	0.00215406	1.28904	0.0421549	0.14107	0.00124462	0.269785	1200	73.1425	840.87	18.708	850.712	7.04639	98%	1.70217	850.712	7.04639
LSY-3	LSY-3-121	0.0627546	0.00231679	1.16294	0.0418571	0.133973	0.00126992	0.263357	699.7	77.77	783.336	19.6569	810.493	7.23247	96%	0.856327	810.493	7.23247
LSY-3	LSY-3-122	0.0650861	0.00191945	1.28334	0.0358943	0.142726	0.00129115	0.323436	775.93	58.3275	838.341	15.9721	860.06	7.29848	97%	1.7829	860.06	7.29848
LSY-3	LSY-3-123	0.0683735	0.00155459	1.42109	0.0311399	0.149933	0.00116286	0.353944	879.63	48.1475	897.821	13.074	900.59	6.53699	99%	0.625305	900.59	6.53699
LSY-3	LSY-3-124	0.0118067	0.0118088	0	0	0.0135858	0	error	error	error			86.9901	0.0469747	Error				Not zircon
LSY-3	LSY-3-125	0.0660134	0.00209355	1.19041	0.0361249	0.130494	0.00133033	0.335938	805.555	66.66	796.15	16.7547	790.685	7.59796	99%	0.416728	790.685	7.59796
LSY-3	LSY-3-126	0.0639027	0.00219531	0.996667	0.0331384	0.112558	0.00120767	0.322694	738.895	72.215	702.116	16.8589	687.585	7.00735	97%	0.612882	687.585	7.00735
LSY-3	LSY-3-127	0.0640223	0.0026966	1.1501	0.047384	0.130209	0.00177971	0.331753	742.6	88.88	777.291	22.3833	789.055	10.1599	98%	0.992659	789.055	10.1599
LSY-3	LSY-3-128	0.064182	0.0031776	1.11379	0.0518904	0.126363	0.00159736	0.271332	746.3	105.545	759.996	24.9315	767.083	9.15144	99%	1.13088	767.083	9.15144
LSY-3	LSY-3-129	0.0667906	0.00228103	1.21845	0.0399318	0.132014	0.00142295	0.328898	831.48	67.59	809.067	18.285	799.343	8.11469	98%	0.870442	799.343	8.11469
LSY-3	LSY-3-130	0.0679147	0.00205174	1.29216	0.0376681	0.137446	0.00134671	0.336113	864.81	136.113	842.254	16.6961	830.202	7.64559	98%	0.830984	830.202	7.64559
LSY-3	LSY-3-131	0.0636497	0.00326247	1.05463	0.0514684	0.121237	0.00171244	0.289427	731.49	109.248	731.174	25.4401	737.68	9.85349	99%	0.721282	737.68	9.85349
LSY-3	LSY-3-132	0.0755888	0.00314196	1.72308	0.0664382	0.166688	0.00202606	0.315235	1084.26	83.335	1017.17	24.7831	993.838	11.2076	97%	0.695087	993.838	11.2076
LSY-3	LSY-3-133	0.0743445	0.00291782	1.77124	0.0655014	0.174005	0.00228458	0.355034	1050.01	79.1725	1034.97	24.0101	1034.14	12.557	99%	0.394418	1034	79.1725
LSY-3	LSY-3-134	0.0660389	0.00180069	1.22372	0.0325049	0.134187	0.00136053	0.381706	809.26	57.4025	811.475	14.8525	811.709	7.74528	99%	1.02263	811.709	7.74528
LSY-3	LSY-3-135	0.0672244	0.0014587	1.27699	0.0264404	0.13731	0.00106768	0.375542	855.55	50.925	835.513	11.8043	829.433	6.06829	99%	0.810344	829.433	6.06829
LSY-3	LSY-3-136	0.066251	0.00143094	1.3372	0.0288479	0.14578	0.00128825	0.409619	814.5	45.21	862.011	12.5465	877.267	7.26342	98%	0.387568	877.267	7.26342
LSY-4	LSY-4-01	0.0668631	0.00185591	1.27404	0.0337912	0.138205	0.00115921	0.316243	835.18	62.035	834.198	15.0988	834.504	6.58085	99%	0.788273	834.504	6.58085
LSY-4	LSY-4-02	0.0681075	0.00144463	1.29616	0.0270754	0.13759	0.00099674	0.346802	872.215	44.445	844.027	11.9867	831.018	5.66606	98%	0.393458	831.018	5.66606
LSY-4	LSY-4-03	0.0663741	0.00256036	1.12904	0.0416648	0.124001	0.00124282	0.271597	818.21	76.85	767.298	19.8776	753.551	7.13949	98%	1.0345	753.551	7.13949
LSY-4	LSY-4-04	0.15933	0.00281883	9.8489	0.1777	0.446968	0.00367635	0.455868	2449.99	30.7075	2420.74	16.7128	2381.76	16.429	98%	0.502771	2449.99	30.7075
LSY-4	LSY-4-05	0.0640866	0.00187285	1.03452	0.0300094	0.117091	0.00118542	0.349004	746.3	62.1875	721.186	14.985	713.797	6.85155	98%	1.47792	713.797	6.85155
LSY-4	LSY-4-06	0.0646386	0.0024864	1.08715	0.0409045	0.122722	0.00155838	0.337494	762.66	81.475	747.119	19.9062	746.215	8.95691	99%	0.94707	746.215	8.95691
LSY-4	LSY-4-07	0.0631979	0.00213279	1.08431	0.0366102	0.124442	0.00122531	0.29163	716.675	71.135	745.738	17.842	756.08	7.03654	98%	1.17776	756.08	7.03654
LSY-4	LSY-4-08	0.0650894	0.00277171	1.15462	0.0454893	0.130011	0.00149797	0.292452	775.93	89.96	779.424	21.4437	787.929	8.55614	98%	1.24002	787.929	8.55614
LSY-4	LSY-4-09	0.0668715	0.00202546	1.23918	0.0366739	0.134626	0.00125984	0.316202	835.18	63.425	818.509	16.6396	814.201	7.17133	99%	0.669179	814.201	7.17133
LSY-4	LSY-4-10	0.121854	0.00257024	5.83182	0.124035	0.346444	0.00318562	0.432334	1983.64	37.19	1951.15	18.4825	1917.6	15.287	98%	1.12275	1983.64	37.19
LSY-4	LSY-4-11	0.0463587	0.00254928	0.0478197	0.00241349	0.00755727	9.06052e-05	0.237547	16.765	125.915	47.4301	2.339	48.5341	0.58029	97%	0.40195	48.5341	0.58029
LSY-4	LSY-4-12	0.158415	0.00311459	9.65894	0.184945	0.441137	0.00356781	0.422393	2438.58	33.3325	2402.8	17.6937	2355.73	16.01	98%	1.09711	2438.58	33.3325
LSY-4	LSY-4-13	0.0635156	0.00148725	1.0963	0.0264276	0.124616	0.00107003	0.356199	724.08	49.995	751.558	12.8109	757.075	6.14712	99%	1.078	757.075	6.14712
LSY-4	LSY-4-14	0.0649026	0.00208275	1.12722	0.0405835	0.12392	0.00332314	0.744848	772.225	68.5125	766.428	19.3786	753.087	19.0647	98%	1.81308	753.087	19.0647
LSY-4	LSY-4-15	0.0655697	0.00320294	1.10833	0.0521658	0.122763	0.00163784	0.283459	794.445	102.308	757.372	25.1286	746.446	9.41241	98%	0.726083	746.446	9.41241
LSY-4	LSY-4-16	0.061896	0.00367367	1.03794	0.0572671	0.124135	0.00196644	0.287113	672.235	127.76	722.893	28.537	754.322	11.284	95%	1.17977	754.322	11.284
LSY-4	LSY-4-17	0.0618706	0.00155988	0.830092	0.0220766	0.096943	0.00122105	0.473599	733.34	54.78	613.663	12.2558	596.469	7.18298	97%	1.18105	596.469	7.18298
LSY-4	LSY-4-18	0.0622291	0.00192866	1.06344	0.032712	0.123478	0.00108562	0.285822	683.345	66.66	735.519	16.1048	750.551	6.24237	97%	1.20232	750.551	6.24237
LSY-4	LSY-4-19	0.0635546	0.00279335	1.10319	0.043497	0.125695	0.00144653	0.291877	727.785	92.5825	754.893	21.0058	763.258	8.29394	98%	1.1917	763.258	8.29394
LSY-4	LSY-4-20	0.0635891	0.00264095	1.11716	0.0462851	0.127256	0.0013676	0.259391	727.785	87.0275	761.616	22.2042	772.195	7.83196	98%	0.759479	772.195	7.83196
LSY-4	LSY-4-21	0.06797	0.0017728	1.38696	0.0338655	0.147657	0.00117539	0.326013	877.775	53.705	883.403	14.4185	887.814	6.61959	99%	0.746841	887.814	6.61959
LSY-4	LSY-4-22	0.0667805	0.00185746	1.31146	0.035794	0.141836	0.00123023	0.317794	831.48	57.405	850.769	15.7343	855.036	6.96078	99%	1.01282	855.036	6.96078
LSY-4	LSY-4-23	0.159945	0.00280179	10.7575	0.183205	0.48526	0.00344834	0.417263	2455.24	29.63	2502.4	15.9129	2550.14	15.0299	98%	1.05804	2455.24	29.63
LSY-4	LSY-4-24	0.0649941	0.00312429	1.12033	0.0503755	0.125905	0.00206177	0.364188	775.93	69.4375	763.134	24.1294	764.46	11.8119	99%	1.54374	764.46	11.8119
LSY-4	LSY-4-25	0.0647109	0.00229215	1.19085	0.0397693	0.133992	0.00138844	0.310283	764.82	75.9175	796.354	18.4396	810.596	7.90499	98%	0.883683	810.596	7.90499
LSY-4	LSY-4-26	0.0680538	0.00146583	1.28939	0.0308424	0.136784	0.00168531	0.515087	870.05	40.585	841.026	13.6911	826.45	9.56739	98%	0.78589	826.45	9.56739
LSY-4	LSY-4-27	0.118395	0.00252055	6.01069	0.130924	0.366641	0.00326256	0.408529	1932.41	37.8075	1977.39	19.0098	2013.58	15.4278	98%	1.5235	1932.41	37.8075
LSY-4	LSY-4-28	0.0583931	0.00235365	0.69829	0.0265571	0.0871412	0.000894486	0.269902	546.33	88.875	537.769	15.8823	538.607	5.312	99%	0.364391	538.607	5.312
LSY-4	LSY-4-29	0.158269	0.00307593	10.235	0.203664	0.467194	0.00411982	0.443153	2438.89	32.2475	2456.25	18.4821	2471.24	18.1504	99%	0.398776	2438.89	32.2475
LSY-4	LSY-4-30	0.248868	0.00429636	21.5768	0.386139	0.625576	0.00463508	0.414019	3177.47	27.4675	3164.87	17.4993	3132.07	18.4586	98%	0.818988	3177.47	27.4675
LSY-4	LSY-4-31	0.0628938	0.00323159	1.08417	0.0517374	0.127028	0.00183878	0.303337	705.565	109.245	745.669	25.2109	770.889	10.5258	96%	1.02367	770.889	10.5258
LSY-4	LSY-4-32	0.06262	0.0027373	1.09748	0.0467143	0.127183	0.00130191	0.240489	694.455	94.435	752.13	22.62	771.778	7.45731	97%	0.869111	771.778	7.45731
LSY-4	LSY-4-33	0.0647437	0.00176758	1.22615	0.0337394	0.13687	0.00133748	0.355129	764.82	62.03	812.585	15.399	826.939	7.59707	98%	0.711349	826.939	7.59707
LSY-4	LSY-4-34	0.068976	0.00214831	1.43545	0.0428403	0.150885	0.00151396	0.336205	898.15	64.815	903.825	17.8715	905.924	8.49421	99%	0.501786	905.924	8.49421
LSY-4	LSY-4-35	0.0655878	0.00209701	1.27583	0.0403783	0.141	0.00152412	0.341543	794.445	67.43	834.996	18.0241	850.317	8.6232	98%	1.43007	850.317	8.6232
LSY-4	LSY-4-36	0.064828	0.00292708	1.12532	0.0491355	0.126127	0.00168057	0.305161	768.52	94.435	765.519	23.4805	765.731	9.62915	99%	0.868411	765.731	9.62915
LSY-4	LSY-4-37	0.0675432	0.00295643	1.35585	0.0582442	0.145692	0.00163107	0.260612	853.7	90.7375	870.085	25.1105	876.772	9.18965	99%	0.468063	876.772	9.18965
LSY-4	LSY-4-38	0.0654708	0.00156941	1.12563	0.0265771	0.124117	0.00094353	0.321968	790.74	49.995	765.669	12.7062	754.217	5.42612	98%	1.13554	754.217	5.42612
LSY-4	LSY-4-39	0.0675492	0.00190599	1.3346	0.0386558	0.142323	0.00127109	0.308345	853.7	63.8875	860.881	16.8227	857.784	7.18801	99%	0.773257	857.784	7.18801
LSY-4	LSY-4-40	0.0654533	0.00151828	1.22497	0.0278593	0.135125	0.00106019	0.344988	790.74	48.9125	812.044	12.7258	817.036	6.03702	99%	0.742133	817.036	6.03702
LSY-4	LSY-4-41	0.0622282	0.00164774	1.08447	0.0272813	0.126386	0.00132591	0.417028	683.345	52.7725	745.814	13.2989	767.218	7.5996	97%	0.926514	767.218	7.5996
LSY-4	LSY-4-42	0.062464	0.00225495	1.0829	0.0374025	0.125697	0.0013555	0.312219	700.01	77	745.047	18.2403	763.271	7.77333	97%	1.34715	763.271	7.77333
LSY-4	LSY-4-43	0.0687996	0.0017837	1.40713	0.0347484	0.147881	0.00125481	0.343608	894.445	53.7025	891.946	14.6703	889.072	7.06324	99%	0.428486	889.072	7.06324
LSY-4	LSY-4-44	0.0647642	0.00263326	1.18646	0.0465692	0.133139	0.00157302	0.301011	768.52	85.1775	794.317	21.6333	805.75	8.95949	98%	1.22419	805.75	8.95949
LSY-4	LSY-4-45	0.0687568	0.00188041	1.33143	0.0346965	0.140367	0.00144302	0.394495	900	55.555	859.502	15.1223	846.737	8.17011	98%	0.447696	846.737	8.17011
LSY-4	LSY-4-46	0.0673724	0.001133	1.38528	0.0225812	0.148182	0.000987686	0.408897	849.995	35.185	882.687	9.63125	890.763	5.56614	99%	1.14338	890.763	5.56614
LSY-4	LSY-4-47	0.0624613	0.00210908	1.07766	0.0272285	0.124335	0.000991142	0.315502	700.01	72.215	742.493	13.3165	755.468	5.69737	98%	2.10404	755.468	5.69737
LSY-4	LSY-4-48	0.0656599	0.00346677	1.15633	0.0555905	0.12862	0.00189546	0.306539	794.445	111.105	780.227	26.1821	779.989	10.8346	99%	1.10309	779.989	10.8346
LSY-4	LSY-4-49	0.0665486	0.0029792	1.18527	0.0405732	0.129142	0.00137495	0.311026	833.33	93.3575	793.763	18.86	782.97	7.86116	98%	0.758035	782.97	7.86116
LSY-4	LSY-4-50	0.0702857	0.00175069	1.38814	0.0315702	0.142934	0.00128417	0.395041	936.72	51.085	883.908	13.4363	861.235	7.25791	97%	0.94232	861.235	7.25791
LSY-4	LSY-4-51	0.0626643	0.00293937	1.08945	0.0492879	0.126566	0.00168948	0.295056	698.16	99.9875	748.239	23.9572	768.244	9.6764	97%	0.999029	768.244	9.6764
LSY-4	LSY-4-52	0.0652219	0.00182267	1.25601	0.0353434	0.139038	0.00127189	0.325088	783.335	59.2525	826.115	15.9172	839.221	7.21253	98%	0.465016	839.221	7.21253
LSY-4	LSY-4-53	0.0654115	0.00293059	1.12921	0.043308	0.125679	0.00134643	0.279338	787.04	89.81	767.378	20.6594	763.166	7.72159	99%	0.762587	763.166	7.72159
LSY-4	LSY-4-54	0.0635224	0.00189427	1.21909	0.036341	0.138648	0.00119578	0.289316	725.62	62.9575	809.357	16.6376	837.015	6.78491	96%	0.812351	837.015	6.78491	High LREE
LSY-4	LSY-4-55	0.0647143	0.00210747	1.13886	0.0366413	0.127469	0.00112013	0.273125	764.82	68.5125	771.97	17.4027	773.413	6.41804	99%	0.876307	773.413	6.41804
LSY-4	LSY-4-56	0.0669145	0.00188536	1.22097	0.0340141	0.132113	0.00121436	0.329951	835.18	59.2575	810.221	15.5603	799.908	6.92821	98%	0.57294	799.908	6.92821
LSY-4	LSY-4-57	0.0627772	0.00210097	1.07911	0.0364401	0.124429	0.00136249	0.324264	701.86	72.215	743.201	17.8035	756.007	7.82188	98%	0.78372	756.007	7.82188
LSY-4	LSY-4-58	0.0581973	0.00113588	0.740927	0.015479	0.0918803	0.000868338	0.452375	538.925	47.215	562.946	9.03615	566.648	5.13576	99%	0.491189	566.648	5.13576
LSY-4	LSY-4-59	0.0646617	0.00189851	1.11363	0.0316897	0.1251	0.00125983	0.353899	764.82	65.735	759.92	15.2324	759.848	7.23002	99%	0.835789	759.848	7.23002
LSY-4	LSY-4-60	0.0686982	0.00196908	1.2806	0.0361611	0.134838	0.00114478	0.300664	900	59.255	837.12	16.1099	815.408	6.51779	97%	1.62183	815.408	6.51779
LSY-4	LSY-4-61	0.0727442	0.00303448	1.16343	0.0463826	0.115765	0.00155697	0.337357	1007.1	89.815	783.564	21.7757	706.14	9.00361	89%				Low concordance
LSY-4	LSY-4-62	0.0646231	0.00157388	1.2205	0.0302973	0.136833	0.00174304	0.513158	761.115	51.845	810.005	13.8652	826.726	9.89397	97%	1.22258	826.726	9.89397
LSY-4	LSY-4-63	0.0656782	0.00169306	1.2358	0.034123	0.136052	0.00204518	0.544407	795.99	53.6975	816.974	15.5069	822.301	11.6136	99%	2.24775	822.301	11.6136
LSY-4	LSY-4-64	0.0627896	0.00244978	1.07193	0.0415325	0.123636	0.00136822	0.28562	701.86	83.325	739.686	20.3599	751.458	7.86009	98%	1.12892	751.458	7.86009
LSY-4	LSY-4-65	0.0666342	0.00148135	1.30031	0.0276586	0.140857	0.00110154	0.367652	827.775	41.6625	845.859	12.2224	849.506	6.24112	99%	1.24282	849.506	6.24112
LSY-4	LSY-4-66	0.0654596	0.00289004	1.12129	0.0470741	0.125667	0.00187124	0.354687	790.74	92.5875	763.593	22.5386	763.097	10.724	99%	0.60551	763.097	10.724
LSY-4	LSY-4-67	0.065015	0.00204771	1.21325	0.0364927	0.135291	0.00123586	0.303699	775.93	65.8875	806.681	16.7509	817.979	7.03135	98%	0.633055	817.979	7.03135
LSY-4	LSY-4-68	0.123815	0.0021747	6.15134	0.104749	0.358271	0.00245789	0.402874	2012.96	31.1725	1997.56	14.9347	1973.97	11.7139	98%	0.017035	2012.96	31.1725
LSY-4	LSY-4-69	0.0710993	0.00194369	1.44652	0.0382808	0.147125	0.00133624	0.343196	961.11	56.6375	908.43	15.8997	884.828	7.52435	97%	1.43859	884.828	7.52435
LSY-4	LSY-4-70	0.0617843	0.00195034	1.06617	0.0325211	0.124967	0.00122506	0.321381	666.37	66.66	736.858	15.9898	759.092	7.03193	97%	0.907719	759.092	7.03193
LSY-4	LSY-4-71	0.0646339	0.00258478	1.12845	0.0345766	0.126861	0.00136659	0.35157	761.115	89.805	767.016	16.5031	769.934	7.82889	99%	0.987419	769.934	7.82889
LSY-4	LSY-4-72	0.0703769	0.0018397	1.42663	0.0368724	0.146814	0.00119183	0.314093	938.885	53.705	900.141	15.4408	883.08	6.71641	98%	0.884198	883.08	6.71641
LSY-4	LSY-4-73	0.123957	0.0025201	6.07606	0.125416	0.354388	0.00265591	0.36308	2013.88	36.11	1986.82	18.0473	1955.52	12.6852	98%	1.05124	2013.88	36.11
LSY-4	LSY-4-74	0.0633006	0.00238976	1.10444	0.0342563	0.126358	0.00123391	0.314836	718.22	81.475	755.495	16.5365	767.054	7.07412	98%	0.792883	767.054	7.07412
LSY-4	LSY-4-75	0.0668077	0.0027078	1.15988	0.0444003	0.125855	0.0015062	0.312637	831.48	83.7925	781.898	20.8798	764.174	8.63408	97%	0.584838	764.174	8.63408
LSY-4	LSY-4-76	0.0635231	0.00125836	1.05088	0.0214412	0.119528	0.00102566	0.420568	725.62	42.5875	729.317	10.627	727.845	5.91895	99%	0.399659	727.845	5.91895
LSY-4	LSY-4-77	0.0647719	0.00267475	1.12091	0.0391403	0.126348	0.00144853	0.328327	768.52	87.8	763.411	18.7455	766.998	8.3007	99%	1.02033	766.998	8.3007
LSY-4	LSY-4-78	0.0660374	0.0017393	1.21705	0.0305119	0.133541	0.00111026	0.331625	809.26	54.7775	808.423	13.9849	808.033	6.32906	99%	0.737023	808.033	6.32906
LSY-4	LSY-4-79	0.0688604	0.00212944	1.5038	0.0458416	0.158212	0.00157318	0.326188	894.445	68.6725	931.927	18.6013	946.835	8.77097	98%	0.324821	946.835	8.77097
LSY-4	LSY-4-80	0.068541	0.00208635	1.31972	0.0397135	0.139425	0.00135116	0.32204	884.87	62.96	854.39	17.393	841.411	7.65782	98%	0.64424	841.411	7.65782
LSY-4	LSY-4-81	0.122264	0.00254162	6.21641	0.126009	0.367756	0.00285084	0.382428	1990.74	37.0325	2006.76	17.7826	2018.83	13.4805	99%	2.25094	1990.74	37.0325
LSY-4	LSY-4-82	0.123738	0.00281672	6.24286	0.144226	0.364575	0.00320223	0.380195	2010.8	40.43	2010.48	20.2653	2003.82	15.1664	99%	2.32757	2010.8	40.43
LSY-4	LSY-4-83	0.0624886	0.00246647	1.08801	0.040606	0.126683	0.00115366	0.244006	700.01	83.325	747.536	19.753	768.916	6.61382	97%	0.750335	768.916	6.61382
LSY-4	LSY-4-84	0.140415	0.00306952	7.89298	0.16683	0.406573	0.0031348	0.364786	2232.41	37.6525	2218.88	19.1079	2199.23	14.416	99%	0.886428	2232.41	37.6525
LSY-4	LSY-4-85	0.0647387	0.00235635	1.12888	0.0394479	0.126835	0.00144155	0.325245	764.82	76.69	767.217	18.8222	769.787	8.25731	99%	0.862518	769.787	8.25731
LSY-4	LSY-4-86	0.0664669	0.00238655	1.1606	0.0402659	0.126683	0.00126166	0.287055	820.37	75.1525	782.235	18.9307	768.916	7.2306	98%	1.11729	768.916	7.2306
LSY-4	LSY-4-87	0.0701248	0.00162422	1.45306	0.0327784	0.149933	0.00121056	0.357919	931.48	52.78	911.141	13.5819	900.587	6.80367	98%	0.391304	900.587	6.80367
LSY-4	LSY-4-88	0.069187	0.00210983	1.38104	0.0419693	0.144452	0.00130523	0.297329	905.555	62.6525	880.883	17.9076	869.787	7.36702	98%	1.08905	869.787	7.36702
LSY-4	LSY-4-89	0.048862	0.00710483	0.0536868	0.0078756	0.00823986	0.000246891	0.204253	142.68	307.365	53.0997	7.58939	52.8999	1.57881	99%	1.19073	52.8999	1.57881
LSY-4	LSY-4-90	0.070772	0.00190265	1.50923	0.0392307	0.154409	0.0013602	0.338891	949.995	55.555	934.129	15.8878	925.629	7.61199	99%	0.356143	925.629	7.61199
LSY-4	LSY-4-91	0.0643378	0.00261103	1.10679	0.0377709	0.124567	0.00122869	0.289032	753.71	85.175	756.626	18.2113	756.794	7.05511	99%	1.22347	756.794	7.05511
LSY-4	LSY-4-92	0.0693421	0.0021526	1.30319	0.0394211	0.136219	0.00145736	0.353678	909.26	64.8175	847.13	17.3887	823.248	8.28037	97%	0.843398	823.248	8.28037
LSY-4	LSY-4-93	0.122994	0.00362285	6.15489	0.178071	0.362376	0.00371245	0.354102	2066.66	52.465	1998.07	25.3073	1993.43	17.5993	99%	1.47935	2066.66	52.465
LSY-4	LSY-4-94	0.0642396	0.00227429	1.1093	0.0386055	0.125208	0.0012235	0.280783	750.005	80.5475	757.839	18.5912	760.47	7.02154	99%	0.940468	760.47	7.02154
LSY-4	LSY-4-95	0.162598	0.00296318	9.6594	0.203032	0.428561	0.00506662	0.56246	2483.02	30.865	2402.84	19.4091	2299.23	22.8969	95%	0.341579	2483.02	30.865
LSY-4	LSY-4-96	0.268685	0.0051432	22.5833	0.419286	0.607936	0.00494168	0.437818	3298.46	29.9425	3209.16	18.1838	3061.73	19.8807	95%	1.21337	3298.46	29.9425
LSY-4	LSY-4-97	0.12844	0.00384601	6.41462	0.183165	0.36335	0.00433967	0.418273	2076.84	47.685	2034.27	25.1214	1998.03	20.5479	98%	4.39563	2076.84	47.685
LSY-4	LSY-4-98	0.0676222	0.00124092	1.36825	0.0254922	0.146191	0.00122883	0.451159	857.4	38.1175	875.413	10.946	879.575	6.92751	99%	0.190973	879.575	6.92751
LSY-4	LSY-4-99	0.0593887	0.00228208	0.768803	0.0287823	0.093971	0.000899559	0.255697	588.915	83.32	579.076	16.5272	578.98	5.31002	99%	0.614655	578.98	5.31002
LSY-4	LSY-4-100	0.0624662	0.001467	1.02578	0.023925	0.119175	0.00146185	0.525917	700.01	49.995	716.813	12.0019	725.816	8.42934	98%	1.16753	725.816	8.42934
LSY-4	LSY-4-101	0.0707411	0.00137881	1.47641	0.0296217	0.15082	0.00124243	0.410591	949.995	40.74	920.758	12.1617	905.559	6.97674	98%	0.949673	905.559	6.97674
LSY-4	LSY-4-102	0.0679145	0.00146175	1.45899	0.034388	0.155161	0.00157211	0.429878	864.81	44.445	913.594	14.2133	929.832	8.78755	98%	0.965308	929.832	8.78755
LSY-4	LSY-4-103	0.0647598	0.0012477	1.07395	0.020733	0.119877	0.00079585	0.34389	766.36	40.7375	740.679	10.1631	729.857	4.59812	98%	0.406074	729.857	4.59812
LSY-4	LSY-4-104	0.150176	0.00485603	9.05031	0.159029	0.436443	0.00283883	0.370167	2347.84	55.2475	2343.1	16.1456	2334.7	12.8022	99%	0.565502	2347.84	55.2475
LSY-4	LSY-4-105	0.0904654	0.00430983	1.4871	0.0714737	0.119224	0.0015657	0.273237	1435.19	90.7425	925.131	29.1867	726.094	9.02653	75%				Low concordance
LSY-4	LSY-4-106	0.0653774	0.00210928	1.14379	0.0359467	0.127098	0.0013249	0.331689	787.04	68.5125	774.305	17.0339	771.29	7.58919	99%	1.06558	771.29	7.58919
LSY-4	LSY-4-107	0.0655635	0.00316496	1.32405	0.0685656	0.14475	0.00214641	0.286348	792.28	106.475	856.285	29.9621	871.466	12.0962	98%	0.48511	871.466	12.0962
LSY-4	LSY-4-108	0.0592393	0.00145092	0.812199	0.0194997	0.0992521	0.000780007	0.327336	575.96	53.6925	603.687	10.9335	610.025	4.58609	98%	0.929123	610.025	4.58609
LSY-4	LSY-4-109	0.066654	0.00181135	1.17581	0.0300229	0.128075	0.00107624	0.329099	827.775	57.405	789.36	14.021	776.877	6.16447	98%	1.12538	776.877	6.16447
LSY-4	LSY-4-110	0.0650998	0.00162662	1.12882	0.0267526	0.125699	0.00105034	0.352582	777.47	52.62	767.193	12.7708	763.283	6.029	99%	0.856873	763.283	6.029
LSY-4	LSY-4-111	0.150502	0.00331473	8.2786	0.175825	0.398617	0.00384701	0.454407	2351.55	37.655	2261.98	19.3023	2162.67	17.7698	95%	0.775742	2351.55	37.655
LSY-4	LSY-4-112	0.0686844	0.00189126	1.39541	0.0377772	0.146896	0.00132011	0.331951	900	57.405	886.991	16.0246	883.538	7.43536	99%	0.433884	883.538	7.43536
LSY-4	LSY-4-113	0.0659106	0.00234786	1.22354	0.0416295	0.134793	0.00138887	0.302841	803.39	74.07	811.395	19.0182	815.149	7.90203	99%	0.95824	815.149	7.90203
LSY-4	LSY-4-114	0.0638662	0.00171193	1.18655	0.0314226	0.134333	0.00107521	0.302239	738.895	57.4025	794.357	14.6019	812.538	6.12613	97%	0.816684	812.538	6.12613
LSY-4	LSY-4-115	0.160163	0.00347103	9.89084	0.213041	0.446471	0.00354992	0.369143	2457.09	37.1925	2424.66	19.9308	2379.54	15.8728	98%	1.66761	2457.09	37.1925
LSY-4	LSY-4-116	0.119488	0.002058	5.97651	0.103978	0.362022	0.00349271	0.554539	1950.01	35.65	1972.43	15.1927	1991.75	16.5658	99%	0.911355	1950.01	35.65
LSY-4	LSY-4-117	0.0659705	0.00355384	1.18142	0.0600446	0.133166	0.00233799	0.345446	805.555	113.725	791.976	27.954	805.902	13.3076	98%	1.21427	805.902	13.3076
LSY-4	LSY-4-118	0.0650156	0.00228921	1.13583	0.0404754	0.126493	0.00122094	0.270865	775.93	78.695	770.529	19.2493	767.827	6.99921	99%	0.934955	767.827	6.99921
LSY-4	LSY-4-119	0.0636292	0.00189007	1.09654	0.032799	0.124959	0.00130855	0.350096	729.33	62.955	751.675	15.8932	759.043	7.50966	99%	1.31666	759.043	7.50966
LSY-4	LSY-4-120	0.0645666	0.00174336	1.21741	0.0316278	0.136827	0.00125808	0.353921	761.115	57.4025	808.592	14.4932	826.696	7.14795	97%	1.15387	826.696	7.14795
LSY-4	LSY-4-121	0.0688417	0.00166989	1.40173	0.033453	0.147321	0.00116798	0.332198	894.445	50	889.666	14.1559	885.931	6.57991	99%	1.40411	885.931	6.57991
LSY-4	LSY-4-122	0.0644498	0.00194391	1.12863	0.0329827	0.126966	0.00116234	0.313262	766.67	60.18	767.099	15.7418	770.536	6.66174	99%	1.70921	770.536	6.66174
LSY-4	LSY-4-123	0.0669424	0.00178161	1.26244	0.0325166	0.136512	0.00117049	0.332892	835.18	55.555	829.003	14.6043	824.906	6.65406	99%	0.614417	824.906	6.65406
LSY-4	LSY-4-124	0.0684528	0.0026461	1.24456	0.0483307	0.131749	0.00161231	0.315134	883.33	119.445	820.949	21.8707	797.835	9.19378	97%	0.792869	797.835	9.19378
LSY-4	LSY-4-125	0.165901	0.00332178	11.2167	0.227565	0.488253	0.00438803	0.442981	2516.97	33.6425	2541.3	18.9927	2563.11	19.0572	99%	0.975758	2516.97	33.6425
LSY-4	LSY-4-126	0.0685857	0.00237615	1.34075	0.0354454	0.14087	0.00104572	0.280792	887.035	76.8525	863.555	15.3869	849.578	5.92654	98%	0.50374	849.578	5.92654
LSY-4	LSY-4-127	0.0680196	0.00196575	1.2808	0.0361875	0.136067	0.00110085	0.286352	877.775	59.2575	837.211	16.1203	822.382	6.26236	98%	0.93258	822.382	6.26236
LSY-4	LSY-4-128	0.0723199	0.00201953	1.56759	0.043244	0.156449	0.00126247	0.292519	994.445	55.56	957.474	17.1137	937.015	7.05557	97%	0.860686	937.015	7.05557
LSY-4	LSY-4-129	0.0556323	0.0104271	0.0558803	0.0100903	0.0086174	0.000328801	0.211306	438.935	370.325	55.2113	9.70335	55.3133	2.10169	99%	0.75248	55.3133	2.10169
LSY-4	LSY-4-130	0.159641	0.0031955	10.156	0.196399	0.458994	0.00373417	0.420699	2453.7	34.7225	2449.08	17.953	2435.11	16.5514	99%	0.456572	2453.7	34.7225
LSY-4	LSY-4-131	0.151128	0.00335352	9.40685	0.237243	0.447488	0.00608482	0.53916	2358.95	37.96	2378.5	23.2039	2384.07	27.1294	99%	0.742772	2358.95	37.96
LSY-4	LSY-4-132	0.0661903	0.00264367	1.23905	0.0496507	0.13521	0.001576	0.290879	812.96	83.33	818.453	22.5229	817.52	8.96039	99%	0.995696	817.52	8.96039
LSY-4	LSY-4-133	0.0661021	0.00211578	1.29168	0.0398225	0.141241	0.00165584	0.380265	809.26	66.6625	842.044	17.6535	851.674	9.36448	98%	1.19314	851.674	9.36448
LSY-4	LSY-4-134	0.0650854	0.00195159	1.20738	0.0342222	0.134196	0.00121933	0.320565	775.93	58.3275	803.986	15.7515	811.758	6.94411	99%	0.833132	811.758	6.94411
LSY-4	LSY-4-135	0.0678793	0.00184139	1.34026	0.0356931	0.142562	0.0011914	0.313806	864.81	55.555	863.342	15.4975	859.132	6.73798	99%	0.480256	859.132	6.73798
LSY-4	LSY-4-136	0.0594808	0.00165332	0.821353	0.0225861	0.0998882	0.000919656	0.334811	583.36	59.25	608.803	12.5983	613.754	5.40026	99%	1.19372	613.754	5.40026
YB-Z-2	YB-Z-2-01	0.0677564	0.00284578	1.0799	0.042917	0.116423	0.00141017	0.304783	861.105	87.0325	743.587	20.9576	709.941	8.1516	95%	1.27943	709.941	8.1516
YB-Z-2	YB-Z-2-02	0.143876	0.00282845	7.93323	0.155566	0.398364	0.00327546	0.419302	2275.93	34.7225	2223.46	17.7467	2161.5	15.1448	97%	0.522886	2275.93	34.7225
YB-Z-2	YB-Z-2-03	0.0677277	0.00244953	1.18576	0.0431639	0.126899	0.00139073	0.301068	861.105	108.332	793.994	20.0588	770.15	7.96654	96%	0.784808	770.15	7.96654
YB-Z-2	YB-Z-2-04	0.0666929	0.00154653	1.16541	0.0262635	0.126479	0.0010152	0.356172	827.775	43.5175	784.497	12.3267	767.75	5.82437	97%	0.49506	767.75	5.82437
YB-Z-2	YB-Z-2-05	0.0668735	0.00291206	1.08474	0.0447772	0.1187	0.00150804	0.307775	835.18	90.735	745.947	21.8148	723.079	8.69874	96%	1.00364	723.079	8.69874	High LREE
YB-Z-2	YB-Z-2-06	0.0679383	0.00235765	1.13559	0.0397604	0.120903	0.00121779	0.287676	877.775	71.1375	770.414	18.9117	735.762	7.01487	95%	0.814592	735.762	7.01487
YB-Z-2	YB-Z-2-07	0.0793422	0.00901887	1.13059	0.0927276	0.115355	0.00384298	0.40619	1180.56	225.928	768.035	44.1946	703.771	22.2145	91%	1.00509	703.771	22.2145
YB-Z-2	YB-Z-2-08	0.0697165	0.00309922	1.35895	0.0590912	0.142014	0.00171709	0.278064	920.37	91.825	871.42	25.442	856.039	9.70359	98%	0.479521	856.039	9.70359
YB-Z-2	YB-Z-2-09	0.0698455	0.00323824	1.26805	0.0596315	0.131651	0.0019375	0.312951	924.07	95.5275	831.518	26.7024	797.28	11.0453	95%	1.21094	797.28	11.0453
YB-Z-2	YB-Z-2-10	0.0661264	0.00186934	1.11988	0.0329454	0.122026	0.001049	0.292213	809.26	63.885	762.917	15.7888	742.214	6.04017	97%	0.672102	742.214	6.04017
YB-Z-2	YB-Z-2-11	0.0657085	0.00296331	1.10805	0.0477115	0.121881	0.0013454	0.256363	798.15	100.92	757.235	22.9869	741.378	7.74116	97%	0.778278	741.378	7.74116	High LREE
YB-Z-2	YB-Z-2-12	0.0646738	0.00192217	1.09542	0.0318361	0.122441	0.0010623	0.298525	764.82	66.815	751.132	15.4354	744.597	6.11425	99%	0.732641	744.597	6.11425
YB-Z-2	YB-Z-2-13	0.0660775	0.00261612	1.26422	0.0485781	0.138789	0.00177592	0.333006	809.26	87.96	829.803	21.792	837.81	10.0632	99%	0.564557	837.81	10.0632
YB-Z-2	YB-Z-2-14	0.066275	0.00228504	1.14238	0.0389158	0.124579	0.00134117	0.316028	816.665	72.2175	773.64	18.4517	756.863	7.69883	97%	0.880202	756.863	7.69883
YB-Z-2	YB-Z-2-15	0.0637543	0.00217074	1.08354	0.0388323	0.122253	0.00141729	0.323483	744.45	72.215	745.361	18.9312	743.516	8.15105	99%	1.21899	743.516	8.15105
YB-Z-2	YB-Z-2-16	0.0660978	0.00328201	1.21988	0.0583248	0.13423	0.00188285	0.293379	809.26	103.7	809.72	26.6837	811.951	10.7102	99%	0.638531	811.951	10.7102
YB-Z-2	YB-Z-2-17	0.0667877	0.00255871	1.15133	0.0423958	0.125461	0.00165269	0.357734	831.48	79.6275	777.873	20.0169	761.918	9.47519	97%	0.88521	761.918	9.47519
YB-Z-2	YB-Z-2-18	0.0641395	0.00219427	0.889776	0.0289012	0.100417	0.000942316	0.288905	746.3	72.215	646.249	15.5349	616.851	5.53027	95%	0.59252	616.851	5.53027
YB-Z-2	YB-Z-2-19	0.0732516	0.00225709	1.50374	0.0436759	0.148934	0.00148694	0.343741	1020.37	58.335	931.903	17.724	894.983	8.35689	95%	1.51233	894.983	8.35689
YB-Z-2	YB-Z-2-20	0.0678336	0.00237898	1.15758	0.0408684	0.123555	0.00140109	0.321193	864.81	104.63	780.815	19.2405	750.995	8.049	96%	1.08208	750.995	8.049
YB-Z-2	YB-Z-2-21	0.0643424	0.00201175	1.1103	0.033691	0.125018	0.00121019	0.319014	753.71	64.8075	758.319	16.2188	759.379	6.94659	99%	0.630156	759.379	6.94659
YB-Z-2	YB-Z-2-22	0.0668847	0.00250741	1.49784	0.0541893	0.162487	0.00197063	0.335226	835.18	78.2375	929.509	22.0373	970.582	10.9404	95%	0.303381	970.582	10.9404
YB-Z-2	YB-Z-2-23	0.0679221	0.00239752	1.39629	0.0487125	0.148693	0.00145932	0.281318	866.35	74.0725	887.366	20.6498	893.632	8.20386	99%	0.685459	893.632	8.20386
YB-Z-2	YB-Z-2-24	0.0720067	0.00268097	1.46115	0.0552197	0.146703	0.00173801	0.313483	987.04	75.9275	914.481	22.7902	882.454	9.78219	96%	0.625339	882.454	9.78219
YB-Z-2	YB-Z-2-25	0.166979	0.00293328	11.3302	0.196467	0.49024	0.00372744	0.43848	2527.47	29.32	2550.69	16.2716	2571.71	16.1837	99%	0.626771	2527.47	29.32
YB-Z-2	YB-Z-2-26	0.066992	0.00318229	1.31769	0.0570052	0.144806	0.00173508	0.276969	838.885	127.775	853.502	24.9808	871.783	9.78157	97%	0.653336	871.783	9.78157
YB-Z-2	YB-Z-2-27	0.059294	0.00207233	0.863769	0.0287603	0.105914	0.00121133	0.34349	588.915	75.915	632.178	15.6746	648.974	7.06959	97%	0.609751	648.974	7.06959
YB-Z-2	YB-Z-2-28	0.0666135	0.00397086	1.19845	0.06638	0.133268	0.00197732	0.267875	825.61	125.145	799.87	30.6633	806.484	11.2561	99%	0.830662	806.484	11.2561
YB-Z-2	YB-Z-2-29	0.0631141	0.00240644	1.13814	0.0405208	0.131354	0.00143294	0.306411	722.23	81.4725	771.628	19.2501	795.583	8.17612	96%	0.89692	795.583	8.17612
YB-Z-2	YB-Z-2-30	0.0642855	0.00184338	1.18651	0.0336643	0.133495	0.00133016	0.351191	750.005	54.625	794.342	15.6425	807.772	7.57746	98%	0.783392	807.772	7.57746
YB-Z-2	YB-Z-2-31	0.157914	0.00294111	10.4365	0.196161	0.477385	0.004329	0.482458	2435.18	31.48	2474.29	17.4972	2515.87	18.9379	98%	1.79127	2435.18	31.48
YB-Z-2	YB-Z-2-32	0.0653773	0.0020798	1.18602	0.0351669	0.13186	0.00128139	0.327737	787.04	67.74	794.114	16.3436	798.469	7.31076	99%	0.84049	798.469	7.31076
YB-Z-2	YB-Z-2-33	0.0629607	0.00293465	1.12232	0.0493779	0.130209	0.00175483	0.306323	705.565	297.212	764.086	23.6296	789.055	10.0182	96%	0.593203	789.055	10.0182
YB-Z-2	YB-Z-2-34	0.0725326	0.00343567	1.31708	0.0606429	0.131756	0.00154401	0.254514	1011.11	96.2975	853.234	26.5811	797.873	8.80512	93%	0.757376	797.873	8.80512
YB-Z-2	YB-Z-2-35	0.12919	0.00270403	7.27508	0.146891	0.406217	0.00292965	0.357191	2086.73	37.19	2145.76	18.0831	2197.6	13.4825	97%	0.323442	2086.73	37.19
YB-Z-2	YB-Z-2-36	0.0632447	0.00227586	1.25722	0.0443505	0.144064	0.00153526	0.302093	716.675	75.9175	826.659	19.9584	867.604	8.66337	95%	0.844829	867.604	8.66337
YB-Z-2	YB-Z-2-37	0.0645178	0.00277343	1.17874	0.0487472	0.13344	0.00182768	0.331194	766.67	95.36	790.726	22.7246	807.462	10.404	97%	0.648616	807.462	10.404
YB-Z-2	YB-Z-2-38	0.0676667	0.00353401	1.13181	0.0573326	0.122252	0.00162955	0.263139	857.4	109.255	768.617	27.3126	743.512	9.36905	96%	0.933188	743.512	9.36905
YB-Z-2	YB-Z-2-39	0.16353	0.00323248	10.564	0.201503	0.466768	0.00377541	0.424045	2492.28	33.335	2485.55	17.7736	2469.37	16.6464	99%	0.967109	2492.28	33.335
YB-Z-2	YB-Z-2-40	0.0657785	0.00315472	1.37426	0.0643562	0.151774	0.00182623	0.256943	798.15	101.847	877.985	27.5293	910.898	10.2332	96%	0.676363	910.898	10.2332
YB-Z-2	YB-Z-2-41	0.0667385	0.00290637	1.05872	0.0447235	0.114956	0.00142887	0.294245	829.32	86.88	733.194	22.0637	701.466	8.27008	95%	1.24128	701.466	8.27008
YB-Z-2	YB-Z-2-42	0.0633758	0.00208455	1.08288	0.0348789	0.123637	0.00130161	0.32685	720.38	70.3625	745.037	17.0107	751.465	7.47849	99%	0.886722	751.465	7.47849
YB-Z-2	YB-Z-2-43	0.062181	0.00177383	1.0206	0.0292748	0.11842	0.00104904	0.308839	679.64	61.105	714.215	14.719	721.461	6.05907	98%	0.756058	721.461	6.05907
YB-Z-2	YB-Z-2-44	0.0710716	0.00208448	1.39764	0.0411154	0.141938	0.00131867	0.315812	961.11	60.03	887.936	17.4226	855.614	7.45844	96%	0.814338	855.614	7.45844
YB-Z-2	YB-Z-2-45	0.0646548	0.00217648	1.08183	0.0359176	0.121042	0.00124088	0.308775	764.82	65.735	744.526	17.5256	736.561	7.14658	98%	1.16419	736.561	7.14658
YB-Z-2	YB-Z-2-46	0.0663042	0.00247554	1.10078	0.0406067	0.120397	0.00138583	0.312033	816.665	73.915	753.73	19.6334	732.846	7.98346	97%	0.921544	732.846	7.98346
YB-Z-2	YB-Z-2-47	0.0754376	0.0038233	1.37271	0.0669986	0.132472	0.00199687	0.308845	1079.63	106.48	877.326	28.6777	801.951	11.3751	91%	1.08391	801.951	11.3751
YB-Z-2	YB-Z-2-48	0.131372	0.00310645	6.75996	0.152258	0.371734	0.00374959	0.447831	2116.36	40.59	2080.5	19.973	2037.55	17.6554	97%	0.552239	2116.36	40.59
YB-Z-2	YB-Z-2-49	0.061235	0.00374869	0.991157	0.0567363	0.118113	0.00190287	0.281443	655.57	132.235	699.31	28.9364	719.694	10.9777	97%	0.879044	719.694	10.9777
YB-Z-2	YB-Z-2-50	0.0687433	0.00206299	1.26452	0.0378076	0.132501	0.00131975	0.333133	900	61.8825	829.937	16.9618	802.12	7.52473	96%	0.729881	802.12	7.52473
YB-Z-2	YB-Z-2-51	0.14356	0.00287977	7.26642	0.144997	0.364731	0.00339961	0.467109	2272.22	35.0275	2144.69	17.8699	2004.56	16.0948	93%	0.440189	2272.22	35.0275
YB-Z-2	YB-Z-2-52	0.159944	0.00295743	9.49706	0.173884	0.427722	0.00339043	0.432934	2455.24	31.6375	2387.26	16.898	2295.44	15.3585	96%	0.645389	2455.24	31.6375
YB-Z-2	YB-Z-2-53	0.0650783	0.00262567	1.12049	0.0469222	0.124075	0.001531	0.294659	775.93	80.5475	763.21	22.4744	753.978	8.7895	98%	0.649285	753.978	8.7895
YB-Z-2	YB-Z-2-54	0.0705565	0.00131222	1.24559	0.02277	0.127208	0.00089738	0.385901	946.29	38.89	821.414	10.311	771.916	5.14895	93%	0.11349	771.916	5.14895
YB-Z-2	YB-Z-2-55	0.121649	0.002301	5.19588	0.0978621	0.307803	0.00238871	0.412037	1980.56	33.6375	1851.94	16.087	1729.88	11.8114	93%	0.624399	1980.56	33.6375
YB-Z-2	YB-Z-2-56	0.0733097	0.00492939	1.3254	0.0818597	0.133333	0.00233074	0.283029	1033.34	137.04	856.873	35.7487	806.854	13.2644	93%	0.0295175	806.854	13.2644
YB-Z-2	YB-Z-2-57	0.0682053	0.00307008	1.1407	0.0486533	0.122035	0.00149922	0.288033	875.925	87.96	772.844	23.0833	742.267	8.6228	95%	0.89465	742.267	8.6228
YB-Z-2	YB-Z-2-58	0.0691275	0.00200124	1.15822	0.032375	0.121282	0.00121542	0.358518	901.85	59.26	781.117	15.2408	737.94	6.999	94%	1.06619	737.94	6.999
YB-Z-2	YB-Z-2-59	0.067123	0.0027967	1.11901	0.0473054	0.120572	0.00161024	0.315914	842.59	87.0325	762.503	22.6736	733.857	9.27187	96%	1.16238	733.857	9.27187
YB-Z-2	YB-Z-2-60	0.0655678	0.00242842	1.21949	0.0439715	0.135322	0.00166226	0.340674	794.445	77.7725	809.543	20.1238	818.156	9.44874	98%	0.829474	818.156	9.44874
YB-Z-2	YB-Z-2-61	0.0629601	0.00462972	1.07329	0.0743818	0.123977	0.00204723	0.238273	705.565	157.385	740.353	36.4316	753.412	11.7486	98%	0.622948	753.412	11.7486
YB-Z-2	YB-Z-2-62	0.0634637	0.00304551	1.03119	0.0382012	0.117431	0.00148924	0.342331	724.08	106.47	719.523	19.1029	715.758	8.60005	99%	0.744997	715.758	8.60005	High LREE
YB-Z-2	YB-Z-2-63	0.0659013	0.00318308	1.10932	0.0515766	0.122327	0.00170089	0.299062	803.39	101.845	757.849	24.8332	743.942	9.77782	98%	0.694372	743.942	9.77782
YB-Z-2	YB-Z-2-64	0.0640289	0.00345592	1.03263	0.054129	0.117892	0.00143829	0.232745	742.6	110.175	720.244	27.044	718.42	8.3031	99%	0.818683	718.42	8.3031
YB-Z-2	YB-Z-2-65	0.0715762	0.00296833	1.3033	0.0521047	0.131981	0.00140617	0.2665	973.77	85.1875	847.179	22.9769	799.157	8.01951	94%	0.47834	799.157	8.01951
YB-Z-2	YB-Z-2-66	0.0673761	0.00343846	1.09596	0.0528051	0.119439	0.00172906	0.300458	849.995	107.403	751.396	25.5864	727.335	9.96473	96%	0.935067	727.335	9.96473
YB-Z-2	YB-Z-2-67	0.0655684	0.00227494	1.06272	0.0365831	0.117697	0.00146288	0.361062	794.445	74.0675	735.163	18.0151	717.295	8.44618	97%	0.552598	717.295	8.44618
YB-Z-2	YB-Z-2-68	0.066971	0.00250444	1.21162	0.0414852	0.131714	0.00124959	0.277083	836.72	77.775	805.935	19.0543	797.634	7.13089	98%	0.807888	797.634	7.13089
YB-Z-2	YB-Z-2-69	0.115115	0.00265363	5.08001	0.111907	0.31923	0.00247399	0.351804	1883.34	42.13	1832.77	18.7304	1785.97	12.1276	97%	0.723433	1883.34	42.13
YB-Z-2	YB-Z-2-70	0.067301	0.00243045	1.09911	0.0389994	0.11802	0.00106087	0.253331	855.55	75.155	752.919	18.8718	719.158	6.12918	95%	1.32586	719.158	6.12918
YB-Z-2	YB-Z-2-71	0.066071	0.0029883	1.30054	0.0560195	0.143504	0.00182138	0.294661	809.26	95.52	845.962	24.7318	864.446	10.2785	97%	0.580898	864.446	10.2785
YB-Z-2	YB-Z-2-72	0.0691943	0.00281957	1.17039	0.0458346	0.123252	0.00157168	0.325616	905.555	84.415	786.828	21.4497	749.257	9.02902	95%	0.786382	749.257	9.02902
YB-Z-2	YB-Z-2-73	0.0692991	0.00197606	1.18773	0.0336089	0.123982	0.00111617	0.318153	909.26	58.49	794.908	15.6081	753.444	6.41453	94%	0.847998	753.444	6.41453
YB-Z-2	YB-Z-2-74	0.0713061	0.00246187	1.36832	0.0462816	0.138735	0.00131195	0.279583	966.35	70.3725	875.442	19.8515	837.505	7.44076	95%	1.04275	837.505	7.44076
YB-Z-2	YB-Z-2-75	0.0756573	0.00625959	1.25253	0.0810216	0.128057	0.00284129	0.343006	1087.04	166.357	824.548	36.5267	776.77	16.2423	94%	0.80586	776.77	16.2423
YB-Z-2	YB-Z-2-76	0.064677	0.00190491	1.15414	0.0333287	0.129305	0.00117989	0.315985	764.82	65.735	779.198	15.7189	783.901	6.74846	99%	0.954757	783.901	6.74846
YB-Z-2	YB-Z-2-77	0.0636222	0.00271654	1.08503	0.0479445	0.122933	0.00154689	0.284769	727.785	90.7325	746.086	23.3539	747.424	8.88937	99%	0.960953	747.424	8.88937
YB-Z-2	YB-Z-2-78	0.0656409	0.00227467	1.15055	0.0404701	0.127028	0.0014293	0.319888	794.445	72.215	777.503	19.1153	770.886	8.18597	99%	0.793398	770.886	8.18597
YB-Z-2	YB-Z-2-79	0.0689404	0.00227787	1.3932	0.04446	0.146573	0.00147264	0.31484	898.15	68.5175	886.057	18.873	881.725	8.29338	99%	0.547298	881.725	8.29338
YB-Z-2	YB-Z-2-80	0.0615733	0.00249598	1.03645	0.0405835	0.122782	0.00148559	0.309004	661.125	87.025	722.15	20.241	746.555	8.53896	96%	0.626083	746.555	8.53896
YB-Z-2	YB-Z-2-81	0.0617576	0.00286063	1.03712	0.0452896	0.122802	0.00163175	0.304284	664.83	98.1325	722.484	22.5795	746.671	9.37711	96%	0.840253	746.671	9.37711
YB-Z-2	YB-Z-2-82	0.161535	0.00280781	10.4057	0.181247	0.46547	0.00334131	0.41212	2471.91	29.785	2471.55	16.2227	2463.66	14.7581	99%	0.620482	2471.91	29.785
YB-Z-2	YB-Z-2-83	0.0656057	0.00233992	1.11043	0.0392508	0.122758	0.00130676	0.301154	794.445	80.55	758.38	18.8916	746.419	7.51372	98%	0.690566	746.419	7.51372
YB-Z-2	YB-Z-2-84	0.0642763	0.00223928	1.32419	0.0454835	0.149462	0.00156753	0.305339	750.005	78.695	856.345	19.8792	897.948	8.80439	95%	0.582224	897.948	8.80439
YB-Z-2	YB-Z-2-85	0.0642251	0.00258252	1.1973	0.0452263	0.135984	0.00148483	0.289067	750.005	85.1775	799.339	20.9064	821.912	8.43768	97%	1.24269	821.912	8.43768
YB-Z-2	YB-Z-2-86	0.0670708	0.00236154	1.31855	0.0454396	0.142879	0.00163874	0.332818	838.885	78.7	853.88	19.9082	860.92	9.25501	99%	0.649003	860.92	9.25501
YB-Z-2	YB-Z-2-87	0.0585774	0.0018877	1.07594	0.0343456	0.133092	0.00142168	0.334632	550.035	70.36	741.65	16.8067	805.479	8.09994	91%	0.914131	805.479	8.09994
YB-Z-2	YB-Z-2-88	0.117257	0.00279711	6.3659	0.147768	0.392993	0.00342421	0.375365	1916.66	47.2225	2027.58	20.4164	2136.69	15.8883	94%	0.946095	1916.66	47.2225
YB-Z-2	YB-Z-2-89	0.0600208	0.0041391	1.06646	0.0640117	0.13103	0.00255807	0.325258	605.575	145.35	737.005	31.4569	793.741	14.5863	92%	1.09566	793.741	14.5863
YB-Z-2	YB-Z-2-90	0.0691814	0.00206235	1.44116	0.04236	0.151023	0.00130994	0.295096	905.555	61.11	906.201	17.6301	906.694	7.35274	99%	0.619364	906.694	7.35274	High LREE
YB-Z-2	YB-Z-2-91	0.0623363	0.00240045	1.08622	0.0427485	0.125935	0.0014767	0.297952	687.05	76.845	746.667	20.8122	764.632	8.46478	97%	0.893413	764.632	8.46478
YB-Z-2	YB-Z-2-92	0.0643748	0.00266874	1.09395	0.0430866	0.123858	0.00139629	0.286226	753.71	87.0275	750.423	20.8994	752.731	8.01937	99%	1.12575	752.731	8.01937
YB-Z-2	YB-Z-2-93	0.118857	0.00300185	5.90066	0.14424	0.360038	0.00408563	0.464221	1939.2	44.6	1961.33	21.2658	1982.36	19.395	98%	1.00148	1939.2	44.6
YB-Z-2	YB-Z-2-94	0.0648639	0.00207249	1.14321	0.0356769	0.12808	0.00147291	0.368499	770.06	66.66	774.032	16.9107	776.901	8.42739	99%	1.1804	776.901	8.42739
YB-Z-2	YB-Z-2-95	0.0671972	0.00261163	1.12842	0.0422864	0.122019	0.00125568	0.274612	844.13	81.4775	766.999	20.1799	742.174	7.22545	96%	1.35907	742.174	7.22545
YB-Z-2	YB-Z-2-96	0.0677575	0.00285536	1.27447	0.0502016	0.137422	0.00175628	0.324451	861.105	87.0325	834.39	22.4184	830.07	9.9639	99%	0.893544	830.07	9.9639
YB-Z-2	YB-Z-2-97	0.0638607	0.00179459	1.21214	0.0337014	0.13707	0.00117544	0.308434	736.73	59.2525	806.174	15.4788	828.071	6.67891	97%	1.40027	828.071	6.67891
YB-Z-2	YB-Z-2-98	0.0668951	0.00282716	1.23466	0.0495627	0.13422	0.00155896	0.289341	835.18	88.885	816.459	22.5271	811.897	8.8713	99%	0.536725	811.897	8.8713
YB-Z-2	YB-Z-2-99	0.0698521	0.00405401	1.23821	0.0665898	0.130065	0.0019722	0.281955	924.07	119.603	818.072	30.2141	788.234	11.2584	96%	0.531451	788.234	11.2584
YB-Z-2	YB-Z-2-100	0.0703437	0.00207907	1.40796	0.0418817	0.144658	0.00150978	0.35086	938.885	61.1125	892.297	17.671	870.951	8.51567	97%	0.634536	870.951	8.51567
YB-Z-2	YB-Z-2-101	0.0638224	0.00258297	1.11145	0.0445821	0.126062	0.00144437	0.285642	744.45	82.4	758.87	21.4455	765.362	8.27898	99%	0.718132	765.362	8.27898
YB-Z-2	YB-Z-2-102	0.066563	0.00358759	1.12301	0.057142	0.123578	0.00168537	0.268031	833.33	112.955	764.417	27.3345	751.123	9.67815	98%	1.03321	751.123	9.67815
YB-Z-2	YB-Z-2-103	0.069859	0.00316003	1.38589	0.0611899	0.143447	0.00162622	0.256766	924.07	93.3625	882.95	26.048	864.123	9.17999	97%	0.562572	864.123	9.17999
YB-Z-2	YB-Z-2-104	0.0676003	0.00194359	1.45987	0.040682	0.156326	0.00168251	0.386223	857.4	61.11	913.954	16.8042	936.328	9.39348	97%	0.711894	936.328	9.39348
YB-Z-2	YB-Z-2-105	0.0671395	0.00289602	1.3307	0.057674	0.143398	0.00203934	0.32813	842.59	89.6575	859.185	25.1328	863.846	11.5071	99%	0.692215	863.846	11.5071
YB-Z-2	YB-Z-2-106	0.0877684	0.00297061	3.1989	0.100158	0.264313	0.00269745	0.32595	1377.47	65.8975	1456.89	24.2405	1511.87	13.7778	96%	0.810317	1377.47	65.8975
YB-Z-2	YB-Z-2-107	0.0655512	0.00244385	1.17413	0.04125	0.12977	0.00138086	0.302878	790.74	77.7725	788.574	19.2724	786.553	7.89057	99%	1.24266	786.553	7.89057
YB-Z-2	YB-Z-2-108	0.0649374	0.00225188	1.14827	0.0378319	0.128014	0.001305	0.309411	772.225	72.215	776.424	17.8891	776.527	7.46963	99%	1.23671	776.527	7.46963
YB-Z-2	YB-Z-2-109	0.0634985	0.00240094	1.09288	0.0425894	0.123904	0.001351	0.279796	724.08	80.39	749.903	20.669	752.998	7.75966	99%	0.910201	752.998	7.75966
YB-Z-2	YB-Z-2-110	0.0629168	0.00191905	1.09143	0.0323852	0.12509	0.00104948	0.282751	705.565	64.8075	749.2	15.7311	759.792	6.02718	98%	1.33883	759.792	6.02718
YB-Z-2	YB-Z-2-111	0.0671494	0.00292872	1.39001	0.0583113	0.149817	0.00160783	0.255827	842.59	90.7375	884.701	24.7805	899.935	9.02735	98%	0.564348	899.935	9.02735
YB-Z-2	YB-Z-2-112	0.067839	0.00257417	1.19926	0.0436387	0.127728	0.00116688	0.251062	864.81	78.5475	800.245	20.155	774.893	6.68334	96%	0.722051	774.893	6.68334
YB-Z-2	YB-Z-2-113	0.0693339	0.00225729	1.36598	0.0437729	0.142291	0.00138647	0.30407	909.26	67.75	874.441	18.795	857.603	7.83812	98%	0.720135	857.603	7.83812
YB-Z-2	YB-Z-2-114	0.0632512	0.00318218	1.1242	0.0533074	0.130003	0.00180686	0.293109	716.675	107.397	764.986	25.4866	787.88	10.3165	97%	0.696282	787.88	10.3165
YB-Z-2	YB-Z-2-115	0.0612626	0.00188905	0.888302	0.0255677	0.105253	0.000992745	0.327697	650.015	66.6575	645.457	13.7553	645.118	5.80068	99%	0.385053	645.118	5.80068
YB-Z-2	YB-Z-2-116	0.0660634	0.0022735	1.1659	0.0391044	0.127948	0.00112503	0.26216	809.26	67.59	784.727	18.34	776.148	6.44336	98%	0.881014	776.148	6.44336
YB-Z-2	YB-Z-2-117	0.0678598	0.0028996	1.20935	0.0512482	0.129452	0.00156445	0.285185	864.81	88.885	804.894	23.5592	784.74	8.93924	97%	1.22309	784.74	8.93924
YB-Z-2	YB-Z-2-118	0.0648479	0.00270117	1.29372	0.054188	0.144872	0.00172256	0.283874	768.52	87.03	842.945	23.9948	872.154	9.71061	96%	0.601442	872.154	9.71061
YB-Z-2	YB-Z-2-119	0.170804	0.00470139	11.7482	0.323423	0.499149	0.00564964	0.41114	2565.74	45.215	2584.54	25.8203	2610.14	24.3346	99%	0.893334	2565.74	45.215
YB-Z-2	YB-Z-2-120	0.0669166	0.00247638	1.26001	0.0450722	0.137099	0.0014161	0.288749	835.18	71.7575	827.91	20.258	828.239	8.04054	99%	0.525055	828.239	8.04054
YB-Z-2	YB-Z-2-121	0.0642395	0.00558382	1.15556	0.090408	0.136843	0.00339969	0.317541	750.005	185.165	779.864	42.5903	826.787	19.2829	94%	0.488824	826.787	19.2829
YB-Z-2	YB-Z-2-122	0.0661618	0.00302667	1.36208	0.0633969	0.14913	0.00199897	0.28799	812.96	91.6625	872.765	27.2587	896.085	11.2243	97%	0.501214	896.085	11.2243
YB-Z-2	YB-Z-2-123	0.0629973	0.00205347	1.10485	0.0359943	0.127203	0.00127001	0.306465	709.27	68.5125	755.695	17.3713	771.89	7.27507	97%	0.955264	771.89	7.27507
YB-Z-2	YB-Z-2-124	0.0700784	0.00234572	1.45381	0.047949	0.150797	0.00145519	0.292588	931.48	68.5225	911.45	19.8509	905.43	8.1662	99%	0.380581	905.43	8.1662
YB-Z-2	YB-Z-2-125	0.0689919	0.00183514	1.61448	0.0438067	0.169451	0.00160961	0.350082	898.15	55.555	975.85	17.0261	1009.08	8.88946	96%	0.369585	1009.08	8.88946
YB-Z-2	YB-Z-2-126	0.0617324	0.00227076	1.09041	0.0399013	0.128379	0.00156259	0.332624	664.83	79.62	748.705	19.3881	778.614	8.93693	96%	1.0872	778.614	8.93693
YB-Z-2	YB-Z-2-127	0.0670328	0.00251372	1.33553	0.0498013	0.144757	0.00164516	0.304776	838.885	74.9975	861.286	21.6593	871.504	9.27624	98%	1.10513	871.504	9.27624
YB-Z-2	YB-Z-2-128	0.0672636	0.00230367	1.22643	0.0418474	0.13209	0.00122423	0.271623	855.55	72.22	812.712	19.0929	799.777	6.98442	98%	0.800503	799.777	6.98442
YB-Z-2	YB-Z-2-129	0.0646211	0.00232458	1.13006	0.0378545	0.127648	0.00134742	0.315116	761.115	75.9175	767.781	18.0525	774.435	7.71412	99%	1.3775	774.435	7.71412
YB-Z-2	YB-Z-2-130	0.0604021	0.00321911	1.05542	0.053067	0.128288	0.00183989	0.285237	616.685	114.797	731.564	26.22	778.093	10.5205	93%	1.26908	778.093	10.5205
YB-Z-2	YB-Z-2-131	0.0660835	0.00307904	1.14654	0.0490335	0.127259	0.00160016	0.294014	809.26	97.06	775.607	23.2005	772.212	9.16026	99%	1.0687	772.212	9.16026
YB-Z-2	YB-Z-2-132	0.0671431	0.003451	1.16775	0.0573635	0.12692	0.00169537	0.271924	842.59	107.4	785.592	26.8746	770.271	9.70706	98%	0.882924	770.271	9.70706
YB-Z-2	YB-Z-2-133	0.0652584	0.0022399	1.25693	0.0428592	0.139599	0.00153119	0.321673	783.335	72.215	826.528	19.2903	842.396	8.67348	98%	1.22974	842.396	8.67348
YB-Z-2	YB-Z-2-134	0.0719911	0.00187305	1.50005	0.0390742	0.150624	0.00131179	0.334337	987.04	53.7075	930.405	15.8824	904.46	7.36555	97%	0.752892	904.46	7.36555
YB-Z-2	YB-Z-2-135	0.0677203	0.00282156	1.34303	0.0528289	0.144697	0.00168611	0.296237	861.105	85.9525	864.542	22.9017	871.17	9.50705	99%	0.903228	871.17	9.50705
YB-Z-2	YB-Z-2-136	0.0639581	0.00181716	1.18103	0.0329752	0.133685	0.00119149	0.319215	738.895	59.255	791.794	15.3611	808.853	6.78919	97%	1.01719	808.853	6.78919
YB-Z-4	YB-Z-4-01	0.166114	0.00333465	11.5695	0.287231	0.499983	0.00713052	0.574447	2520.37	34.415	2570.21	23.2687	2613.72	30.677	98%	0.567271	2520.37	34.415	High LREE
YB-Z-4	YB-Z-4-02	0.0705169	0.0020144	1.39321	0.039627	0.142617	0.00132429	0.326466	942.59	63.89	886.06	16.8236	859.444	7.48578	96%	0.404024	859.444	7.48578
YB-Z-4	YB-Z-4-03	0.0724256	0.00271509	1.46834	0.0549727	0.146653	0.0016348	0.29775	998.15	75.9275	917.446	22.6223	882.177	9.20306	96%	0.728499	882.177	9.20306
YB-Z-4	YB-Z-4-04	0.0693164	0.00170372	1.41926	0.0344581	0.147706	0.00114072	0.318092	909.26	54.6325	897.054	14.4752	888.094	6.42512	98%	0.369467	888.094	6.42512
YB-Z-4	YB-Z-4-05	0.0638802	0.00244935	1.08625	0.0369839	0.124384	0.00153654	0.362824	738.895	81.4725	746.681	18.0073	755.749	8.81886	98%	0.799877	755.749	8.81886
YB-Z-4	YB-Z-4-06	0.121942	0.00238552	6.07673	0.119165	0.359345	0.00281525	0.39951	1984.88	35.1825	1986.91	17.1513	1979.07	13.3935	99%	1.00742	1984.88	35.1825
YB-Z-4	YB-Z-4-07	0.0666985	0.00346976	1.1698	0.0548312	0.129609	0.00181276	0.298393	827.775	108.172	786.551	25.6645	785.635	10.3537	99%	0.709685	785.635	10.3537
YB-Z-4	YB-Z-4-08	0.0652128	0.00307826	1.17006	0.0551891	0.130199	0.00179069	0.291586	781.17	98.915	786.675	25.8288	789.003	10.2226	99%	1.15823	789.003	10.2226
YB-Z-4	YB-Z-4-09	0.0620525	0.00266929	1.07529	0.0455347	0.125731	0.00150331	0.282348	675.94	87.9525	741.33	22.2846	763.468	8.61843	97%	1.05427	763.468	8.61843
YB-Z-4	YB-Z-4-10	0.125771	0.0024388	5.84424	0.116553	0.334967	0.00267997	0.401173	2039.81	34.1025	1952.99	17.3423	1862.41	12.9803	95%	0.512	2039.81	34.1025
YB-Z-4	YB-Z-4-11	0.0670512	0.00236533	1.1659	0.0396984	0.126377	0.00143267	0.33294	838.885	78.7	784.723	18.6184	767.165	8.20985	97%	0.894012	767.165	8.20985
YB-Z-4	YB-Z-4-12	0.0683322	0.00208145	1.4062	0.041459	0.149225	0.00177648	0.403782	879.63	62.965	891.555	17.5057	896.616	9.97667	99%	0.528656	896.616	9.97667
YB-Z-4	YB-Z-4-13	0.0621224	0.00204955	1.12597	0.036578	0.13111	0.00143776	0.337566	679.64	70.3625	765.831	17.4777	794.193	8.20529	96%	0.875879	794.193	8.20529
YB-Z-4	YB-Z-4-14	0.0654338	0.00229997	1.11136	0.0382534	0.123177	0.00151429	0.357162	787.04	69.4375	758.831	18.4038	748.823	8.70057	98%	0.94854	748.823	8.70057
YB-Z-4	YB-Z-4-15	0.0656346	0.0033265	1.09285	0.0557964	0.120736	0.00188788	0.306263	794.445	107.403	749.89	27.0753	734.799	10.8663	97%	0.902321	734.799	10.8663
YB-Z-4	YB-Z-4-16	0.0607618	0.00305546	1.05716	0.0514529	0.126013	0.00174148	0.283946	631.5	112.02	732.423	25.4012	765.078	9.97853	95%	0.930153	765.078	9.97853
YB-Z-4	YB-Z-4-17	0.0678311	0.00347263	1.0915	0.0561937	0.116682	0.00152809	0.254379	864.81	106.32	749.233	27.2857	711.437	8.82974	94%	1.10888	711.437	8.82974
YB-Z-4	YB-Z-4-18	0.0709725	0.00235508	1.36714	0.04578	0.139446	0.00168287	0.360398	966.665	73.15	874.938	19.6463	841.529	9.53169	96%	0.756307	841.529	9.53169
YB-Z-4	YB-Z-4-19	0.126645	0.00453269	5.98748	0.20671	0.343612	0.00415869	0.350566	2053.7	63.2675	1974.03	30.068	1904.02	19.9791	96%	1.4722	2053.7	63.2675
YB-Z-4	YB-Z-4-20	0.156589	0.00309113	9.54742	0.197723	0.440582	0.00393689	0.431474	2420.37	33.33	2392.12	19.1038	2353.25	17.6628	98%	0.381387	2420.37	33.33
YB-Z-4	YB-Z-4-21	0.0628558	0.00246329	1.06295	0.0412091	0.123075	0.00140832	0.295156	701.86	83.325	735.278	20.2892	748.238	8.0938	98%	0.78854	748.238	8.0938
YB-Z-4	YB-Z-4-22	0.0669216	0.0021308	1.32051	0.0411485	0.143485	0.00159006	0.355627	835.18	66.665	854.737	18.0147	864.338	8.97611	98%	1.00425	864.338	8.97611
YB-Z-4	YB-Z-4-23	0.0625517	0.00229107	1.02112	0.0370702	0.118498	0.0012231	0.284318	694.455	77.77	714.478	18.6298	721.914	7.06007	98%	0.865819	721.914	7.06007
YB-Z-4	YB-Z-4-24	0.0656078	0.00286218	1.05846	0.044602	0.117172	0.0014934	0.302463	794.445	92.585	733.064	22.0066	714.265	8.62597	97%	0.733863	714.265	8.62597
YB-Z-4	YB-Z-4-25	0.0676788	0.00217726	1.21919	0.0386162	0.130669	0.0013489	0.32592	858.94	66.665	809.403	17.6773	791.679	7.70253	97%	1.0242	791.679	7.70253
YB-Z-4	YB-Z-4-26	0.121328	0.00275862	5.80071	0.12962	0.34543	0.00283065	0.366721	1975.62	36.1075	1946.52	19.3981	1912.74	13.6019	98%	0.612607	1975.62	36.1075
YB-Z-4	YB-Z-4-27	0.0644151	0.00253007	1.04282	0.0408865	0.116947	0.00136883	0.298531	755.25	50.92	725.318	20.3286	712.967	7.90952	98%	1.026	712.967	7.90952
YB-Z-4	YB-Z-4-28	0.170641	0.00387737	10.595	0.237586	0.448537	0.00435453	0.432937	2564.81	37.965	2488.27	20.8742	2388.74	19.4218	95%	1.1798	2564.81	37.965
YB-Z-4	YB-Z-4-29	0.073582	0.00277539	1.36604	0.049548	0.134985	0.00150289	0.306959	1031.48	77.0075	874.467	21.2717	816.24	8.54737	93%	0.473492	816.24	8.54737
YB-Z-4	YB-Z-4-30	0.0630916	0.00219759	1.06168	0.0369026	0.121712	0.00123397	0.291682	722.23	74.0675	734.652	18.1815	740.412	7.10284	99%	1.10082	740.412	7.10284
YB-Z-4	YB-Z-4-31	0.0669867	0.0024124	1.22882	0.0422601	0.1333	0.0014872	0.32441	838.885	74.8425	813.802	19.2604	806.665	8.47064	99%	0.538039	806.665	8.47064
YB-Z-4	YB-Z-4-32	0.0662836	0.00284875	1.2791	0.0529388	0.140522	0.00166738	0.286695	816.665	88.885	836.454	23.5921	847.614	9.43539	98%	0.430797	847.614	9.43539
YB-Z-4	YB-Z-4-33	0.0635036	0.00244421	1.05546	0.0389202	0.120777	0.00138507	0.310995	724.08	81.4725	731.583	19.2327	735.037	7.97646	99%	1.02476	735.037	7.97646
YB-Z-4	YB-Z-4-34	0.0629883	0.00198804	1.03895	0.0333626	0.119416	0.00130168	0.33945	709.27	66.66	723.392	16.6217	727.2	7.50631	99%	0.758855	727.2	7.50631
YB-Z-4	YB-Z-4-35	0.0670515	0.00204993	1.31962	0.0402198	0.142318	0.00130965	0.301927	838.885	62.96	854.345	17.6153	857.757	7.40519	99%	0.562917	857.757	7.40519
YB-Z-4	YB-Z-4-36	0.0763742	0.00278372	1.56105	0.0536579	0.148752	0.00158833	0.310643	1105.56	72.2225	954.884	21.2837	893.964	8.92623	93%	0.790633	893.964	8.92623
YB-Z-4	YB-Z-4-37	0.0603338	0.00251212	0.988202	0.040325	0.119023	0.00136396	0.28083	616.685	88.875	697.802	20.5996	724.938	7.8672	96%	0.950175	724.938	7.8672
YB-Z-4	YB-Z-4-38	0.0674149	0.0016582	1.3648	0.0351814	0.146328	0.00147339	0.390613	849.995	51.85	873.935	15.1177	880.345	8.29928	99%	0.95303	880.345	8.29928
YB-Z-4	YB-Z-4-39	0.0669504	0.00313749	1.13169	0.0528795	0.123035	0.00155755	0.270928	835.18	93.515	768.558	25.1934	748.008	8.94975	97%	1.00307	748.008	8.94975
YB-Z-4	YB-Z-4-40	0.0655705	0.00214851	1.09885	0.0342409	0.121921	0.00127021	0.334339	794.445	68.5125	752.794	16.573	741.613	7.30942	98%	0.830349	741.613	7.30942
YB-Z-4	YB-Z-4-41	0.161845	0.00296142	9.54433	0.172957	0.426417	0.00292465	0.378483	2475.92	31.1725	2391.82	16.7344	2289.54	13.2751	95%	0.28409	2475.92	31.1725	High LREE
YB-Z-4	YB-Z-4-42	0.068604	0.00196314	1.27165	0.0350744	0.134613	0.00132831	0.357758	887.035	59.2575	833.13	15.6878	814.13	7.55972	97%	0.573953	814.13	7.55972	High LREE
YB-Z-4	YB-Z-4-43	0.0695886	0.00322597	1.10881	0.0503297	0.115983	0.0014359	0.272747	916.665	96.2975	757.601	24.239	707.404	8.30319	93%	1.00507	707.404	8.30319
YB-Z-4	YB-Z-4-44	0.0695163	0.00191151	1.35831	0.0377342	0.141406	0.00120539	0.306849	913.885	56.02	871.143	16.2575	852.608	6.82335	97%	0.636935	852.608	6.82335
YB-Z-4	YB-Z-4-45	0.064296	0.00306427	1.05536	0.0518073	0.118694	0.00150516	0.258324	750.005	97.2125	731.535	25.5985	723.042	8.6822	98%	0.823226	723.042	8.6822
YB-Z-4	YB-Z-4-46	0.064739	0.0021103	1.18631	0.0378133	0.133057	0.001329	0.313359	764.82	69.2825	794.25	17.5698	805.284	7.57373	98%	0.82916	805.284	7.57373
YB-Z-4	YB-Z-4-47	0.0616797	0.00191207	0.995182	0.0322499	0.116612	0.00126013	0.333462	664.83	66.6575	701.361	16.4195	711.035	7.2851	98%	0.940738	711.035	7.2851
YB-Z-4	YB-Z-4-48	0.0638362	0.00235599	1.09508	0.0402104	0.124415	0.00126686	0.277309	744.45	77.77	750.969	19.4947	755.927	7.27455	99%	0.677368	755.927	7.27455
YB-Z-4	YB-Z-4-49	0.0666281	0.00207076	1.22464	0.0387434	0.133163	0.001484	0.352258	827.775	69.4425	811.896	17.6921	805.885	8.45347	99%	0.402077	805.885	8.45347
YB-Z-4	YB-Z-4-50	0.0638231	0.00250121	1.19651	0.0466344	0.135886	0.00136715	0.258137	744.45	83.325	798.974	21.5646	821.359	7.77155	97%	0.583162	821.359	7.77155
YB-Z-4	YB-Z-4-51	0.0659501	0.00336671	1.11017	0.0550303	0.122555	0.00167998	0.276543	805.555	107.403	758.257	26.4848	745.251	9.6559	98%	0.728358	745.251	9.6559
YB-Z-4	YB-Z-4-52	0.063917	0.00230705	1.21134	0.043468	0.137218	0.00130381	0.264789	738.895	75.9175	805.808	19.9667	828.913	7.40428	97%	0.670602	828.913	7.40428	High LREE
YB-Z-4	YB-Z-4-53	0.0722363	0.0044662	1.27024	0.0774043	0.128277	0.00249081	0.318651	994.445	130.56	832.499	34.6243	778.026	14.2375	93%	0.918103	778.026	14.2375
YB-Z-4	YB-Z-4-54	0.0649475	0.00214989	1.22723	0.0405281	0.136731	0.00141184	0.312672	772.225	70.365	813.078	18.4848	826.15	8.01898	98%	0.588884	826.15	8.01898
YB-Z-4	YB-Z-4-55	0.0641579	0.00187457	1.21279	0.0346636	0.136573	0.00127324	0.32618	746.3	61.8775	806.471	15.9155	825.253	7.2353	97%	1.19475	825.253	7.2353
YB-Z-4	YB-Z-4-56	0.0681752	0.00218268	1.26656	0.0387022	0.134509	0.00139029	0.338257	873.76	66.665	830.853	17.3471	813.535	7.912	97%	0.618907	813.535	7.912
YB-Z-4	YB-Z-4-57	0.0655604	0.0038265	1.06298	0.0589593	0.119049	0.00214554	0.324927	792.28	122.215	735.291	29.0236	725.085	12.3659	98%	0.488598	725.085	12.3659
YB-Z-4	YB-Z-4-58	0.0704994	0.00205076	1.35578	0.0383931	0.138853	0.00126433	0.321543	942.59	63.89	870.052	16.5587	838.175	7.17096	96%	0.861094	838.175	7.17096
YB-Z-4	YB-Z-4-59	0.0662524	0.00316776	1.11655	0.0507237	0.12245	0.00162664	0.292415	814.5	105.705	761.323	24.3394	744.653	9.3507	97%	0.815442	744.653	9.3507
YB-Z-4	YB-Z-4-60	0.0613898	0.00259057	1.02289	0.0444033	0.120118	0.00150023	0.287714	653.72	90.7275	715.365	22.2934	731.245	8.64301	97%	1.1185	731.245	8.64301
YB-Z-4	YB-Z-4-61	0.0640149	0.00200363	1.03188	0.0317541	0.116493	0.0012201	0.340349	742.6	65.58	719.865	15.8759	710.344	7.05506	98%	1.47363	710.344	7.05506
YB-Z-4	YB-Z-4-62	0.059466	0.00354197	1.05343	0.0589948	0.129379	0.00212168	0.292826	583.36	129.613	730.58	29.1761	784.32	12.1178	92%	0.969738	784.32	12.1178
YB-Z-4	YB-Z-4-63	0.0643265	0.0030496	1.17855	0.0521462	0.133671	0.00187659	0.317292	753.71	99.99	790.64	24.3103	808.774	10.6798	97%	1.1789	808.774	10.6798
YB-Z-4	YB-Z-4-64	0.0631917	0.00227778	1.10357	0.0399855	0.126267	0.001667	0.364371	714.51	77.77	755.077	19.3076	766.534	9.55039	98%	0.717641	766.534	9.55039
YB-Z-4	YB-Z-4-65	0.0675353	0.00254649	1.25473	0.0447789	0.134908	0.00188197	0.390886	853.7	78.855	825.537	20.1733	815.804	10.6989	98%	0.546912	815.804	10.6989
YB-Z-4	YB-Z-4-66	0.0687646	0.00195718	1.21033	0.0329076	0.127229	0.00130339	0.37679	900	59.2575	805.345	15.127	772.037	7.46551	95%	1.09385	772.037	7.46551
YB-Z-4	YB-Z-4-67	0.0666294	0.00151824	1.269	0.0278204	0.137431	0.00118575	0.393556	827.775	41.6625	831.943	12.4625	830.119	6.73519	99%	0.371938	830.119	6.73519
YB-Z-4	YB-Z-4-68	0.063996	0.00176431	1.02246	0.0282207	0.115115	0.00103817	0.32675	742.6	57.4025	715.147	14.1766	702.385	6.01359	98%	0.827165	702.385	6.01359
YB-Z-4	YB-Z-4-69	0.0634845	0.00246408	1.21347	0.0467366	0.138296	0.00158972	0.298458	724.08	83.325	806.783	21.4465	835.018	9.01422	96%	0.324892	835.018	9.01422
YB-Z-4	YB-Z-4-70	0.064704	0.00224399	1.06993	0.037858	0.119303	0.00135868	0.321856	764.82	67.585	738.704	18.5777	726.55	7.83488	98%	0.942189	726.55	7.83488
YB-Z-4	YB-Z-4-71	0.0648304	0.00194692	1.15637	0.0346288	0.128531	0.00129251	0.335804	768.52	62.9575	780.248	16.3145	779.478	7.39506	99%	0.637915	779.478	7.39506
YB-Z-4	YB-Z-4-72	0.0616057	0.00188866	1.09564	0.0335556	0.128645	0.0014466	0.367162	661.125	64.805	751.241	16.2664	780.131	8.27317	96%	1.39081	780.131	8.27317
YB-Z-4	YB-Z-4-73	0.0620331	0.00290806	1.09505	0.0470495	0.12946	0.00169166	0.304128	675.94	99.985	750.956	22.8086	784.786	9.66449	95%	1.76328	784.786	9.66449
YB-Z-4	YB-Z-4-74	0.0658422	0.00154248	1.4626	0.0350161	0.160239	0.00151901	0.39596	1200	49.2225	915.082	14.4513	958.104	8.45563	95%	0.91095	958.104	8.45563
YB-Z-4	YB-Z-4-75	0.0655808	0.00189146	1.18945	0.0337005	0.13108	0.00111952	0.301442	794.445	61.105	795.705	15.6384	794.026	6.39491	99%	0.830534	794.026	6.39491
YB-Z-4	YB-Z-4-76	0.0654583	0.00205456	1.3387	0.0409047	0.148073	0.00128579	0.284189	790.74	66.66	862.666	17.769	890.151	7.23568	96%	0.80985	890.151	7.23568
YB-Z-4	YB-Z-4-77	0.0666606	0.0030723	1.36442	0.0599138	0.149049	0.00183909	0.280994	827.775	96.2925	873.771	25.7364	895.628	10.329	97%	0.593217	895.628	10.329
YB-Z-4	YB-Z-4-78	0.0710165	0.00245801	1.47134	0.0495926	0.150216	0.0016536	0.326596	966.665	70.37	918.677	20.3854	902.174	9.28046	98%	0.488038	902.174	9.28046
YB-Z-4	YB-Z-4-79	0.0615687	0.00328958	1.0886	0.0560882	0.129962	0.00193923	0.289607	658.96	114.797	747.821	27.2723	787.648	11.0715	94%	0.866516	787.648	11.0715
YB-Z-4	YB-Z-4-80	0.0663159	0.00247066	1.2705	0.046493	0.139092	0.00154241	0.303028	816.665	73.915	832.613	20.7997	839.525	8.74064	99%	0.666598	839.525	8.74064
YB-Z-4	YB-Z-4-81	0.0666317	0.00265386	1.15625	0.0443779	0.126107	0.0014739	0.304518	827.775	82.25	780.191	20.9044	765.621	8.44748	98%	0.978251	765.621	8.44748
YB-Z-4	YB-Z-4-82	0.062906	0.0025154	1.05755	0.0408115	0.12242	0.00139857	0.296041	705.565	85.1775	732.617	20.1462	744.479	8.04249	98%	0.892982	744.479	8.04249
YB-Z-4	YB-Z-4-83	0.0688	0.00180658	1.44961	0.0379933	0.152471	0.00143445	0.358958	894.445	53.7025	909.713	15.7606	914.797	8.03886	99%	0.749862	914.797	8.03886	High LREE
YB-Z-4	YB-Z-4-84	0.0654017	0.00254398	1.31892	0.0514353	0.146305	0.00165485	0.29004	787.04	87.1875	854.041	22.5294	880.218	9.31844	96%	0.606089	880.218	9.31844
YB-Z-4	YB-Z-4-85	0.0686988	0.00265103	1.38767	0.051086	0.146951	0.00176803	0.326814	900	79.6275	883.705	21.7332	883.85	9.94864	99%	0.638898	883.85	9.94864
YB-Z-4	YB-Z-4-86	0.0649864	0.00275005	1.12834	0.046668	0.126195	0.00135719	0.260029	773.77	88.88	766.964	22.2703	766.125	7.77967	99%	1.0216	766.125	7.77967
YB-Z-4	YB-Z-4-87	0.069934	0.0023351	1.45748	0.0470742	0.151733	0.00193837	0.395526	927.775	68.5225	912.966	19.4601	910.673	10.8605	99%	0.743035	910.673	10.8605
YB-Z-4	YB-Z-4-88	0.0644971	0.00243757	1.14017	0.0431597	0.128493	0.0015283	0.314208	766.67	79.62	772.588	20.4835	779.263	8.74039	99%	1.3784	779.263	8.74039
YB-Z-4	YB-Z-4-89	0.0685523	0.00281535	1.38448	0.0537336	0.147461	0.00170276	0.297523	887.035	85.1825	882.351	22.8892	886.713	9.57807	99%	0.650492	886.713	9.57807
YB-Z-4	YB-Z-4-90	0.0653085	0.00173609	1.35407	0.0346197	0.150122	0.00121143	0.315624	783.335	55.55	869.315	14.9442	901.649	6.80748	96%	0.876352	901.649	6.80748
YB-Z-4	YB-Z-4-91	0.0632585	0.00201524	1.21151	0.0374581	0.138931	0.00137922	0.321081	716.675	63.8825	805.883	17.2071	838.617	7.81961	96%	0.494605	838.617	7.81961
YB-Z-4	YB-Z-4-92	0.0682185	0.0039792	1.14499	0.0642757	0.124434	0.00180715	0.258709	875.925	120.368	774.875	30.431	756.033	10.3685	97%	0.833789	756.033	10.3685	High LREE
YB-Z-4	YB-Z-4-93	0.0647353	0.00152046	1.12742	0.0257525	0.126093	0.000921781	0.320037	764.82	48.9125	766.52	12.3023	765.539	5.29298	99%	1.75422	765.539	5.29298
YB-Z-4	YB-Z-4-94	0.0720838	0.00234311	1.41527	0.0449065	0.142503	0.0013878	0.306925	988.58	66.67	895.378	18.8886	858.802	7.84418	95%	1.07249	858.802	7.84418
YB-Z-4	YB-Z-4-95	0.0679631	0.00311783	1.37014	0.062118	0.147545	0.00198414	0.296616	877.775	96.295	876.224	26.6184	887.187	11.1563	98%	0.572973	887.187	11.1563
YB-Z-4	YB-Z-4-96	0.0691801	0.00181819	1.32787	0.0357605	0.138814	0.00111481	0.298211	905.555	58.335	857.954	15.6091	837.952	6.32675	97%	0.972402	837.952	6.32675
YB-Z-4	YB-Z-4-97	0.0647275	0.0022307	1.13729	0.0393953	0.127368	0.00124202	0.281511	764.82	68.355	771.224	18.7232	772.833	7.11426	99%	0.914112	772.833	7.11426
YB-Z-4	YB-Z-4-98	0.0729827	0.00481144	1.33952	0.0793263	0.134624	0.00263155	0.330081	1012.96	134.42	863.022	34.4336	814.193	14.9577	94%	0.860126	814.193	14.9577
YB-Z-4	YB-Z-4-99	0.0694376	0.00272734	1.18954	0.045975	0.124944	0.00149425	0.309432	922.22	81.4825	795.746	21.3275	758.958	8.57253	95%	0.630351	758.958	8.57253
YB-Z-4	YB-Z-4-100	0.065787	0.00254119	1.11649	0.0411758	0.123897	0.00129214	0.282788	799.69	81.4775	761.291	19.7608	752.957	7.42257	98%	0.79283	752.957	7.42257
YB-Z-4	YB-Z-4-101	0.071439	0.00166623	1.457	0.034276	0.147566	0.00120583	0.347354	970.06	47.3775	912.771	14.1785	887.304	6.79065	97%	1.053	887.304	6.79065
YB-Z-4	YB-Z-4-102	0.0644205	0.00207125	1.18722	0.0361063	0.133839	0.00130965	0.321753	755.25	67.43	794.672	16.7705	809.726	7.45879	98%	1.29513	809.726	7.45879
YB-Z-4	YB-Z-4-103	0.0626586	0.0023614	1.09821	0.0417008	0.126726	0.00145422	0.302206	698.16	81.475	752.483	20.1867	769.161	8.33047	97%	0.955974	769.161	8.33047
YB-Z-4	YB-Z-4-104	0.0670006	0.00370804	1.14839	0.0629134	0.124887	0.00151843	0.221935	838.885	116.66	776.484	29.7391	758.632	8.71136	97%	0.952315	758.632	8.71136
YB-Z-4	YB-Z-4-105	0.0712771	0.00286912	1.44638	0.0560453	0.147406	0.00160704	0.281356	964.81	87.195	908.371	23.2701	886.404	9.04145	97%	0.539591	886.404	9.04145
YB-Z-4	YB-Z-4-106	0.07163	0.00272579	1.15713	0.0428216	0.117685	0.00142978	0.328294	975.93	77.47	780.604	20.1636	717.228	8.25553	91%	0.775105	717.228	8.25553
YB-Z-4	YB-Z-4-107	0.0595742	0.00227971	1.079	0.0416162	0.130868	0.00140568	0.27849	587.065	115.725	743.146	20.3316	792.816	8.02437	93%	1.77741	792.816	8.02437
YB-Z-4	YB-Z-4-108	0.0699372	0.00253118	1.20359	0.0432285	0.124519	0.00130843	0.292566	927.775	74.54	802.243	19.9266	756.519	7.51181	94%	0.948783	756.519	7.51181
YB-Z-4	YB-Z-4-109	0.0676966	0.00214948	1.44218	0.0449245	0.154017	0.00134514	0.280373	861.105	66.665	906.627	18.6884	923.44	7.53058	98%	0.712434	923.44	7.53058
YB-Z-4	YB-Z-4-110	0.0669278	0.00161772	1.23811	0.0301352	0.133411	0.00103626	0.319128	835.18	50.7675	818.025	13.683	807.293	5.90996	98%	0.53134	807.293	5.90996
YB-Z-4	YB-Z-4-111	0.0726871	0.00368368	1.49019	0.0736083	0.148875	0.00183377	0.249367	1005.55	103.703	926.393	30.0207	894.651	10.3007	96%	0.561767	894.651	10.3007
YB-Z-4	YB-Z-4-112	0.127452	0.00334771	6.35243	0.160407	0.360556	0.00330771	0.363305	2064.81	46.2975	2025.72	22.1952	1984.81	15.7088	97%	0.731783	2064.81	46.2975
YB-Z-4	YB-Z-4-113	0.0686716	0.00231035	1.35653	0.044731	0.143462	0.00174928	0.369781	900	75	870.378	19.2828	864.21	9.87283	99%	0.958011	864.21	9.87283
YB-Z-4	YB-Z-4-114	0.0666719	0.00167226	1.27072	0.0309699	0.137957	0.00118231	0.351638	827.775	51.85	832.714	13.8602	833.101	6.71273	99%	0.776321	833.101	6.71273
YB-Z-4	YB-Z-4-115	0.0690316	0.00168254	1.35219	0.0325851	0.141756	0.00113896	0.333416	899.69	50	868.504	14.0786	854.585	6.44718	98%	0.688048	854.585	6.44718
YB-Z-4	YB-Z-4-116	0.0737893	0.00264435	1.3729	0.0507169	0.134673	0.00136935	0.275245	1035.19	72.685	877.405	21.7104	814.469	7.79208	92%	0.707171	814.469	7.79208
YB-Z-4	YB-Z-4-117	0.0679465	0.00202804	1.23082	0.0360803	0.131388	0.00111925	0.290602	877.775	61.11	814.714	16.4317	795.777	6.39172	97%	0.662531	795.777	6.39172
YB-Z-4	YB-Z-4-118	0.0611519	0.00173481	1.03102	0.0296321	0.122247	0.00106845	0.304105	655.57	61.1025	719.44	14.8223	743.484	6.15053	96%	0.649812	743.484	6.15053
YB-Z-4	YB-Z-4-119	0.0669732	0.00182024	1.34131	0.0370099	0.14536	0.00140327	0.349869	836.72	51.695	863.798	16.0613	874.903	7.91211	98%	0.783071	874.903	7.91211
YB-Z-4	YB-Z-4-120	0.0668166	0.00202818	0.894511	0.023361	0.0966161	0.00107147	0.424645	831.48	62.9625	648.79	12.5283	594.548	6.3068	91%	1.71435	594.548	6.3068
YB-Z-4	YB-Z-4-121	0.0701864	0.00203321	1.47577	0.0422762	0.152795	0.00140969	0.322061	1000	60.0325	920.498	17.3499	916.613	7.89852	99%	0.860167	916.613	7.89852
YB-Z-4	YB-Z-4-122	0.0692504	0.00311805	1.18993	0.0531903	0.125889	0.00176892	0.314349	905.555	94.445	795.929	24.6681	764.37	10.1366	95%	0.994913	764.37	10.1366
YB-Z-4	YB-Z-4-123	0.095634	0.00273723	3.3781	0.096942	0.256717	0.00276078	0.374747	1540.44	53.7025	1499.33	22.5062	1473.02	14.1839	98%	0.785121	1540.44	53.7025
YB-Z-4	YB-Z-4-124	0.0683536	0.00244563	1.24608	0.0440935	0.132602	0.00137484	0.293003	879.63	74.075	821.632	19.9412	802.693	7.83717	97%	1.16757	802.693	7.83717
YB-Z-4	YB-Z-4-125	0.0657493	0.00331804	1.15816	0.0564917	0.128662	0.00187822	0.299283	798.15	100.92	781.092	26.5838	780.228	10.7358	99%	1.23423	780.228	10.7358
YB-Z-4	YB-Z-4-126	0.0614088	0.00288236	1.13194	0.0526598	0.134352	0.0018028	0.288436	653.72	99.985	768.68	25.0858	812.645	10.2545	94%	0.576314	812.645	10.2545
YB-Z-4	YB-Z-4-127	0.0661902	0.00263109	1.19718	0.0463559	0.13147	0.00135355	0.265889	812.96	83.33	799.284	21.4293	796.247	7.72364	99%	0.967263	796.247	7.72364
YB-Z-4	YB-Z-4-128	0.0704254	0.00177722	1.51601	0.0377979	0.155872	0.00133183	0.3427	942.59	51.8525	936.87	15.2673	933.797	7.44483	99%	0.351979	933.797	7.44483
YB-Z-4	YB-Z-4-129	0.0651396	0.00344762	1.16042	0.0553423	0.127711	0.0017621	0.289307	788.89	111.103	782.151	26.016	774.795	10.0815	99%	1.02014	774.795	10.0815	High LREE
YB-Z-4	YB-Z-4-130	0.0615981	0.00173571	1.08605	0.0298094	0.127615	0.00104332	0.297862	661.125	61.105	746.584	14.5185	774.244	5.97915	96%	0.659856	774.244	5.97915
YB-Z-4	YB-Z-4-131	0.0717894	0.00285917	1.3024	0.0505496	0.132223	0.00140457	0.273693	988.89	80.4	846.78	22.3004	800.534	8.00872	94%	1.54008	800.534	8.00872
YB-Z-4	YB-Z-4-132	0.0679373	0.00159215	1.35985	0.0368079	0.144488	0.0019914	0.509186	866.35	48.9175	871.807	15.8486	869.993	11.2266	99%	1.04912	869.993	11.2266
YB-Z-4	YB-Z-4-133	0.0686583	0.00358469	1.20686	0.0607154	0.12841	0.00213078	0.329835	888.58	109.257	803.746	27.9407	778.788	12.18	96%	0.857645	778.788	12.18
YB-Z-4	YB-Z-4-134	0.0706633	0.00260213	1.42241	0.050865	0.146302	0.00155601	0.297418	947.83	74.54	898.372	21.3295	880.201	8.76339	97%	0.57608	880.201	8.76339
YB-Z-4	YB-Z-4-135	0.0669001	0.00242642	1.44526	0.0552996	0.155419	0.00184883	0.310897	835.18	71.295	907.908	22.9712	931.27	10.3274	97%	0.599928	931.27	10.3274
YB-Z-4	YB-Z-4-136	0.0677364	0.00177814	1.40932	0.0363594	0.150317	0.00138631	0.357475	861.105	58.3325	892.873	15.3353	902.739	7.78421	98%	0.80212	902.739	7.78421
YB-Z-5	YB-Z-5-01	0.0668297	0.00303183	1.15642	0.0430634	0.125715	0.00148054	0.316256	831.48	89.81	780.269	20.284	763.374	8.48835	97%	0.858585	763.374	8.48835
YB-Z-5	YB-Z-5-02	0.169163	0.00434762	10.8821	0.275847	0.463573	0.00397674	0.338419	2549.07	42.9025	2513.11	23.6343	2455.32	17.566	97%	0.91054	2549.07	42.9025
YB-Z-5	YB-Z-5-03	0.0694619	0.00267555	1.42362	0.0380948	0.147826	0.00123847	0.313086	922.22	79.63	898.881	15.9716	888.766	6.97203	98%	0.651112	888.766	6.97203
YB-Z-5	YB-Z-5-04	0.0696951	0.00252587	1.44054	0.0515645	0.149719	0.00156457	0.29194	920.37	74.845	905.944	21.4622	899.385	8.78587	99%	0.662848	899.385	8.78587
YB-Z-5	YB-Z-5-05	0.116063	0.00251739	5.3235	0.112752	0.330979	0.00237507	0.338805	1898.15	38.735	1872.64	18.1497	1843.12	11.5463	98%	0.394303	1898.15	38.735
YB-Z-5	YB-Z-5-06	0.0691751	0.00269287	1.40494	0.0527149	0.147498	0.00170037	0.307243	905.555	81.4825	891.024	22.2649	886.921	9.56432	99%	0.540917	886.921	9.56432
YB-Z-5	YB-Z-5-07	0.0676773	0.00322677	1.32565	0.0477791	0.141609	0.0015236	0.298518	858.94	93.515	856.983	20.8686	853.754	8.61576	99%	0.856589	853.754	8.61576
YB-Z-5	YB-Z-5-08	0.0647973	0.00274361	1.11721	0.0453085	0.125899	0.00149155	0.292126	768.52	88.88	761.639	21.7354	764.428	8.54995	99%	0.677831	764.428	8.54995
YB-Z-5	YB-Z-5-09	0.0654519	0.00258762	1.12682	0.0408941	0.124637	0.00147264	0.325571	790.74	83.325	766.238	19.5305	757.196	8.45104	98%	1.11393	757.196	8.45104
YB-Z-5	YB-Z-5-10	0.0706889	0.00242001	1.42038	0.0477169	0.145663	0.00165607	0.338424	949.995	70.37	897.521	20.0272	876.605	9.33039	97%	0.445944	876.605	9.33039
YB-Z-5	YB-Z-5-11	0.0625464	0.00278189	1.06525	0.0470889	0.123859	0.00158933	0.290284	694.455	95.205	736.41	23.1567	752.736	9.12541	97%	0.913621	752.736	9.12541
YB-Z-5	YB-Z-5-12	0.0641561	0.00235599	1.08064	0.0392291	0.122319	0.00130632	0.294191	746.3	49.995	743.947	19.1511	743.898	7.51405	99%	0.865745	743.898	7.51405
YB-Z-5	YB-Z-5-13	0.0717617	0.00177243	1.52391	0.0373704	0.153612	0.00137952	0.366213	988.89	50.4625	940.05	15.0479	921.178	7.72483	97%	0.846897	921.178	7.72483	High LREE
YB-Z-5	YB-Z-5-14	0.0718377	0.00275568	1.39802	0.051546	0.141461	0.00172551	0.330826	981.17	77.78	888.098	21.8343	852.918	9.75571	95%	0.77922	852.918	9.75571
YB-Z-5	YB-Z-5-15	0.0724592	0.00286586	1.59965	0.0599323	0.160916	0.00187609	0.311182	998.15	80.4025	970.072	23.418	961.868	10.4306	99%	0.593239	961.868	10.4306
YB-Z-5	YB-Z-5-16	0.0663561	0.00308543	1.17189	0.0542752	0.128691	0.00197249	0.330941	816.665	102.772	787.53	25.3799	780.396	11.2736	99%	0.929353	780.396	11.2736
YB-Z-5	YB-Z-5-17	0.0708699	0.00207984	1.44034	0.0409236	0.147124	0.00124386	0.297561	953.7	60.34	905.86	17.0388	884.824	7.00632	97%	0.610054	884.824	7.00632
YB-Z-5	YB-Z-5-18	0.0704181	0.0019506	1.58994	0.0430736	0.163761	0.00146903	0.331123	940.43	57.41	966.273	16.8998	977.644	8.15451	98%	0.508102	977.644	8.15451
YB-Z-5	YB-Z-5-19	0.0651582	0.00143343	1.13931	0.0246517	0.126526	0.00101155	0.369493	788.89	50.92	772.183	11.7122	768.017	5.80334	99%	0.69854	768.017	5.80334
YB-Z-5	YB-Z-5-20	0.0640092	0.00265453	1.12771	0.0430935	0.12899	0.00140602	0.285247	742.6	88.1075	766.659	20.5717	782.1	8.03935	98%	0.684689	782.1	8.03935
YB-Z-5	YB-Z-5-21	0.0646144	0.00235564	1.28113	0.0453733	0.144083	0.00137428	0.269311	761.115	76.6875	837.356	20.2047	867.71	7.75764	96%	0.818618	867.71	7.75764
YB-Z-5	YB-Z-5-22	0.061385	0.00280002	1.03752	0.0471376	0.122764	0.00146148	0.262031	653.72	98.1325	722.683	23.4958	746.453	8.40087	96%	0.63009	746.453	8.40087
YB-Z-5	YB-Z-5-23	0.0662998	0.00216319	1.15162	0.035523	0.126514	0.00124645	0.319402	816.665	68.515	778.009	16.7722	767.948	7.14479	98%	1.34254	767.948	7.14479
YB-Z-5	YB-Z-5-24	0.0678489	0.00249949	1.34196	0.0491953	0.14363	0.00159075	0.302115	864.81	75.9225	864.077	21.3373	865.156	8.97891	99%	0.769421	865.156	8.97891
YB-Z-5	YB-Z-5-25	0.065975	0.00237022	1.14655	0.040564	0.126079	0.00115934	0.259909	805.555	75.9225	775.614	19.1952	765.459	6.64968	98%	1.39438	765.459	6.64968
YB-Z-5	YB-Z-5-26	0.0706963	0.00277161	1.47336	0.0482526	0.150878	0.00139842	0.283009	949.995	80.7125	919.508	19.8189	905.885	7.84825	98%	0.713589	905.885	7.84825
YB-Z-5	YB-Z-5-27	0.0666601	0.00301332	1.1672	0.0445031	0.126901	0.00138067	0.28535	827.775	94.44	785.333	20.8576	770.163	7.90902	98%	0.970498	770.163	7.90902
YB-Z-5	YB-Z-5-28	0.0652227	0.00347953	1.148	0.0436892	0.128204	0.00145499	0.298212	783.335	117.585	776.299	20.6591	777.613	8.3242	99%	0.738278	777.613	8.3242
YB-Z-5	YB-Z-5-29	0.0706374	0.00281457	1.44872	0.052729	0.148075	0.00164044	0.304379	946.29	81.4825	909.344	21.8733	890.163	9.22356	97%	0.789732	890.163	9.22356
YB-Z-5	YB-Z-5-30	0.0666827	0.00381872	1.14047	0.0624578	0.124746	0.00180101	0.263625	827.775	119.595	772.732	29.633	757.821	10.3305	98%	0.968252	757.821	10.3305
YB-Z-5	YB-Z-5-31	0.0722693	0.00520544	1.47812	0.104707	0.149138	0.00268077	0.253751	994.445	152.782	921.462	42.907	896.13	15.0463	97%	0.985147	896.13	15.0463
YB-Z-5	YB-Z-5-32	0.205169	0.00538139	15.7898	0.416194	0.55727	0.00501466	0.341395	2867.59	42.595	2864.17	25.245	2855.34	20.8157	99%	0.365613	2867.59	42.595
YB-Z-5	YB-Z-5-33	0.072082	0.00200611	1.37439	0.0384159	0.138076	0.00118321	0.306579	987.965	56.33	878.041	16.439	833.772	6.71718	94%	0.0518252	833.772	6.71718
YB-Z-5	YB-Z-5-34	0.0673876	0.00271158	1.12522	0.0449617	0.12125	0.00133367	0.275269	849.995	83.33	765.47	21.4881	737.755	7.67801	96%	0.845422	737.755	7.67801
YB-Z-5	YB-Z-5-35	0.0632626	0.00309374	1.05695	0.0488217	0.12278	0.00137495	0.242439	716.675	103.692	732.321	24.1052	746.546	7.90453	98%	0.76214	746.546	7.90453
YB-Z-5	YB-Z-5-36	0.0654971	0.00324492	1.12096	0.0515723	0.124463	0.00172549	0.301333	790.74	108.328	763.437	24.695	756.203	9.90048	99%	2.1211	756.203	9.90048
YB-Z-5	YB-Z-5-37	0.0697049	0.00242543	1.30586	0.0453567	0.13572	0.00137009	0.290643	920.37	67.595	848.306	19.9811	820.414	7.7893	96%	0.630554	820.414	7.7893
YB-Z-5	YB-Z-5-38	0.0717646	0.001926	1.4739	0.0394481	0.148695	0.00133238	0.334789	988.89	54.48	919.728	16.2031	893.644	7.4928	97%	0.7766	893.644	7.4928
YB-Z-5	YB-Z-5-39	0.0715834	0.00193666	1.46714	0.0395442	0.14869	0.00157387	0.392713	975.93	54.7825	916.95	16.2869	893.617	8.8457	97%	0.837298	893.617	8.8457
YB-Z-5	YB-Z-5-40	0.064728	0.00341099	1.12194	0.0544636	0.125806	0.00194279	0.318117	764.82	111.1	763.902	26.067	763.894	11.1322	99%	2.67922	763.894	11.1322
YB-Z-5	YB-Z-5-41	0.068824	0.00230235	1.33553	0.0434394	0.140836	0.00149566	0.326507	894.445	63.89	861.288	18.8946	849.386	8.46385	98%	0.289981	849.386	8.46385
YB-Z-5	YB-Z-5-42	0.0643976	0.00260815	0.94003	0.0269718	0.105309	0.000981135	0.32471	753.71	52.7725	672.898	14.124	645.448	5.73281	95%	1.63253	645.448	5.73281
YB-Z-5	YB-Z-5-43	0.0664929	0.00245956	1.10985	0.0395702	0.121325	0.00123134	0.284656	821.91	77.775	758.1	19.0505	738.186	7.09007	97%	0.638032	738.186	7.09007
YB-Z-5	YB-Z-5-44	0.0652256	0.00243715	1.10538	0.0389348	0.123579	0.00123755	0.284312	783.335	77.77	755.95	18.7845	751.128	7.11189	99%	0.813438	751.128	7.11189
YB-Z-5	YB-Z-5-45	0.0674067	0.00198483	1.33454	0.0386998	0.143193	0.00126109	0.303701	849.995	61.5725	860.858	16.8422	862.693	7.12645	99%	0.402834	862.693	7.12645
YB-Z-5	YB-Z-5-46	0.0638747	0.00164406	1.15133	0.0284032	0.130514	0.00113472	0.352424	738.895	53.6975	777.872	13.4161	790.795	6.48446	98%	0.830767	790.795	6.48446
YB-Z-5	YB-Z-5-47	0.0656267	0.00200102	1.28022	0.0394554	0.141241	0.00146477	0.336502	794.445	64.8075	836.95	17.5787	851.674	8.28668	98%	0.793973	851.674	8.28668
YB-Z-5	YB-Z-5-48	0.0675039	0.00184288	1.34666	0.0365491	0.144088	0.00125885	0.321906	853.7	57.4075	866.116	15.8255	867.736	7.1085	99%	0.809179	867.736	7.1085
YB-Z-5	YB-Z-5-49	0.0661192	0.00252168	1.11401	0.0420486	0.122382	0.0015127	0.327469	809.26	79.625	760.1	20.2031	744.26	8.69751	97%	0.933008	744.26	8.69751
YB-Z-5	YB-Z-5-50	0.0619531	0.00193994	1.08308	0.0330183	0.126502	0.00129146	0.334883	672.235	66.66	745.138	16.1025	767.877	7.40202	96%	0.862457	767.877	7.40202
YB-Z-5	YB-Z-5-51	0.0677006	0.00309671	1.16819	0.0514974	0.125102	0.0016649	0.301893	861.105	95.2125	785.799	24.1226	759.862	9.54808	96%	1.09572	759.862	9.54808
YB-Z-5	YB-Z-5-52	0.0668818	0.00185526	1.34145	0.0347411	0.145549	0.0013735	0.364377	835.18	62.035	863.859	15.0771	875.963	7.74362	98%	0.705313	875.963	7.74362
YB-Z-5	YB-Z-5-53	0.16109	0.00295344	10.8994	0.21104	0.488134	0.00439515	0.465019	2477.78	30.8675	2514.58	18.0892	2562.6	19.0895	98%	0.784696	2477.78	30.8675
YB-Z-5	YB-Z-5-54	0.0667489	0.002617	1.15009	0.0432052	0.125408	0.00137807	0.292511	831.48	81.48	777.285	20.4106	761.618	7.9044	97%	1.20934	761.618	7.9044
YB-Z-5	YB-Z-5-55	0.0682901	0.00191843	1.42569	0.0407253	0.151148	0.00156496	0.36246	877.47	90.895	899.747	17.0584	907.397	8.77744	99%	0.87735	907.397	8.77744
YB-Z-5	YB-Z-5-56	0.0651155	0.00226163	1.18495	0.0385151	0.13166	0.00166047	0.388013	788.89	74.0675	793.615	17.9068	797.327	9.46855	99%	1.45037	797.327	9.46855
YB-Z-5	YB-Z-5-57	0.0652462	0.00359512	1.1545	0.0623983	0.129957	0.00213736	0.304299	783.335	116.66	779.365	29.4121	787.618	12.2011	98%	0.779276	787.618	12.2011
YB-Z-5	YB-Z-5-58	0.0620376	0.00396477	1.08707	0.0670053	0.129921	0.00232727	0.290613	675.94	137.018	747.079	32.6028	787.413	13.2843	94%	1.29579	787.413	13.2843
YB-Z-5	YB-Z-5-59	0.0633503	0.00391302	1.14366	0.0661565	0.131588	0.0021154	0.277908	720.38	136.095	774.244	31.3406	796.916	12.0587	97%	0.805266	796.916	12.0587
YB-Z-5	YB-Z-5-60	0.06769	0.00221018	1.38731	0.0456806	0.148292	0.0015187	0.311025	858.94	67.435	883.554	19.4384	891.382	8.53941	99%	0.884718	891.382	8.53941
YB-Z-5	YB-Z-5-61	0.0684519	0.00252897	1.39229	0.0501924	0.147827	0.00167661	0.314609	883.33	80.555	885.668	21.3122	888.769	9.4284	99%	0.729897	888.769	9.4284
YB-Z-5	YB-Z-5-62	0.0672519	0.00289603	1.15988	0.0489484	0.125766	0.00158338	0.29833	855.55	89.3475	781.898	23.0173	763.667	9.07621	97%	1.23575	763.667	9.07621
YB-Z-5	YB-Z-5-63	0.0679159	0.00225451	1.31702	0.0421147	0.141077	0.00147508	0.326979	864.81	102.778	853.209	18.4649	850.749	8.346	99%	0.722689	850.749	8.346
YB-Z-5	YB-Z-5-64	0.0631338	0.00228473	1.10552	0.0391305	0.127112	0.00134343	0.298595	722.23	75.92	756.018	18.8776	771.367	7.69491	97%	0.909496	771.367	7.69491
YB-Z-5	YB-Z-5-65	0.118003	0.00271534	5.96524	0.138332	0.365712	0.00347116	0.409297	1927.79	42.13	1970.79	20.2104	2009.19	16.4204	98%	1.01306	1927.79	42.13
YB-Z-5	YB-Z-5-66	0.0655106	0.00257501	1.1399	0.0440615	0.126308	0.0015518	0.317842	790.74	83.325	772.46	20.9138	766.769	8.89138	99%	0.931598	766.769	8.89138
YB-Z-5	YB-Z-5-67	0.0666509	0.00192745	1.28861	0.0362095	0.139922	0.00115569	0.293937	827.775	61.1075	840.679	16.0752	844.219	6.55145	99%	0.84969	844.219	6.55145
YB-Z-5	YB-Z-5-68	0.121239	0.0023006	6.03253	0.113967	0.359319	0.00267067	0.393423	1975.93	34.41	1980.55	16.5101	1978.95	12.7104	99%	0.550088	1975.93	34.41
YB-Z-5	YB-Z-5-69	0.0684786	0.00233091	1.4301	0.0481984	0.151448	0.00183197	0.358913	883.33	71.45	901.593	20.1483	909.073	10.2681	99%	0.682688	909.073	10.2681	High LREE
YB-Z-5	YB-Z-5-70	0.0654882	0.00236778	1.24333	0.0442543	0.137752	0.00143032	0.29172	790.74	71.29	820.388	20.0383	831.938	8.11655	98%	0.881612	831.938	8.11655
YB-Z-5	YB-Z-5-71	0.0647278	0.00246894	1.13635	0.0430932	0.128056	0.00160103	0.329687	764.82	80.3925	770.776	20.4884	776.767	9.15887	99%	1.38967	776.767	9.15887
YB-Z-5	YB-Z-5-72	0.0685149	0.00193515	1.41567	0.0386528	0.149822	0.00134201	0.328067	883.33	54.63	895.546	16.2584	899.966	7.53958	99%	0.377989	899.966	7.53958
YB-Z-5	YB-Z-5-73	0.0693654	0.00209762	1.43159	0.040565	0.149871	0.00134012	0.315567	909.26	58.3375	902.213	16.9502	900.241	7.52869	99%	0.729672	900.241	7.52869
YB-Z-5	YB-Z-5-74	0.067999	0.00260334	1.32569	0.0500532	0.141339	0.00154903	0.290275	877.775	79.625	857.001	21.8607	852.229	8.76122	99%	0.958643	852.229	8.76122
YB-Z-5	YB-Z-5-75	0.0704555	0.00395005	1.31456	0.0725491	0.135887	0.00206398	0.275218	942.59	110.19	852.13	31.8321	821.363	11.722	96%	0.690367	821.363	11.722
YB-Z-5	YB-Z-5-76	0.0666635	0.00241502	1.15711	0.0430444	0.12521	0.00143182	0.307402	827.775	75.9225	780.595	20.2686	760.48	8.21327	97%	0.938451	760.48	8.21327
YB-Z-5	YB-Z-5-77	0.124632	0.00305389	6.47644	0.158352	0.375797	0.00422121	0.459405	2033.33	43.515	2042.7	21.5508	2056.62	19.81	99%	0.936917	2033.33	43.515
YB-Z-5	YB-Z-5-78	0.182261	0.00363375	13.2153	0.260909	0.5223	0.00416106	0.403528	2673.77	33.025	2695.15	18.7263	2708.93	17.6813	99%	0.348648	2673.77	33.025
YB-Z-5	YB-Z-5-79	0.0665808	0.0019224	1.2995	0.0374221	0.140714	0.00141729	0.34976	833.33	59.255	845.5	16.5344	848.697	8.02252	99%	0.634881	848.697	8.02252
YB-Z-5	YB-Z-5-80	0.0667533	0.00319985	1.17633	0.0549105	0.128511	0.00142797	0.238042	831.48	99.995	789.603	25.6245	779.366	8.16788	98%	0.794381	779.366	8.16788
YB-Z-5	YB-Z-5-81	0.0685133	0.00187013	1.36206	0.0363049	0.143321	0.00130685	0.342095	883.33	55.555	872.756	15.6177	863.416	7.3832	98%	0.897343	863.416	7.3832
YB-Z-5	YB-Z-5-82	0.0634075	0.00229513	1.09062	0.0391998	0.124106	0.00142151	0.318673	721.92	77.77	748.804	19.0456	754.156	8.16212	99%	0.918469	754.156	8.16212
YB-Z-5	YB-Z-5-83	0.0642717	0.00244126	1.20936	0.0447686	0.135825	0.00153085	0.304462	750.005	47.2175	804.895	20.5822	821.012	8.69972	98%	1.13635	821.012	8.69972
YB-Z-5	YB-Z-5-84	0.068375	0.00374928	1.19239	0.0636969	0.125114	0.00213048	0.318765	879.63	114.812	797.067	29.5056	759.932	12.2136	95%	1.1625	759.932	12.2136
YB-Z-5	YB-Z-5-85	0.0695337	0.00249743	1.36913	0.0466288	0.142084	0.00152266	0.314663	914.5	74.0775	875.789	19.9935	856.436	8.60696	97%	0.601993	856.436	8.60696
YB-Z-5	YB-Z-5-86	0.0717936	0.00335646	1.51661	0.0673915	0.153519	0.00202486	0.296825	988.89	94.4475	937.109	27.1981	920.662	11.3268	98%	0.886723	920.662	11.3268
YB-Z-5	YB-Z-5-87	0.0648623	0.00261079	1.08429	0.0418289	0.121101	0.00141146	0.302127	768.52	85.1775	745.727	20.3837	736.897	8.12573	98%	1.03808	736.897	8.12573
YB-Z-5	YB-Z-5-88	0.0646985	0.00284173	1.129	0.0482004	0.126511	0.00172429	0.319243	764.82	60.18	767.276	22.9941	767.934	9.87586	99%	0.970419	767.934	9.87586
YB-Z-5	YB-Z-5-89	0.0885318	0.00240972	2.85691	0.0740442	0.232662	0.00212584	0.352542	1394.44	56.485	1370.63	19.5154	1348.44	11.1413	98%	0.697281	1394.44	56.485
YB-Z-5	YB-Z-5-90	0.125786	0.00368161	6.36687	0.177552	0.365205	0.00358262	0.351775	2039.81	51.85	2027.71	24.511	2006.8	16.9516	98%	0.900991	2039.81	51.85
YB-Z-5	YB-Z-5-91	0.0688859	0.00215756	1.42259	0.0427826	0.149003	0.00159995	0.357047	894.445	64.815	898.449	17.9419	895.371	8.98945	99%	0.7287	895.371	8.98945
YB-Z-5	YB-Z-5-92	0.0653257	0.00333034	1.07346	0.0439242	0.118655	0.00156471	0.322275	784.88	107.4	740.436	21.5158	722.82	9.02529	97%	1.41007	722.82	9.02529
YB-Z-5	YB-Z-5-93	0.0616295	0.002569	0.889661	0.031445	0.104239	0.00114991	0.31211	661.125	90.7275	646.187	16.9022	639.202	6.7219	98%	0.477615	639.202	6.7219
YB-Z-5	YB-Z-5-94	0.069537	0.00344571	1.3779	0.0631429	0.144514	0.00200173	0.302267	914.5	101.85	879.545	26.9691	870.139	11.2844	98%	0.39856	870.139	11.2844
YB-Z-5	YB-Z-5-95	0.0652513	0.0030129	1.04207	0.046859	0.115647	0.0014765	0.283925	783.335	96.29	724.946	23.305	705.458	8.54	97%	0.8037	705.458	8.54
YB-Z-5	YB-Z-5-96	0.123265	0.0032341	5.91734	0.151486	0.3465	0.0034255	0.386166	2005.56	41.51	1963.78	22.2764	1917.86	16.4323	97%	0.832903	2005.56	41.51
YB-Z-5	YB-Z-5-97	0.0682229	0.00218248	1.39819	0.0436264	0.148053	0.00151847	0.328705	875.925	65.585	888.17	18.4811	890.041	8.53989	99%	0.524827	890.041	8.53989
YB-Z-5	YB-Z-5-98	0.0636366	0.00274055	1.13118	0.0466975	0.129436	0.00149458	0.279707	729.33	91.505	768.317	22.2547	784.646	8.54102	97%	0.820036	784.646	8.54102
YB-Z-5	YB-Z-5-99	0.0693733	0.0020921	1.31396	0.0399497	0.136428	0.00138607	0.334156	909.26	58.3375	851.865	17.5398	824.432	7.87509	96%	0.435162	824.432	7.87509
YB-Z-5	YB-Z-5-100	0.065464	0.00265572	1.05378	0.0354109	0.117604	0.00142669	0.36101	790.74	85.1775	730.754	17.5141	716.759	8.23832	98%	0.977894	716.759	8.23832	High LREE
YB-Z-5	YB-Z-5-101	0.0606031	0.00257779	0.981741	0.0396375	0.117956	0.00145627	0.305782	633.35	95.355	694.497	20.3145	718.791	8.40621	96%	0.858127	718.791	8.40621
YB-Z-5	YB-Z-5-102	0.0676395	0.00222309	1.31919	0.0414848	0.141204	0.00152879	0.344283	857.4	68.515	854.157	18.1721	851.47	8.64802	99%	0.623959	851.47	8.64802
YB-Z-5	YB-Z-5-103	0.0656023	0.00231279	1.2433	0.0434993	0.137068	0.00145121	0.302614	794.445	74.0675	820.375	19.697	828.06	8.23956	99%	1.05973	828.06	8.23956
YB-Z-5	YB-Z-5-104	0.0640529	0.00282806	1.09234	0.047496	0.123543	0.00150918	0.280947	742.6	89.805	749.641	23.0548	750.925	8.66855	99%	0.999226	750.925	8.66855
YB-Z-5	YB-Z-5-105	0.0645956	0.0021687	1.04533	0.0341442	0.11702	0.00128358	0.335813	761.115	71.445	726.566	16.9577	713.391	7.41766	98%	1.30962	713.391	7.41766
YB-Z-5	YB-Z-5-106	0.0626843	0.00265038	0.997082	0.0401746	0.115994	0.00141678	0.303143	698.16	89.6525	702.328	20.4317	707.465	8.19278	99%	1.15867	707.465	8.19278
YB-Z-5	YB-Z-5-107	0.0625026	0.0023513	1.06584	0.0383886	0.123883	0.00146692	0.328762	700.01	79.62	736.696	18.8751	752.877	8.42383	97%	0.887019	752.877	8.42383
YB-Z-5	YB-Z-5-108	0.0684065	0.00337503	1.13765	0.0554285	0.120673	0.00165016	0.280668	881.17	106.48	771.395	26.3337	734.436	9.50044	95%	0.926051	734.436	9.50044
YB-Z-5	YB-Z-5-109	0.0634304	0.00223934	1.09237	0.0394506	0.124551	0.00138452	0.307798	724.08	70.21	749.654	19.1513	756.707	7.94717	99%	1.01962	756.707	7.94717
YB-Z-5	YB-Z-5-110	0.0682388	0.00371724	1.22369	0.0648226	0.130355	0.00155342	0.224961	875.925	109.105	811.462	29.6045	789.888	8.86941	97%	1.0744	789.888	8.86941
YB-Z-5	YB-Z-5-111	0.125934	0.00310703	6.63511	0.17421	0.380514	0.00398887	0.399259	2042.59	43.36	2064.03	23.2104	2078.68	18.6601	99%	0.370218	2042.59	43.36
YB-Z-5	YB-Z-5-112	0.0691638	0.00285812	1.308	0.0551832	0.137261	0.00184701	0.318952	903.39	85.1875	849.246	24.2842	829.153	10.4791	97%	0.975777	829.153	10.4791
YB-Z-5	YB-Z-5-113	0.0617827	0.00230185	1.07329	0.0403623	0.126034	0.00156678	0.33057	666.37	80.39	740.355	19.7736	765.201	8.97916	96%	1.36516	765.201	8.97916
YB-Z-5	YB-Z-5-114	0.0640984	0.00257933	1.10274	0.0434771	0.125578	0.00151065	0.305115	746.3	85.1775	754.674	21.0008	762.589	8.66161	98%	1.0655	762.589	8.66161
YB-Z-5	YB-Z-5-115	0.0693262	0.00229893	1.44229	0.0467543	0.151113	0.00161717	0.33013	909.26	68.5225	906.671	19.4479	907.198	9.06964	99%	0.84249	907.198	9.06964
YB-Z-5	YB-Z-5-116	0.0656778	0.00135104	1.29853	0.0274899	0.142911	0.00118434	0.391462	795.99	42.5875	845.072	12.1573	861.103	6.69626	98%	0.741233	861.103	6.69626
YB-Z-5	YB-Z-5-117	0.0634789	0.00233718	1.09133	0.0397434	0.124807	0.0013352	0.293764	724.08	278.695	749.15	19.3029	758.173	7.66315	98%	0.849352	758.173	7.66315
YB-Z-5	YB-Z-5-118	0.0675652	0.0021841	1.44628	0.0495801	0.154461	0.00152071	0.287192	855.24	66.665	908.329	20.5886	925.923	8.50624	98%	0.343564	925.923	8.50624
YB-Z-5	YB-Z-5-119	0.0670564	0.00325865	1.18873	0.0558633	0.129358	0.00177855	0.292571	838.885	97.2175	795.372	25.9214	784.2	10.1608	98%	1.16613	784.2	10.1608
YB-Z-5	YB-Z-5-120	0.0641253	0.00188908	1.10898	0.0320025	0.125122	0.0012694	0.351564	746.3	61.105	757.682	15.4165	759.975	7.28462	99%	0.921224	759.975	7.28462
YB-Z-5	YB-Z-5-121	0.0660669	0.00214179	1.13875	0.0351356	0.125167	0.00121136	0.313666	809.26	68.515	771.918	16.689	760.235	6.95238	98%	0.857994	760.235	6.95238
YB-Z-5	YB-Z-5-122	0.0660656	0.00250664	1.16121	0.0447716	0.12681	0.00130438	0.266783	809.26	79.625	782.525	21.0414	769.641	7.47382	98%	0.897725	769.641	7.47382
YB-Z-5	YB-Z-5-123	0.161907	0.00281151	10.3543	0.172951	0.461956	0.00375663	0.486854	2475.61	29.7875	2466.97	15.5571	2448.19	16.6173	99%	0.471553	2475.61	29.7875
YB-Z-5	YB-Z-5-124	0.0620462	0.00309468	1.07308	0.0589796	0.124607	0.0015116	0.220711	675.94	112.02	740.251	28.8923	757.025	8.67433	97%	0.824227	757.025	8.67433
YB-Z-5	YB-Z-5-125	0.0649419	0.00273008	1.16396	0.047176	0.130061	0.0013689	0.259682	772.225	88.11	783.812	22.1426	788.212	7.82049	99%	0.924609	788.212	7.82049
YB-Z-5	YB-Z-5-126	0.0688958	0.0045673	1.26327	0.0768101	0.136377	0.00246787	0.297617	895.37	137.032	829.375	34.4643	824.145	14.0068	99%	1.33962	824.145	14.0068
YB-Z-5	YB-Z-5-127	0.066644	0.00270922	1.36457	0.0540157	0.148548	0.00179863	0.30588	827.775	85.1825	873.835	23.2028	892.819	10.1066	97%	0.606457	892.819	10.1066
YB-Z-5	YB-Z-5-128	0.0694845	0.00289628	1.21332	0.0500098	0.125944	0.00133193	0.256581	922.22	82.41	806.718	22.949	764.687	7.63691	94%	0.80043	764.687	7.63691
YB-Z-5	YB-Z-5-129	0.0699029	0.00164046	1.46959	0.0359437	0.151294	0.00131975	0.356651	925.61	48.15	917.959	14.7916	908.211	7.4059	98%	0.68097	908.211	7.4059
YB-Z-5	YB-Z-5-130	0.0666417	0.00337963	1.19666	0.0572857	0.13166	0.00195333	0.309919	827.775	106.013	799.045	26.4852	797.329	11.1353	99%	0.865718	797.329	11.1353
YB-Z-5	YB-Z-5-131	0.0678247	0.00277522	1.33086	0.0517525	0.142652	0.0014301	0.257803	864.81	85.18	859.254	22.5523	859.641	8.08141	99%	0.475349	859.641	8.08141
YB-Z-5	YB-Z-5-132	0.0694277	0.00229312	1.36985	0.0451556	0.143183	0.00168533	0.357072	922.22	73.15	876.101	19.3565	862.635	9.51498	98%	0.428578	862.635	9.51498
YB-Z-5	YB-Z-5-133	0.130285	0.00231698	6.87462	0.118028	0.380941	0.00292512	0.447248	2101.54	31.1775	2095.39	15.2855	2080.68	13.701	99%	0.296101	2101.54	31.1775
YB-Z-5	YB-Z-5-134	0.0676467	0.00157329	1.27311	0.0307956	0.13555	0.001224	0.373301	857.4	48.1475	833.781	13.7679	819.45	6.96262	98%	0.660798	819.45	6.96262
YB-Z-5	YB-Z-5-135	0.0666068	0.00168379	1.19345	0.0303044	0.129302	0.00109864	0.334618	825.61	52.6225	797.56	14.0389	783.881	6.28565	98%	0.878181	783.881	6.28565
YB-Z-5	YB-Z-5-136	0.063074	0.0017669	1.07222	0.028993	0.12297	0.00104789	0.315145	709.27	59.2525	739.829	14.2154	747.633	6.02896	98%	0.889028	747.633	6.02896
YD-Z-1	YD-Z-1-01	0.0681364	0.00291533	1.2079	0.0438893	0.128297	0.0015494	0.332367	872.215	88.89	804.224	20.1916	778.142	8.86231	96%	0.732708	778.142	8.86231
YD-Z-1	YD-Z-1-02	0.0647933	0.00288212	1.0709	0.0391106	0.12036	0.00144102	0.327825	768.52	93.045	739.184	19.1829	732.637	8.30086	99%	0.643216	732.637	8.30086
YD-Z-1	YD-Z-1-03	0.0660234	0.00169557	1.10072	0.0275014	0.120434	0.00106308	0.353296	807.1	53.6975	753.697	13.3027	733.059	6.12922	97%	0.628679	733.059	6.12922
YD-Z-1	YD-Z-1-04	0.0660521	0.00236748	1.14945	0.0335111	0.125284	0.00145491	0.398327	809.26	74.84	776.982	15.8392	760.908	8.34485	97%	0.997561	760.908	8.34485
YD-Z-1	YD-Z-1-05	0.121974	0.00489677	6.04929	0.201741	0.359495	0.00511581	0.42671	1987.04	66.5075	1982.97	29.0901	1979.78	24.2815	99%	0.861771	1987.04	66.5075
YD-Z-1	YD-Z-1-06	0.129311	0.00369247	6.66957	0.153269	0.372355	0.00336948	0.393775	2088.58	50	2068.6	20.3402	2040.47	15.8659	98%	1.31915	2088.58	50
YD-Z-1	YD-Z-1-07	0.119362	0.00517248	5.88058	0.164627	0.355788	0.00397263	0.398847	1946.61	44.2875	1958.37	24.3308	1962.18	18.9185	99%	0.855247	1946.61	44.2875
YD-Z-1	YD-Z-1-08	0.0656632	0.00244082	1.12839	0.0335608	0.123604	0.00119695	0.325587	794.445	77.77	766.984	16.0192	751.276	6.87918	97%	1.23783	751.276	6.87918
YD-Z-1	YD-Z-1-09	0.0650109	0.00315991	1.06448	0.0489093	0.119013	0.0014726	0.269301	775.93	70.21	736.031	24.0604	724.88	8.49238	98%	0.983684	724.88	8.49238
YD-Z-1	YD-Z-1-10	0.0707998	0.00203977	1.33946	0.0329749	0.136354	0.00123045	0.366554	951.54	54.63	862.993	14.324	824.015	6.99435	95%	0.693083	824.015	6.99435
YD-Z-1	YD-Z-1-11	0.0689123	0.00276944	1.20875	0.0401104	0.126732	0.00150359	0.35754	895.99	82.565	804.618	18.4472	769.194	8.61257	95%	0.8862	769.194	8.61257
YD-Z-1	YD-Z-1-12	0.0668118	0.0025258	1.11916	0.0415625	0.121128	0.00138001	0.306781	831.48	79.6275	762.574	19.9212	737.051	7.94493	96%	0.994318	737.051	7.94493
YD-Z-1	YD-Z-1-13	0.069312	0.00445535	1.14899	0.0713555	0.12081	0.0022914	0.305412	909.26	133.335	776.764	33.7192	735.223	13.1851	94%	0.738992	735.223	13.1851
YD-Z-1	YD-Z-1-14	0.0660564	0.00321552	1.07763	0.0496655	0.119297	0.00168005	0.305569	809.26	102.62	742.479	24.2778	726.516	9.68394	97%	0.861631	726.516	9.68394
YD-Z-1	YD-Z-1-15	0.0689514	0.00382328	1.21428	0.0637445	0.128078	0.00186103	0.276793	898.15	110.185	807.155	29.2359	776.891	10.6432	96%	0.910595	776.891	10.6432
YD-Z-1	YD-Z-1-16	0.0649922	0.00233106	1.16176	0.0400536	0.129779	0.00139859	0.312577	775.93	74.835	782.78	18.8208	786.607	7.99151	99%	0.633349	786.607	7.99151
YD-Z-1	YD-Z-1-17	0.0635453	0.00253715	1.04774	0.0433961	0.118581	0.00136653	0.27823	727.785	85.1775	727.76	21.5239	722.393	7.885	99%	1.1916	722.393	7.885
YD-Z-1	YD-Z-1-18	0.0643832	0.00220021	1.06804	0.0349166	0.120375	0.00122491	0.311258	753.71	76.845	737.778	17.151	732.724	7.05896	99%	1.25183	732.724	7.05896
YD-Z-1	YD-Z-1-19	0.0641918	0.00269851	1.10763	0.04483	0.124889	0.00177256	0.350673	747.84	88.88	757.031	21.6037	758.641	10.1663	99%	0.867481	758.641	10.1663
YD-Z-1	YD-Z-1-20	0.175222	0.00423718	11.5946	0.273884	0.476444	0.00385394	0.342436	2609.26	39.6625	2572.23	22.1499	2511.76	16.8815	97%	0.413588	2609.26	39.6625
YD-Z-1	YD-Z-1-21	0.0654691	0.0029303	1.07611	0.045093	0.119067	0.00135302	0.271184	790.74	93.67	741.735	22.0598	725.19	7.80396	97%	1.14978	725.19	7.80396
YD-Z-1	YD-Z-1-22	0.16205	0.00491544	9.98933	0.300969	0.443988	0.00511232	0.382174	2477.46	51.2375	2433.8	27.8579	2368.47	22.8588	97%	0.997669	2477.46	51.2375
YD-Z-1	YD-Z-1-23	0.0661263	0.00247665	1.16042	0.0417277	0.126946	0.00136887	0.299871	809.26	77.7725	782.153	19.6189	770.417	7.8413	98%	1.09427	770.417	7.8413
YD-Z-1	YD-Z-1-24	0.0663121	0.00237859	1.16056	0.0410139	0.126291	0.00114616	0.256808	816.665	80.5525	782.22	19.2823	766.673	6.57317	97%	0.76695	766.673	6.57317
YD-Z-1	YD-Z-1-25	0.0657251	0.00206901	1.21964	0.0380688	0.134054	0.00136109	0.32529	798.15	64.8075	809.611	17.4234	810.95	7.74936	99%	0.603205	810.95	7.74936
YD-Z-1	YD-Z-1-26	0.0641888	0.00262045	1.06996	0.0352635	0.121031	0.00130426	0.326974	747.84	86.26	738.721	17.3052	736.493	7.51062	99%	0.989561	736.493	7.51062
YD-Z-1	YD-Z-1-27	0.0670937	0.00245951	1.09095	0.0404519	0.117905	0.00151811	0.347244	840.43	77.775	748.963	19.6504	718.495	8.7628	95%	1.18283	718.495	8.7628
YD-Z-1	YD-Z-1-28	0.064216	0.00339372	0.958228	0.0512508	0.107506	0.00150239	0.261287	750.005	112.95	682.378	26.5787	658.248	8.75212	96%	1.07509	658.248	8.75212
YD-Z-1	YD-Z-1-29	0.0640586	0.00178645	1.05577	0.0293569	0.119118	0.00111375	0.336253	742.6	258.327	731.735	14.5085	725.484	6.42742	99%	0.869576	725.484	6.42742
YD-Z-1	YD-Z-1-30	0.0653702	0.00201117	1.08397	0.0309861	0.120852	0.00127532	0.369159	787.04	64.8075	745.568	15.106	735.467	7.34555	98%	1.08024	735.467	7.34555
YD-Z-1	YD-Z-1-31	0.0655604	0.00192602	1.11017	0.0330491	0.122631	0.0012155	0.332956	792.28	62.185	758.257	15.9111	745.687	6.9913	98%	0.523246	745.687	6.9913
YD-Z-1	YD-Z-1-32	0.0672484	0.00217194	1.13362	0.0370293	0.122142	0.00126627	0.317383	855.55	73.145	769.479	17.6299	742.882	7.28544	96%	0.787398	742.882	7.28544
YD-Z-1	YD-Z-1-33	0.0631322	0.00243031	1.16424	0.0442568	0.134228	0.0014218	0.278648	722.23	82.2425	783.946	20.7705	811.942	8.09271	96%	1.01199	811.942	8.09271
YD-Z-1	YD-Z-1-34	0.064835	0.00292104	1.16801	0.0524569	0.13183	0.0019576	0.330638	768.52	94.435	785.713	24.5739	798.297	11.158	98%	0.910616	798.297	11.158
YD-Z-1	YD-Z-1-35	0.0668906	0.00259948	1.08494	0.0398053	0.117573	0.00124422	0.288439	835.18	86.1075	746.042	19.3922	716.579	7.18737	95%	0.916392	716.579	7.18737
YD-Z-1	YD-Z-1-36	0.072773	0.00283322	1.47905	0.0580704	0.147914	0.00164956	0.284044	1009.26	78.5525	921.84	23.7931	889.259	9.27597	96%	0.810044	889.259	9.27597
YD-Z-1	YD-Z-1-37	0.12699	0.00392667	6.27229	0.198094	0.358428	0.00334104	0.295144	2057.4	21.76	2014.59	27.6925	1974.72	15.8907	98%	0.698017	2057.4	21.76
YD-Z-1	YD-Z-1-38	0.0686142	0.00277588	1.24869	0.0515632	0.132342	0.00158541	0.290108	887.035	115.743	822.815	23.2898	801.212	9.03609	97%	0.879599	801.212	9.03609
YD-Z-1	YD-Z-1-39	0.0682012	0.00272921	1.21493	0.0401744	0.128925	0.00148444	0.348197	875.925	82.25	807.453	18.4252	781.733	8.48699	96%	0.302423	781.733	8.48699
YD-Z-1	YD-Z-1-40	0.0698911	0.00272589	1.38233	0.045619	0.143866	0.00158339	0.333499	924.07	80.4	881.434	19.4527	866.488	8.93565	98%	0.716109	866.488	8.93565
YD-Z-1	YD-Z-1-41	0.0644047	0.00400266	1.06396	0.0586047	0.121852	0.00188452	0.280778	753.71	132.243	735.774	28.8354	741.212	10.8362	99%	0.910118	741.212	10.8362
YD-Z-1	YD-Z-1-42	0.0655589	0.00247273	1.11801	0.0414382	0.124216	0.00118787	0.25801	792.28	77.7725	762.021	19.8724	754.782	6.8236	99%	0.693947	754.782	6.8236
YD-Z-1	YD-Z-1-43	0.0633569	0.00220839	1.08732	0.0371524	0.124684	0.00117882	0.2767	720.38	68.355	747.203	18.08	757.465	6.76906	98%	0.78876	757.465	6.76906
YD-Z-1	YD-Z-1-44	0.0649879	0.00247741	1.12176	0.0426546	0.125342	0.00131085	0.275039	773.77	76.845	763.819	20.4193	761.236	7.52035	99%	0.831715	761.236	7.52035
YD-Z-1	YD-Z-1-45	0.0661603	0.00151302	1.27006	0.0291154	0.13896	0.000990411	0.310905	812.96	47.37	832.419	13.0354	838.78	5.62391	99%	0.527781	838.78	5.62391
YD-Z-1	YD-Z-1-46	0.0635358	0.002433	1.06787	0.040184	0.122299	0.00132658	0.288257	727.785	81.4725	737.697	19.7378	743.78	7.63039	99%	0.93825	743.78	7.63039
YD-Z-1	YD-Z-1-47	0.062303	0.00257144	1.10149	0.0447134	0.128636	0.00145911	0.279427	683.345	87.795	754.069	21.6105	780.078	8.34463	96%	1.02614	780.078	8.34463
YD-Z-1	YD-Z-1-48	0.0664221	0.00187339	1.30908	0.0357932	0.143159	0.00143377	0.366292	820.37	58.1775	849.723	15.7501	862.5	8.0986	98%	0.987333	862.5	8.0986
YD-Z-1	YD-Z-1-49	0.063295	0.00321162	1.10574	0.0535153	0.128391	0.00180306	0.290167	716.675	113.877	756.121	25.8101	778.683	10.3093	97%	0.913673	778.683	10.3093
YD-Z-1	YD-Z-1-50	0.0675339	0.00168948	1.23822	0.0299824	0.132935	0.00123056	0.382295	853.7	147.222	818.075	13.6131	804.586	7.0154	98%	1.04501	804.586	7.0154
YD-Z-1	YD-Z-1-51	0.0656414	0.00258803	1.22052	0.0466326	0.135336	0.00170145	0.329049	794.445	83.3275	810.014	21.3309	818.235	9.67087	98%	0.706756	818.235	9.67087
YD-Z-1	YD-Z-1-52	0.0662793	0.00249165	1.25358	0.0475729	0.136912	0.00140127	0.269695	816.665	77.775	825.02	21.442	827.175	7.95789	99%	1.14791	827.175	7.95789
YD-Z-1	YD-Z-1-53	0.0649719	0.0028237	1.1338	0.0488524	0.126527	0.00127137	0.233204	772.225	90.7325	769.563	23.2526	768.024	7.28704	99%	1.0829	768.024	7.28704
YD-Z-1	YD-Z-1-54	0.06951	0.00325744	1.46515	0.0662586	0.153862	0.00190291	0.273481	922.22	97.38	916.131	27.2987	922.574	10.6429	99%	0.815154	922.574	10.6429
YD-Z-1	YD-Z-1-55	0.0644843	0.00207141	1.11379	0.0334888	0.125633	0.00119847	0.317269	766.67	73.14	759.996	16.095	762.903	6.87591	99%	1.06329	762.903	6.87591
YD-Z-1	YD-Z-1-56	0.165272	0.00344336	10.6727	0.222671	0.466829	0.00388487	0.398869	2510.18	35.185	2495.06	19.4438	2469.64	17.1252	98%	0.586419	2510.18	35.185
YD-Z-1	YD-Z-1-57	0.0650676	0.00373479	1.1698	0.0606963	0.132186	0.00212778	0.310233	775.93	122.215	786.55	28.4086	800.326	12.1228	98%	0.915499	800.326	12.1228
YD-Z-1	YD-Z-1-58	0.065055	0.00242371	1.14574	0.0424078	0.127637	0.00139596	0.295487	775.93	79.6225	775.231	20.0746	774.371	7.99131	99%	0.903857	774.371	7.99131
YD-Z-1	YD-Z-1-59	0.0662797	0.00199516	1.23588	0.0355333	0.135076	0.00123309	0.317511	816.665	62.96	817.011	16.1464	816.755	7.01697	99%	0.399159	816.755	7.01697
YD-Z-1	YD-Z-1-60	0.0675014	0.00257494	1.1626	0.0446045	0.124639	0.00131569	0.275138	853.7	79.6275	783.178	20.9494	757.21	7.55257	96%	0.709388	757.21	7.55257
YD-Z-1	YD-Z-1-61	0.107965	0.00320784	4.71697	0.137847	0.316112	0.00342226	0.370458	1765.12	55.0925	1770.26	24.5123	1770.71	16.7897	99%	0.576823	1765.12	55.0925
YD-Z-1	YD-Z-1-62	0.271449	0.00721266	25.4937	0.674707	0.677447	0.00639943	0.35693	3314.5	41.665	3327.32	25.9573	3334.55	24.6588	99%	0.578033	3314.5	41.665
YD-Z-1	YD-Z-1-63	0.127144	0.0039951	6.3668	0.196549	0.361833	0.00376816	0.337343	2058.94	55.555	2027.7	27.1259	1990.85	17.8694	98%	1.22126	2058.94	55.555
YD-Z-1	YD-Z-1-64	0.163403	0.00429562	10.5167	0.271708	0.464322	0.00414004	0.345115	2491.05	44.445	2481.4	24.0147	2458.61	18.2741	99%	0.676722	2491.05	44.445
YD-Z-1	YD-Z-1-65	0.071224	0.00373136	1.20659	0.0582004	0.124546	0.00202991	0.337893	964.81	139.817	803.624	26.787	756.679	11.6435	93%	1.14638	756.679	11.6435
YD-Z-1	YD-Z-1-66	0.160418	0.00381478	10.1838	0.235031	0.457882	0.00347755	0.329084	2461.11	39.66	2451.61	21.4035	2430.2	15.4328	99%	0.834883	2461.11	39.66
YD-Z-1	YD-Z-1-67	0.0663097	0.00301821	1.11171	0.0463794	0.122415	0.00144468	0.282882	816.665	96.2925	758.999	22.3067	744.448	8.30704	98%	1.17807	744.448	8.30704
YD-Z-1	YD-Z-1-68	0.0682647	0.00257177	1.26924	0.0470136	0.13469	0.00158355	0.317405	875.925	77.775	832.049	21.0441	814.566	9.00721	97%	1.29115	814.566	9.00721
YD-Z-1	YD-Z-1-69	0.0688411	0.00357543	1.28795	0.0628662	0.135649	0.00202166	0.305334	894.445	107.407	840.389	27.9056	820.009	11.4843	97%	0.68182	820.009	11.4843
YD-Z-1	YD-Z-1-70	0.128882	0.00321581	6.70207	0.159953	0.375444	0.00340173	0.37964	2083.33	44.445	2072.89	21.134	2054.96	15.9817	99%	0.706131	2083.33	44.445
YD-Z-1	YD-Z-1-71	0.0614362	0.00275418	1.17882	0.0515085	0.139583	0.00165287	0.271004	653.72	97.05	790.763	24.0102	842.304	9.36105	93%	0.944091	842.304	9.36105
YD-Z-1	YD-Z-1-72	0.0641219	0.00248861	1.13796	0.0431972	0.128894	0.00140604	0.287365	746.3	82.2425	771.54	20.5224	781.554	8.04009	98%	0.994021	781.554	8.04009
YD-Z-1	YD-Z-1-73	0.123711	0.00248841	6.43342	0.129499	0.376786	0.00406479	0.535944	2010.18	39.81	2036.84	17.7433	2061.25	19.0648	98%	0.938958	2010.18	39.81
YD-Z-1	YD-Z-1-74	0.0644296	0.00165607	1.23451	0.0323602	0.138466	0.00120925	0.333164	766.67	53.7	816.389	14.7153	835.98	6.86211	97%	0.508879	835.98	6.86211
YD-Z-1	YD-Z-1-75	0.155496	0.00254287	8.64771	0.162861	0.401861	0.00476312	0.629362	2407.1	27.775	2301.59	17.2118	2177.6	21.9346	94%	0.588716	2407.1	27.775
YD-Z-1	YD-Z-1-76	0.0655772	0.00194124	1.14718	0.0317613	0.127218	0.00121943	0.346211	794.445	62.185	775.911	15.0289	771.978	6.98623	99%	0.84443	771.978	6.98623
YD-Z-1	YD-Z-1-77	0.0646479	0.00285928	1.14586	0.0501885	0.128869	0.00147733	0.261733	762.66	60.18	775.287	23.7542	781.408	8.44686	99%	0.794436	781.408	8.44686
YD-Z-1	YD-Z-1-78	0.0627934	0.0017561	1.07507	0.0294783	0.124071	0.00111321	0.327218	701.86	61.105	741.223	14.4333	753.954	6.39707	98%	0.785219	753.954	6.39707
YD-Z-1	YD-Z-1-79	0.0679143	0.00248507	1.15741	0.0414263	0.123785	0.00119891	0.270602	864.81	76.385	780.736	19.5045	752.312	6.88937	96%	0.69588	752.312	6.88937
YD-Z-1	YD-Z-1-80	0.0632351	0.00197336	1.08767	0.0337793	0.124341	0.00115767	0.299789	716.675	65.5775	747.369	16.4372	755.501	6.65005	98%	0.839781	755.501	6.65005
YD-Z-1	YD-Z-1-81	0.0704991	0.00202119	1.34246	0.0370563	0.138034	0.00125398	0.329112	942.59	63.89	864.294	16.0735	833.534	7.11745	96%	0.661453	833.534	7.11745
YD-Z-1	YD-Z-1-82	0.0664903	0.00183703	1.29233	0.0350625	0.140451	0.00114515	0.300517	821.91	57.405	842.33	15.5414	847.215	6.48914	99%	0.699075	847.215	6.48914
YD-Z-1	YD-Z-1-83	0.0660392	0.00290345	1.10545	0.0462405	0.121765	0.00128151	0.251603	809.26	87.96	755.981	22.3061	740.714	7.37527	97%	0.972434	740.714	7.37527
YD-Z-1	YD-Z-1-84	0.160836	0.00358679	10.6009	0.229537	0.476297	0.00423356	0.410505	2464.5	36.8825	2488.79	20.1616	2511.12	18.536	99%	0.420657	2464.5	36.8825
YD-Z-1	YD-Z-1-85	0.125304	0.00271019	6.24617	0.130476	0.360093	0.00280167	0.372467	2033.02	39.04	2010.94	18.3342	1982.61	13.3221	98%	0.948926	2033.02	39.04
YD-Z-1	YD-Z-1-86	0.0657239	0.00191312	0.976264	0.02706	0.107636	0.000976002	0.32714	798.15	56.475	691.687	13.9111	659.003	5.69144	95%	0.71681	659.003	5.69144
YD-Z-1	YD-Z-1-87	0.0631477	0.00210079	1.11814	0.0356469	0.128449	0.00123461	0.30149	722.23	70.3625	762.083	17.0961	779.01	7.06541	97%	1.03902	779.01	7.06541
YD-Z-1	YD-Z-1-88	0.123819	0.00246962	6.13323	0.116018	0.358118	0.00277605	0.409794	2012.96	35.4875	1994.99	16.5702	1973.25	13.2198	98%	1.91256	2012.96	35.4875
YD-Z-1	YD-Z-1-89	0.0668159	0.00219041	1.20801	0.0400509	0.131152	0.00157622	0.362493	831.48	68.5175	804.276	18.4261	794.436	8.99309	98%	0.826636	794.436	8.99309
YD-Z-1	YD-Z-1-90	0.0695949	0.00163776	1.34396	0.0304777	0.139501	0.0010426	0.329569	916.665	43.5175	864.948	13.2157	841.84	5.91572	97%	0.385654	841.84	5.91572
YD-Z-1	YD-Z-1-91	0.0676752	0.00224544	1.35216	0.0444464	0.144646	0.00161102	0.338834	858.325	70.3675	868.493	19.1957	870.882	9.08513	99%	0.609341	870.882	9.08513
YD-Z-1	YD-Z-1-92	0.0647391	0.00143982	1.15271	0.0256255	0.128339	0.00108057	0.37874	764.82	47.37	778.522	12.0986	778.383	6.18779	99%	1.33081	778.383	6.18779
YD-Z-1	YD-Z-1-93	0.0736263	0.00424596	1.3698	0.0736706	0.137276	0.00205585	0.278456	1031.48	117.132	876.077	31.5712	829.242	11.6617	94%	0.955949	829.242	11.6617
YD-Z-1	YD-Z-1-94	0.160997	0.00280873	10.3856	0.181347	0.465135	0.00364171	0.448381	2466.35	29.6325	2469.77	16.2597	2462.19	16.0782	99%	0.539273	2466.35	29.6325
YD-Z-1	YD-Z-1-95	0.098439	0.00282637	3.58683	0.0998612	0.263621	0.00250676	0.341544	1594.75	53.3875	1546.62	22.1312	1508.34	12.8143	97%	0.902408	1594.75	53.3875
YD-Z-1	YD-Z-1-96	0.0630336	0.00198603	1.09283	0.0344674	0.125447	0.00136779	0.345701	709.27	66.66	749.878	16.7304	761.841	7.84531	98%	1.17863	761.841	7.84531
YD-Z-1	YD-Z-1-97	0.0636821	0.00246789	1.10554	0.0422917	0.125608	0.00153379	0.319205	731.49	78.695	756.027	20.4013	762.763	8.79377	99%	0.808621	762.763	8.79377
YD-Z-1	YD-Z-1-98	0.0701535	0.00253509	1.31678	0.0471213	0.135815	0.00149473	0.307545	933.02	74.0775	853.102	20.6602	820.956	8.49504	96%	0.75737	820.956	8.49504
YD-Z-1	YD-Z-1-99	0.109857	0.00343315	5.03923	0.156785	0.332106	0.00398314	0.385485	1798.15	57.26	1825.94	26.3897	1848.58	19.3013	98%	0.660455	1798.15	57.26
YD-Z-1	YD-Z-1-100	0.0682658	0.00326379	1.30688	0.0597775	0.140785	0.00198394	0.308085	875.925	98.1475	848.755	26.3177	849.099	11.2203	99%	1.15098	849.099	11.2203
YD-Z-1	YD-Z-1-101	0.0667292	0.0027705	1.15327	0.0442971	0.126477	0.00152954	0.31485	829.32	91.6625	778.787	20.8952	767.738	8.76279	98%	0.966359	767.738	8.76279
YD-Z-1	YD-Z-1-102	0.263325	0.00510642	24.386	0.459161	0.66948	0.00565129	0.448316	3277.77	30.3825	3283.95	18.5007	3303.87	21.8943	99%	0.903001	3277.77	30.3825
YD-Z-1	YD-Z-1-103	0.0704819	0.00189993	1.4721	0.0389866	0.151155	0.00139616	0.348767	942.59	55.5575	918.992	16.0254	907.432	7.83376	98%	0.788162	907.432	7.83376
YD-Z-1	YD-Z-1-104	0.165779	0.00311299	11.1053	0.206748	0.483719	0.00357778	0.397291	2516.66	31.48	2532.01	17.4271	2543.44	15.6052	99%	0.454162	2516.66	31.48
YD-Z-1	YD-Z-1-105	0.0878374	0.00249394	2.95433	0.0790542	0.244557	0.00276679	0.422796	1388.89	54.17	1395.96	20.3215	1410.35	14.3513	98%	0.612597	1388.89	54.17
YD-Z-1	YD-Z-1-106	0.063698	0.0019007	1.12363	0.0321666	0.128013	0.00124109	0.33866	731.49	30.5525	764.711	15.3888	776.521	7.10499	98%	1.01947	776.521	7.10499
YD-Z-1	YD-Z-1-107	0.0637777	0.00239845	1.11407	0.0446329	0.125854	0.00147242	0.292027	744.45	79.62	760.133	21.4433	764.173	8.44088	99%	0.949999	764.173	8.44088
YD-Z-1	YD-Z-1-108	0.0649837	0.00243622	1.10739	0.03913	0.124256	0.00125428	0.285674	773.77	77.77	756.92	18.8606	755.014	7.20354	99%	0.789062	755.014	7.20354
YD-Z-1	YD-Z-1-109	0.156904	0.0026496	10.1091	0.172905	0.465747	0.00339854	0.426625	2433.33	28.2375	2444.8	15.8909	2464.88	15.006	99%	0.595365	2433.33	28.2375
YD-Z-1	YD-Z-1-110	0.0674974	0.00262124	1.30294	0.0487149	0.14056	0.00150161	0.285731	853.7	80.71	847.02	21.4864	847.83	8.4994	99%	0.790312	847.83	8.4994
YD-Z-1	YD-Z-1-111	0.0679325	0.00210914	1.26246	0.0384644	0.134683	0.00109189	0.266089	866.35	-135.34	829.012	17.2719	814.526	6.21889	98%	0.36272	814.526	6.21889
YD-Z-1	YD-Z-1-112	0.0671154	0.00173895	1.31329	0.033627	0.141736	0.00118748	0.327206	842.59	53.7025	851.574	14.7714	854.47	6.72055	99%	0.68299	854.47	6.72055
YD-Z-1	YD-Z-1-113	0.0653586	0.00238669	1.1132	0.040186	0.123674	0.00129169	0.289319	787.04	76.9975	759.711	19.3161	751.676	7.42142	98%	1.78872	751.676	7.42142
YD-Z-1	YD-Z-1-114	0.0701403	0.00470006	1.2998	0.0796741	0.134751	0.00215524	0.260929	931.48	138.12	845.635	35.1815	814.914	12.2516	96%	0.544511	814.914	12.2516
YD-Z-1	YD-Z-1-115	0.164424	0.00317179	10.7422	0.209856	0.472501	0.00363178	0.39345	2501.54	65.59	2501.08	18.2264	2494.52	15.9564	99%	0.442804	2501.54	65.59
YD-Z-1	YD-Z-1-116	0.0669814	0.0023024	1.16178	0.0380046	0.126386	0.00123749	0.299317	838.885	71.14	782.792	17.8586	767.213	7.09437	97%	1.01525	767.213	7.09437
YD-Z-1	YD-Z-1-117	0.157358	0.00397692	10.01	0.239374	0.462731	0.00494265	0.446675	2427.47	42.5875	2435.71	22.1379	2451.6	21.823	99%	0.314424	2427.47	42.5875
YD-Z-1	YD-Z-1-118	0.0660506	0.00223997	1.14886	0.0380938	0.126613	0.00151309	0.360409	809.26	66.51	776.704	18.0079	768.517	8.66773	98%	0.871748	768.517	8.66773
YD-Z-1	YD-Z-1-119	0.077683	0.00210295	2.15629	0.0589262	0.200872	0.00174749	0.318341	1138.89	54.165	1167.08	18.9732	1180.01	9.40231	98%	0.794737	1138.89	54.165
YD-Z-1	YD-Z-1-120	0.0707541	0.00217729	1.30471	0.0376342	0.134174	0.00125157	0.323386	949.995	62.9625	847.8	16.5904	811.632	7.12718	95%	0.487128	811.632	7.12718
YD-Z-1	YD-Z-1-121	0.0647447	0.00206162	1.14234	0.0366999	0.127527	0.00101674	0.248164	764.82	66.66	773.62	17.4022	773.74	5.828	99%	1.19208	773.74	5.828
YD-Z-1	YD-Z-1-122	0.068916	0.00224078	1.31238	0.0411249	0.138176	0.00127905	0.2954	895.99	66.6675	851.173	18.0675	834.339	7.2583	98%	0.955927	834.339	7.2583
YD-Z-1	YD-Z-1-123	0.173905	0.00462426	11.8746	0.321885	0.495	0.00591357	0.440721	2595.37	44.4475	2594.57	25.4473	2592.27	25.5376	99%	0.938856	2595.37	44.4475
YD-Z-1	YD-Z-1-124	0.0703662	0.00222275	1.41012	0.0440552	0.145301	0.00143107	0.315249	938.885	69.4475	893.21	18.5703	874.567	8.06872	97%	1.11246	874.567	8.06872
YD-Z-1	YD-Z-1-125	0.0626766	0.00231319	1.12309	0.0408849	0.130055	0.00147104	0.310705	698.16	78.5425	764.455	19.5604	788.18	8.40235	96%	0.636656	788.18	8.40235
YD-Z-1	YD-Z-1-126	0.0671639	0.00203168	1.17846	0.0350471	0.127065	0.00124498	0.329458	842.59	58.3325	790.597	16.3443	771.101	7.13301	97%	1.25455	771.101	7.13301
YD-Z-1	YD-Z-1-127	0.0704692	0.00384761	1.29466	0.0673839	0.134835	0.00194019	0.276466	942.59	111.115	843.361	29.8228	815.388	11.03	96%	1.26745	815.388	11.03
YD-Z-1	YD-Z-1-128	0.0667048	0.00239687	1.17272	0.040914	0.127836	0.00136715	0.306538	827.775	75.15	787.915	19.128	775.506	7.82547	98%	1.80198	775.506	7.82547
YD-Z-1	YD-Z-1-129	0.0696863	0.00256281	1.44692	0.0532097	0.150704	0.00157824	0.284776	920.37	75.9275	908.596	22.0887	904.906	8.85502	99%	0.651722	904.906	8.85502
YD-Z-1	YD-Z-1-130	0.0662295	0.00371373	1.24018	0.0638554	0.137765	0.00226914	0.319895	812.96	113.882	818.962	28.9485	832.013	12.8645	98%	1.28191	832.013	12.8645
YD-Z-1	YD-Z-1-131	0.071178	0.00198178	1.48961	0.0419144	0.152008	0.00149918	0.350507	962.65	56.3275	926.157	17.1063	912.208	8.40358	98%	0.807766	912.208	8.40358
YD-Z-1	YD-Z-1-132	0.0654953	0.00273147	1.17465	0.0405485	0.129926	0.00131839	0.293954	790.74	87.0325	788.817	18.9405	787.443	7.53363	99%	0.901721	787.443	7.53363
YD-Z-1	YD-Z-1-133	0.0683112	0.00278112	1.20451	0.0455552	0.129009	0.00150516	0.308486	879.63	85.185	802.665	20.9895	782.208	8.60453	97%	1.59748	782.208	8.60453
YD-Z-1	YD-Z-1-134	0.0686518	0.00236371	1.33487	0.0442517	0.141675	0.00149514	0.318346	888.58	75	861.001	19.253	854.125	8.45483	99%	0.840233	854.125	8.45483
YD-Z-1	YD-Z-1-135	0.0637064	0.00239344	1.08019	0.0399896	0.123299	0.00113661	0.249006	731.49	79.6225	743.728	19.5262	749.521	6.53536	99%	0.725929	749.521	6.53536
YD-Z-1	YD-Z-1-136	0.0606805	0.00185918	1.06382	0.0328395	0.126921	0.00116074	0.29626	627.795	66.655	735.706	16.1645	770.279	6.65289	95%	1.11349	770.279	6.65289
YMC-Z-1	YMC-Z-1-01	0.0644512	0.00322777	1.0894	0.0523766	0.12336	0.00198432	0.334569	766.67	101.685	748.211	25.4585	749.874	11.3942	99%	0.987583	749.874	11.3942
YMC-Z-1	YMC-Z-1-02	0.0618223	0.00424904	1.08025	0.0709741	0.128105	0.00238193	0.283001	733.34	143.5	743.757	34.6466	777.048	13.6177	95%	0.787587	777.048	13.6177
YMC-Z-1	YMC-Z-1-03	0.0652601	0.00341119	1.09049	0.0545971	0.121595	0.00176504	0.289927	783.335	77.62	748.74	26.5236	739.738	10.1525	98%	0.863497	739.738	10.1525
YMC-Z-1	YMC-Z-1-04	0.0649589	0.0033325	1.14549	0.0581386	0.126304	0.00188951	0.294754	772.225	108.172	775.111	27.52	766.746	10.8226	98%	1.31479	766.746	10.8226
YMC-Z-1	YMC-Z-1-05	0.0683693	0.00422538	1.24556	0.0802001	0.130605	0.00236271	0.280958	879.63	132.405	821.4	36.2686	791.314	13.4783	96%	1.17832	791.314	13.4783
YMC-Z-1	YMC-Z-1-06	0.0633756	0.00449994	1.04959	0.0679829	0.121045	0.00233675	0.298048	720.38	151.833	728.681	33.6829	736.576	13.443	98%	1.05017	736.576	13.443
YMC-Z-1	YMC-Z-1-07	0.0658583	0.0037229	1.13527	0.0631827	0.124576	0.0021333	0.307695	1200	118.513	770.264	30.0497	756.845	12.2355	98%	1.09693	756.845	12.2355
YMC-Z-1	YMC-Z-1-08	0.0717251	0.00516368	1.26739	0.0830974	0.129043	0.00230042	0.271892	988.89	142.44	831.225	37.2169	782.405	13.1413	93%	0.816764	782.405	13.1413
YMC-Z-1	YMC-Z-1-09	0.0627015	0.00367114	1.09949	0.0618068	0.126992	0.00214725	0.300789	698.16	124.83	753.104	29.8962	770.682	12.2894	97%	0.836182	770.682	12.2894
YMC-Z-1	YMC-Z-1-10	0.0700662	0.00438275	1.21216	0.0742961	0.125498	0.00205642	0.267343	931.48	127.78	806.184	34.1063	762.133	11.7856	94%	1.06542	762.133	11.7856
YMC-Z-1	YMC-Z-1-11	0.0667103	0.00321599	1.18903	0.0550272	0.130374	0.00294018	0.487305	827.775	101.847	795.512	25.5301	789.996	16.773	99%	0.863454	789.996	16.773
YMC-Z-1	YMC-Z-1-12	0.0656008	0.00302172	1.14323	0.0494764	0.126495	0.00162551	0.296929	794.445	96.29	774.039	23.4461	767.836	9.31131	99%	1.03195	767.836	9.31131
YMC-Z-1	YMC-Z-1-13	0.0705764	0.00508544	1.13662	0.070108	0.122411	0.00276741	0.366524	946.29	148.15	770.906	33.3214	744.425	15.8993	96%	1.01213	744.425	15.8993
YMC-Z-1	YMC-Z-1-14	0.141396	0.0122353	2.75778	0.254898	0.139393	0.00388862	0.301819	2244.14	150	1344.19	68.8817	841.231	22.0056	53%				Low concordance
YMC-Z-1	YMC-Z-1-15	0.0674323	0.00386135	1.16855	0.0659847	0.123516	0.00186086	0.266805	849.995	118.975	785.967	30.9007	750.771	10.6848	95%	0.756262	750.771	10.6848
YMC-Z-1	YMC-Z-1-16	0.0692647	0.00260147	1.18938	0.0422933	0.124387	0.00163592	0.369858	905.555	77.78	795.673	19.6221	755.766	9.38802	94%	1.08213	755.766	9.38802
YMC-Z-1	YMC-Z-1-17	0.0620124	0.00343282	1.13586	0.0632356	0.133536	0.00212426	0.28574	675.94	119.272	770.541	30.0667	808.004	12.0885	95%	0.766408	808.004	12.0885
YMC-Z-1	YMC-Z-1-18	0.0648523	0.00467873	1.14468	0.0797142	0.126653	0.00236165	0.26776	768.52	152.61	774.727	37.7438	768.745	13.5191	99%	0.628802	768.745	13.5191
YMC-Z-1	YMC-Z-1-19	0.069644	0.00414457	1.29786	0.0744333	0.135885	0.00235242	0.30186	917.59	122.225	844.778	32.8957	821.349	13.3579	97%	0.629932	821.349	13.3579
YMC-Z-1	YMC-Z-1-20	0.0678027	0.00729901	1.10707	0.0884948	0.123006	0.00291084	0.29604	862.65	225.917	756.762	42.6482	747.841	16.7141	98%	0.861981	747.841	16.7141
YMC-Z-1	YMC-Z-1-21	0.0620042	0.0030068	1.06431	0.0519666	0.123586	0.00199007	0.329795	675.94	103.69	735.946	25.5659	751.171	11.4249	97%	0.924953	751.171	11.4249
YMC-Z-1	YMC-Z-1-22	0.0659254	0.00467227	1.1161	0.071348	0.124554	0.00268491	0.337206	805.555	149.22	761.108	34.2393	756.722	15.3965	99%	1.02342	756.722	15.3965
YMC-Z-1	YMC-Z-1-23	0.0662872	0.00405383	1.09326	0.0642064	0.119227	0.0018929	0.270333	816.665	127.77	750.087	31.1489	726.113	10.9096	96%	1.23731	726.113	10.9096
YMC-Z-1	YMC-Z-1-24	0.0584257	0.0034149	0.996542	0.0580417	0.12284	0.00212115	0.296473	546.33	160.165	702.053	29.5222	746.892	12.1846	93%	0.895047	746.892	12.1846
YMC-Z-1	YMC-Z-1-25	0.0661232	0.00455841	1.08719	0.0643958	0.121361	0.00247709	0.344597	809.26	146.287	747.14	31.3316	738.392	14.2457	98%	1.17437	738.392	14.2457
YMC-Z-1	YMC-Z-1-26	0.0666971	0.00306881	1.23011	0.0530335	0.13441	0.00203917	0.351896	827.775	95.9825	814.389	24.1528	812.977	11.5961	99%	0.532133	812.977	11.5961
YMC-Z-1	YMC-Z-1-27	0.0624431	0.003076	1.06679	0.0510502	0.123725	0.00190223	0.321282	700.01	100.912	737.165	25.0852	751.969	10.92	98%	0.860109	751.969	10.92
YMC-Z-1	YMC-Z-1-28	0.0647731	0.00416706	1.09992	0.0663498	0.125313	0.00248816	0.329157	768.52	132.4	753.311	32.0865	761.073	14.2595	98%	0.862491	761.073	14.2595
YMC-Z-1	YMC-Z-1-29	0.0601213	0.00341618	1.04213	0.0572633	0.125716	0.00215132	0.311428	609.28	124.058	724.976	28.4766	763.382	12.3264	94%	0.841882	763.382	12.3264
YMC-Z-1	YMC-Z-1-30	0.0678837	0.00428051	1.21816	0.0764702	0.129753	0.00242923	0.298238	864.81	131.477	808.933	35.0093	786.456	13.8678	97%	0.929139	786.456	13.8678
YMC-Z-1	YMC-Z-1-31	0.0672281	0.00308135	1.25303	0.0574095	0.134441	0.00169436	0.275074	855.55	96.2925	824.771	25.8791	813.153	9.63811	98%	0.840397	813.153	9.63811
YMC-Z-1	YMC-Z-1-32	0.0674675	0.00275168	1.1479	0.0477253	0.122427	0.00163573	0.32136	853.7	117.59	776.251	22.5675	744.515	9.40306	95%	1.07116	744.515	9.40306
YMC-Z-1	YMC-Z-1-33	0.0642657	0.003032	1.13458	0.053466	0.126522	0.00193035	0.323765	750.005	99.99	769.936	25.4382	767.991	11.054	99%	0.861983	767.991	11.054
YMC-Z-1	YMC-Z-1-34	0.062807	0.0048772	1.09196	0.0731839	0.129594	0.00271331	0.312397	701.86	165.562	749.455	35.5252	785.546	15.4902	95%	1.02421	785.546	15.4902
YMC-Z-1	YMC-Z-1-35	0.0680648	0.00262577	1.18924	0.045042	0.125709	0.00152449	0.320191	872.215	80.7075	795.606	20.8978	763.337	8.73976	95%	0.95899	763.337	8.73976
YMC-Z-1	YMC-Z-1-36	0.0682672	0.002925	1.39039	0.0582655	0.146798	0.00212559	0.345529	875.925	87.805	884.864	24.7571	882.99	11.9579	99%	0.662264	882.99	11.9579
YMC-Z-1	YMC-Z-1-37	0.0710389	0.00443202	1.19363	0.0665189	0.123992	0.00210453	0.30457	958.33	127.78	797.641	30.795	753.497	12.0769	94%	1.04704	753.497	12.0769
YMC-Z-1	YMC-Z-1-38	0.0625175	0.00315803	1.10005	0.0547994	0.126519	0.00196169	0.311251	700.01	103.537	753.374	26.5007	767.977	11.2333	98%	0.94111	767.977	11.2333
YMC-Z-1	YMC-Z-1-39	0.0652652	0.00362892	1.12715	0.0593803	0.125008	0.00218152	0.331253	783.335	116.66	766.392	28.3497	759.323	12.507	99%	0.902771	759.323	12.507
YMC-Z-1	YMC-Z-1-40	0.0628861	0.00391256	1.08391	0.0636242	0.125512	0.00247622	0.336102	705.565	133.315	745.54	31.005	762.214	14.1886	97%	0.866495	762.214	14.1886
YMC-Z-1	YMC-Z-1-41	0.0685287	0.00446284	1.15327	0.0684886	0.122409	0.00230091	0.316517	884.87	135.18	778.784	32.3005	744.415	13.2211	95%	0.86651	744.415	13.2211
YMC-Z-1	YMC-Z-1-42	0.0682101	0.00378311	1.25411	0.0675912	0.131902	0.00232852	0.327548	875.925	110.185	825.259	30.4522	798.707	13.2684	96%	0.822802	798.707	13.2684
YMC-Z-1	YMC-Z-1-43	0.0624093	0.00333379	1.0592	0.0559565	0.121201	0.00192059	0.299955	687.05	114.8	733.427	27.5965	737.471	11.0498	99%	1.09886	737.471	11.0498
YMC-Z-1	YMC-Z-1-44	0.0641254	0.00455456	1.05843	0.0669289	0.120773	0.00243146	0.318378	746.3	156.468	733.048	33.0185	735.012	13.9908	99%	1.21052	735.012	13.9908
YMC-Z-1	YMC-Z-1-45	0.0595866	0.002662	1.04272	0.0455903	0.126138	0.00177166	0.321239	587.065	98.1325	725.268	22.6672	765.797	10.1501	94%	0.210145	765.797	10.1501
YMC-Z-1	YMC-Z-1-46	0.0597625	0.0033555	1.00341	0.0563846	0.121332	0.00188506	0.276482	594.47	122.205	705.538	28.5814	738.224	10.8443	95%	1.36394	738.224	10.8443
YMC-Z-1	YMC-Z-1-47	0.067089	0.00428261	1.16218	0.0674088	0.128318	0.00212858	0.285994	840.43	133.327	782.977	31.6604	778.264	12.1685	99%	0.51578	778.264	12.1685
YMC-Z-1	YMC-Z-1-48	0.0574698	0.00382244	0.959614	0.057356	0.12234	0.00203632	0.278481	509.3	141.648	683.096	29.7229	744.018	11.703	91%	0.894348	744.018	11.703
YMC-Z-1	YMC-Z-1-49	0.0676836	0.00449386	1.12678	0.0721043	0.121803	0.00225808	0.289708	858.94	138.115	766.218	34.4285	740.932	12.9822	96%	0.97078	740.932	12.9822
YMC-Z-1	YMC-Z-1-50	0.0650125	0.00386748	1.05469	0.0586044	0.120072	0.00222387	0.333322	775.93	125.147	731.203	28.9653	730.976	12.8053	99%	0.919779	730.976	12.8053
YMC-Z-1	YMC-Z-1-51	0.0645741	0.0029201	1.07917	0.0483329	0.121431	0.00168649	0.310099	761.115	96.2875	743.23	23.6092	738.796	9.70278	99%	0.838752	738.796	9.70278
YMC-Z-1	YMC-Z-1-52	0.0606208	0.00261254	1.03341	0.0430692	0.123799	0.00178227	0.345433	625.63	92.5775	720.632	21.5122	752.39	10.2316	95%	0.899601	752.39	10.2316
YMC-Z-1	YMC-Z-1-53	0.0671181	0.00352146	1.10517	0.0546801	0.120338	0.0017059	0.286517	842.59	109.252	755.848	26.3788	732.511	9.82371	96%	0.820245	732.511	9.82371
YMC-Z-1	YMC-Z-1-54	0.0653338	0.00394138	1.03892	0.0586233	0.116908	0.00222809	0.337756	784.88	126.69	723.382	29.1985	712.741	12.8656	98%	0.793202	712.741	12.8656
YMC-Z-1	YMC-Z-1-55	0.061506	0.00272872	1.0305	0.0453641	0.121214	0.00162076	0.303739	657.42	91.6525	719.177	22.6903	737.547	9.32707	97%	0.976375	737.547	9.32707	High LREE
YMC-Z-1	YMC-Z-1-56	0.0583073	0.00415751	0.956972	0.0622515	0.119495	0.00234313	0.301438	542.63	162.015	681.727	32.3028	727.654	13.4982	93%	0.836968	727.654	13.4982
YMC-Z-1	YMC-Z-1-57	0.0653458	0.00630304	1.00369	0.0862763	0.113658	0.00260794	0.266934	787.04	203.69	705.68	43.7238	693.958	15.1007	98%	0.888099	693.958	15.1007
YMC-Z-1	YMC-Z-1-58	0.0623503	0.00343941	1.01161	0.0542192	0.119097	0.00212223	0.332468	687.05	117.42	709.685	27.3721	725.365	12.2311	97%	1.22257	725.365	12.2311
YMC-Z-1	YMC-Z-1-59	0.0577541	0.00446449	0.94142	0.0630538	0.120501	0.00222531	0.275722	520.41	170.347	673.625	32.981	733.448	12.8087	91%	0.812713	733.448	12.8087
YMC-Z-1	YMC-Z-1-60	0.0720036	0.00342046	1.20932	0.0567051	0.1219	0.00182368	0.319052	987.04	96.2975	804.877	26.0669	741.493	10.4865	91%	0.974881	741.493	10.4865
YMC-Z-1	YMC-Z-1-61	0.0687509	0.00359574	1.15514	0.059348	0.122239	0.00183711	0.292519	900	103.55	779.667	27.9666	743.439	10.5605	95%	0.811146	743.439	10.5605
YMC-Z-1	YMC-Z-1-62	0.0651395	0.00440583	1.14694	0.0693394	0.130616	0.00231517	0.293189	788.89	142.583	775.795	32.798	791.377	13.2073	98%	0.596053	791.377	13.2073
YMC-Z-1	YMC-Z-1-63	0.0581145	0.0042442	0.942199	0.0638975	0.118678	0.00208243	0.258737	600.025	161.09	674.033	33.4088	722.951	12.0064	92%	0.883726	722.951	12.0064
YMC-Z-1	YMC-Z-1-64	0.0657629	0.00338394	1.11946	0.0527305	0.124394	0.00170135	0.290363	798.15	108.17	762.715	25.2673	755.803	9.76278	99%	0.886828	755.803	9.76278
YMC-Z-1	YMC-Z-1-65	0.065919	0.00369305	1.08746	0.0592126	0.120778	0.00163305	0.248319	805.555	116.66	747.268	28.8067	735.04	9.40128	98%	1.40632	735.04	9.40128
YMC-Z-1	YMC-Z-1-66	0.0675999	0.0033043	1.13461	0.0525546	0.122727	0.0018872	0.331981	857.4	101.847	769.948	25.0045	746.24	10.8433	96%	1.15513	746.24	10.8433
YMC-Z-1	YMC-Z-1-67	0.0663306	0.00247528	1.10179	0.0406935	0.120551	0.00137916	0.309754	816.665	78.8575	754.216	19.6659	733.733	7.94403	97%	0.910538	733.733	7.94403
YMC-Z-1	YMC-Z-1-68	0.0668466	0.00423113	1.15261	0.0747362	0.1246	0.00209309	0.25907	833.02	133.327	778.474	35.257	756.988	12.0049	97%	1.2184	756.988	12.0049
YMC-Z-1	YMC-Z-1-69	0.0671188	0.00364365	1.14748	0.0616363	0.124166	0.00182849	0.274156	842.59	112.957	776.052	29.148	754.496	10.4932	97%	0.821479	754.496	10.4932
YMC-Z-1	YMC-Z-1-70	0.0659139	0.00472428	1.10558	0.0729466	0.122732	0.00189877	0.234478	803.39	145.36	756.047	35.1811	746.267	10.9096	98%	1.50521	746.267	10.9096
YMC-Z-1	YMC-Z-1-71	0.0676283	0.00372565	1.15487	0.0660313	0.12398	0.00225515	0.31813	857.4	114.81	779.539	31.1188	753.432	12.9405	96%	1.07021	753.432	12.9405
YMC-Z-1	YMC-Z-1-72	0.0683968	0.00343119	1.13555	0.057675	0.120771	0.00179542	0.292701	879.63	104.472	770.397	27.4275	734.998	10.3345	95%	0.883396	734.998	10.3345	High LREE
YMC-Z-1	YMC-Z-1-73	0.0677209	0.00266633	1.26341	0.0478323	0.135479	0.00152313	0.296953	861.105	81.4775	829.441	21.4653	819.048	8.65849	98%	0.808666	819.048	8.65849
YMC-Z-1	YMC-Z-1-74	0.0674652	0.0032907	1.14278	0.0527561	0.123366	0.00174231	0.305929	853.7	101.847	773.829	25.0046	749.911	10.0064	96%	0.950323	749.911	10.0064
YMC-Z-1	YMC-Z-1-75	0.0636298	0.00324438	1.10042	0.0541459	0.12607	0.00206718	0.333245	729.33	109.248	753.556	26.1801	765.404	11.8412	98%	0.732475	765.404	11.8412
YMC-Z-1	YMC-Z-1-76	0.0626375	0.00344132	1.07947	0.0575766	0.125777	0.00212553	0.316834	694.455	116.65	743.376	28.1186	763.729	12.1782	97%	0.935947	763.729	12.1782
YMC-Z-1	YMC-Z-1-77	0.0633321	0.00303825	1.05602	0.0500249	0.120598	0.00188509	0.329975	720.38	102.615	731.862	24.7102	734.004	10.8515	99%	0.736279	734.004	10.8515
YMC-Z-1	YMC-Z-1-78	0.0659291	0.00403962	1.10114	0.0616752	0.121606	0.00224328	0.329354	805.555	128.852	753.903	29.8091	739.798	12.8994	98%	0.962795	739.798	12.8994
YMC-Z-1	YMC-Z-1-79	0.0620357	0.00335077	1.05284	0.0546026	0.122507	0.00195746	0.308092	675.94	116.65	730.286	27.0124	744.975	11.2486	98%	1.02226	744.975	11.2486
YMC-Z-1	YMC-Z-1-80	0.0695086	0.00375201	1.36886	0.0707303	0.144444	0.00224374	0.300627	922.22	111.11	875.677	30.3235	869.743	12.6473	99%	0.997332	869.743	12.6473
YMC-Z-1	YMC-Z-1-81	0.0688495	0.00283811	1.12291	0.0444332	0.118747	0.00156218	0.332464	894.445	85.65	764.366	21.2587	723.35	9.01005	94%	0.668289	723.35	9.01005
YMC-Z-1	YMC-Z-1-82	0.0655122	0.0030898	1.10912	0.0489305	0.123837	0.0018039	0.330189	790.74	99.9925	757.751	23.562	752.608	10.3553	99%	1.04371	752.608	10.3553
YMC-Z-1	YMC-Z-1-83	0.0687021	0.0038339	1.17095	0.063342	0.123553	0.00182959	0.273745	900	120.525	787.09	29.6307	750.984	10.5051	95%	0.875626	750.984	10.5051
YMC-Z-1	YMC-Z-1-84	0.0717289	0.00382868	1.18977	0.0604269	0.12128	0.00188585	0.30616	988.89	109.263	795.852	28.0248	737.928	10.8494	92%	1.20474	737.928	10.8494
YMC-Z-1	YMC-Z-1-85	0.0699201	0.00387147	1.16181	0.0616388	0.121571	0.00175741	0.272472	927.775	112.965	782.804	28.9562	739.599	10.1089	94%	1.10963	739.599	10.1089
YMC-Z-1	YMC-Z-1-86	0.065298	0.00417157	1.05084	0.0640005	0.121406	0.00249172	0.336986	783.335	139.805	729.299	31.6909	738.652	14.3292	98%	0.948813	738.652	14.3292
YMC-Z-1	YMC-Z-1-87	0.0689573	0.00336952	1.14591	0.052974	0.121196	0.00172062	0.307103	898.15	100	775.308	25.0714	737.441	9.90085	94%	0.827576	737.441	9.90085
YMC-Z-1	YMC-Z-1-88	0.0678943	0.00421161	1.15848	0.0684846	0.125957	0.00228143	0.306395	864.81	129.625	781.241	32.2206	764.758	13.0683	97%	0.77149	764.758	13.0683
YMC-Z-1	YMC-Z-1-89	0.0667417	0.00359065	1.12401	0.0588454	0.122615	0.00179357	0.279406	831.48	108.328	764.896	28.1358	745.597	10.3071	97%	0.878036	745.597	10.3071
YMC-Z-1	YMC-Z-1-90	0.0652659	0.00429933	1.07495	0.0646324	0.121627	0.00226096	0.309171	783.335	138.88	741.163	31.6322	739.922	13.0007	99%	1.38611	739.922	13.0007
YMC-Z-1	YMC-Z-1-91	0.0647586	0.00233012	1.15529	0.0422421	0.128629	0.00145843	0.310091	766.36	75.92	779.737	19.9078	780.042	8.34077	99%	1.03133	780.042	8.34077
YMC-Z-1	YMC-Z-1-92	0.0661119	0.00307417	1.13485	0.0499144	0.125438	0.00210411	0.381373	809.26	98.1425	770.061	23.7462	761.788	12.0592	98%	1.23671	761.788	12.0592
YMC-Z-1	YMC-Z-1-93	0.0631	0.00285346	1.14275	0.0476106	0.132476	0.0019027	0.34473	722.23	96.2875	773.812	22.5674	801.974	10.8394	96%	1.03216	801.974	10.8394
YMC-Z-1	YMC-Z-1-94	0.0684335	0.00358775	1.14169	0.0539702	0.122322	0.00201049	0.347689	883.33	109.26	773.311	25.5929	743.916	11.5549	96%	0.957428	743.916	11.5549
YMC-Z-1	YMC-Z-1-95	0.0646928	0.00275929	1.08063	0.0450009	0.120504	0.00135919	0.270856	764.82	89.6525	743.943	21.967	733.462	7.82966	98%	1.20482	733.462	7.82966
YMC-Z-1	YMC-Z-1-96	0.0613164	0.00244394	1.03047	0.0405491	0.120977	0.00158075	0.332057	650.015	91.6525	719.165	20.2834	736.187	9.09909	97%	1.31569	736.187	9.09909
YMC-Z-1	YMC-Z-1-97	0.0661191	0.00384332	1.11047	0.0559054	0.123425	0.0019551	0.314646	809.26	122.215	758.403	26.9019	750.245	11.226	98%	1.16387	750.245	11.226
YMC-Z-1	YMC-Z-1-98	0.0601529	0.00263986	1.02512	0.0418151	0.123555	0.00161639	0.320723	609.28	89.8	716.486	20.9715	750.991	9.28294	95%	1.32626	750.991	9.28294
YMC-Z-1	YMC-Z-1-99	0.0656111	0.00397556	1.25099	0.0730765	0.137666	0.00190861	0.237337	794.445	127.77	823.85	32.9684	831.452	10.8242	99%	0.729683	831.452	10.8242
YMC-Z-1	YMC-Z-1-100	0.0603881	0.00359191	1.01486	0.0571043	0.121165	0.00176648	0.2591	616.685	129.613	711.324	28.7817	737.266	10.1646	96%	1.02506	737.266	10.1646
YMC-Z-1	YMC-Z-1-101	0.0711674	0.00610446	1.14619	0.0887887	0.117685	0.00235169	0.257965	962.035	175.928	775.444	42.01	717.226	13.5693	92%	1.02758	717.226	13.5693
YMC-Z-1	YMC-Z-1-102	0.0618661	0.00208501	1.03809	0.0354286	0.120333	0.0015554	0.378737	733.34	72.2125	722.965	17.6575	732.482	8.95855	98%	1.2003	732.482	8.95855
YMC-Z-1	YMC-Z-1-103	0.0703948	0.00299461	1.27577	0.0560457	0.12991	0.00167169	0.292917	938.885	91.67	834.97	25.0124	787.352	9.54687	94%	0.631525	787.352	9.54687
YMC-Z-1	YMC-Z-1-104	0.0656803	0.00508072	1.10976	0.0785462	0.124827	0.0021574	0.24419	795.99	158.322	758.061	37.806	758.287	12.3709	99%	1.21814	758.287	12.3709
YMC-Z-1	YMC-Z-1-105	0.0656516	0.00383788	1.11162	0.0600412	0.122653	0.00190906	0.288172	794.445	94.44	758.955	28.8757	745.813	10.9695	98%	1.53858	745.813	10.9695
YMC-Z-1	YMC-Z-1-106	0.0769097	0.00930761	1.11912	0.10495	0.114288	0.00388198	0.3622	1120.37	242.75	762.555	50.2895	697.605	22.4613	91%	1.08308	697.605	22.4613
YMC-Z-1	YMC-Z-1-107	0.063167	0.00391299	1.05611	0.0597652	0.122567	0.00211536	0.304982	722.23	132.235	731.907	29.5184	745.322	12.1543	98%	0.927921	745.322	12.1543	High LREE
YMC-Z-1	YMC-Z-1-108	0.0655672	0.00411364	1.05816	0.0630524	0.118598	0.00192839	0.272876	794.445	133.325	732.915	31.1106	722.49	11.12	98%	0.996893	722.49	11.12
YMC-Z-1	YMC-Z-1-109	0.0690595	0.00382228	1.2674	0.066444	0.134758	0.00214278	0.303307	901.85	113.733	831.227	29.7602	814.95	12.1808	98%	1.18089	814.95	12.1808
YMC-Z-1	YMC-Z-1-110	0.0702185	0.00449417	1.25484	0.075476	0.130534	0.00243208	0.309766	1000	131.482	825.585	33.9925	790.909	13.8745	95%	1.21445	790.909	13.8745
YMC-Z-1	YMC-Z-1-111	0.0656662	0.00305135	1.13	0.0500268	0.124751	0.00178117	0.322505	794.445	102.772	767.753	23.8538	757.851	10.2168	98%	0.798058	757.851	10.2168
YMC-Z-1	YMC-Z-1-112	0.0689837	0.00391509	1.18111	0.0592259	0.124729	0.0017924	0.286578	898.15	118.515	791.828	27.577	757.728	10.2813	95%	0.883535	757.728	10.2813
YMC-Z-1	YMC-Z-1-113	0.0630693	0.00308425	1.05928	0.0486553	0.122703	0.00184371	0.327129	709.27	100.915	733.469	23.996	746.101	10.594	98%	1.19979	746.101	10.594
YMC-Z-1	YMC-Z-1-114	0.0604543	0.00375687	1.04452	0.0576909	0.126796	0.00213686	0.305126	620.39	135.167	726.164	28.6557	769.564	12.2321	94%	1.18726	769.564	12.2321
YMC-Z-1	YMC-Z-1-115	0.0601699	0.00356717	1.02574	0.055773	0.123608	0.00180533	0.26861	609.28	127.76	716.795	27.9599	751.299	10.3656	95%	0.758133	751.299	10.3656
YMC-Z-1	YMC-Z-1-116	0.06232	0.00251341	1.06482	0.0415055	0.123811	0.00144084	0.298556	684.89	85.175	736.196	20.4166	752.463	8.27495	97%	1.82007	752.463	8.27495
YMC-Z-1	YMC-Z-1-117	0.0652279	0.0032077	1.13725	0.054564	0.127539	0.00259209	0.423602	783.335	103.695	771.205	25.928	773.81	14.8255	99%	0.862159	773.81	14.8255
YMC-Z-1	YMC-Z-1-118	0.0609354	0.00407288	1.04491	0.0644546	0.125215	0.00206174	0.266931	636.74	144.425	726.356	32.0083	760.512	11.819	95%	0.922161	760.512	11.819
YMC-Z-1	YMC-Z-1-119	0.0699907	0.00429223	1.25668	0.0716705	0.132647	0.00236927	0.313184	927.775	125.927	826.413	32.2528	802.95	13.4916	97%	0.498276	802.95	13.4916
YMC-Z-1	YMC-Z-1-120	0.0661072	0.00302076	1.12463	0.0507311	0.123677	0.00175947	0.315375	809.26	89.81	765.192	24.2505	751.694	10.102	98%	0.904366	751.694	10.102
YMC-Z-1	YMC-Z-1-121	0.0635358	0.00301378	1.09583	0.0509987	0.125482	0.00164731	0.282082	727.785	99.99	751.33	24.7131	762.039	9.44425	98%	0.89446	762.039	9.44425
YMC-Z-1	YMC-Z-1-122	0.0674949	0.00405923	1.24665	0.073598	0.135066	0.00217775	0.273113	853.7	124.535	821.894	33.2676	816.702	12.376	99%	0.764278	816.702	12.376
YMC-Z-1	YMC-Z-1-123	0.0639286	0.00286399	1.09299	0.0486617	0.124168	0.00165867	0.30004	738.895	94.435	749.956	23.613	754.512	9.52019	99%	1.54021	754.512	9.52019
YMC-Z-1	YMC-Z-1-124	0.0632169	0.00282252	1.07516	0.0479999	0.12317	0.00189594	0.344788	716.675	96.2875	741.27	23.4919	748.785	10.8892	98%	0.96957	748.785	10.8892
YMC-Z-1	YMC-Z-1-125	0.0663089	0.00287378	1.18113	0.0498844	0.129419	0.00175488	0.321056	816.665	90.7375	791.838	23.229	784.552	10.0253	99%	0.917382	784.552	10.0253
YMC-Z-1	YMC-Z-1-126	0.0648331	0.00397011	1.09436	0.059916	0.125042	0.00226138	0.330321	768.52	129.623	750.622	29.0528	759.521	12.9641	98%	0.891192	759.521	12.9641
YMC-Z-1	YMC-Z-1-127	0.0629994	0.00397036	1.07051	0.0604657	0.126429	0.00224244	0.314019	709.27	134.085	738.991	29.6568	767.461	12.8399	96%	0.0596692	767.461	12.8399
YMC-Z-1	YMC-Z-1-128	0.0594074	0.00453798	1.01658	0.0649963	0.126664	0.00258596	0.319315	583.36	166.645	712.191	32.7304	768.808	14.8018	92%	0.942882	768.808	14.8018
YMC-Z-1	YMC-Z-1-129	0.0693835	0.003476	1.23121	0.0609704	0.1287	0.00208236	0.326731	909.26	102.935	814.889	27.7521	780.443	11.9006	95%	0.954234	780.443	11.9006
YMC-Z-1	YMC-Z-1-130	0.0695936	0.00486924	1.27663	0.0872382	0.142025	0.00811936	0.836596	916.665	144.445	835.353	38.9126	856.103	45.8338	97%	0.496437	856.103	45.8338
YMC-Z-1	YMC-Z-1-131	0.0634389	0.00271596	1.08677	0.0463352	0.123551	0.00161503	0.306593	724.08	92.5825	746.933	22.5516	750.967	9.27518	99%	1.34753	750.967	9.27518
YMC-Z-1	YMC-Z-1-132	0.0709881	0.00433578	1.40207	0.082385	0.143931	0.00255279	0.301844	966.665	124.54	889.812	34.8304	866.854	14.3934	97%	0.852801	866.854	14.3934
YMC-Z-1	YMC-Z-1-133	0.0698515	0.00373434	1.18809	0.0619666	0.123398	0.00209852	0.326059	924.07	111.112	795.072	28.7607	750.09	12.0488	94%	1.20995	750.09	12.0488
YMC-Z-1	YMC-Z-1-134	0.0671352	0.0048058	1.10308	0.0693375	0.121076	0.00225136	0.295817	842.59	148.143	754.839	33.4806	736.756	12.9519	97%	1.28327	736.756	12.9519
YMC-Z-3	YMC-Z-3-01	0.0679358	0.00252022	1.37986	0.0512108	0.146617	0.00184907	0.339815	866.35	77.775	880.38	21.8576	881.974	10.4066	99%	0.596838	881.974	10.4066	High LREE
YMC-Z-3	YMC-Z-3-02	0.0648837	0.00294757	1.19605	0.053529	0.133169	0.00179949	0.30193	772.225	96.2875	798.761	24.756	805.918	10.2462	99%	0.851976	805.918	10.2462	High LREE
YMC-Z-3	YMC-Z-3-03	0.0619824	0.00256373	1.0804	0.0457983	0.125546	0.00176113	0.330918	672.235	88.8775	743.829	22.3586	762.409	10.095	97%	1.25917	762.409	10.095
YMC-Z-3	YMC-Z-3-04	0.0650651	0.00287514	1.12827	0.05137	0.125379	0.0018508	0.32422	775.93	99.0675	766.929	24.5138	761.447	10.6097	99%	1.03216	761.447	10.6097
YMC-Z-3	YMC-Z-3-05	0.0666575	0.00275198	1.27943	0.0492952	0.139958	0.00173436	0.321627	827.775	85.9525	836.6	21.9661	844.426	9.8183	99%	0.504266	844.426	9.8183
YMC-Z-3	YMC-Z-3-06	0.0657367	0.00218877	1.08445	0.0338446	0.119683	0.00143058	0.382999	798.15	69.2825	745.803	16.4943	728.74	8.24575	97%	0.672973	728.74	8.24575
YMC-Z-3	YMC-Z-3-07	0.0648086	0.00279818	1.22577	0.0538741	0.136634	0.00193354	0.321975	768.52	90.73	812.41	24.5833	825.603	10.9751	98%	0.771458	825.603	10.9751
YMC-Z-3	YMC-Z-3-08	0.125754	0.00395224	6.6128	0.199481	0.379903	0.0044165	0.38538	2039.19	55.4025	2061.06	26.6434	2075.83	20.6627	99%	0.672914	2039.19	55.4025
YMC-Z-3	YMC-Z-3-09	0.0641621	0.00284468	1.10471	0.0483599	0.124366	0.00157173	0.288696	746.3	94.435	755.628	23.336	755.646	9.02057	99%	0.894829	755.646	9.02057
YMC-Z-3	YMC-Z-3-10	0.0683646	0.0022074	1.38195	0.0441965	0.145373	0.0014813	0.318612	879.63	66.665	881.269	18.8497	874.975	8.35045	99%	0.871697	874.975	8.35045
YMC-Z-3	YMC-Z-3-11	0.229137	0.00553105	19.7629	0.484632	0.619182	0.00663034	0.436673	3045.99	38.58	3079.83	23.7927	3106.66	26.4505	99%	0.94978	3045.99	38.58
YMC-Z-3	YMC-Z-3-12	0.0657259	0.0023428	1.1225	0.0399105	0.122724	0.0012499	0.286447	798.15	75.9175	764.171	19.0999	746.224	7.18794	97%	0.541103	746.224	7.18794
YMC-Z-3	YMC-Z-3-13	0.0593529	0.00284177	1.02156	0.0478156	0.124513	0.00156648	0.268786	588.915	103.688	714.7	24.0215	756.489	8.98934	94%	1.09567	756.489	8.98934
YMC-Z-3	YMC-Z-3-14	0.0635257	0.00349997	1.13445	0.0591553	0.130045	0.00196844	0.290282	725.62	116.655	769.872	28.1458	788.122	11.2371	97%	0.803787	788.122	11.2371
YMC-Z-3	YMC-Z-3-15	0.0608193	0.00306223	1.07623	0.0516108	0.127609	0.00180354	0.29472	631.5	109.243	741.791	25.2454	774.209	10.3191	95%	1.26171	774.209	10.3191
YMC-Z-3	YMC-Z-3-16	0.071027	0.00502672	1.31259	0.0854909	0.135054	0.00266933	0.303461	966.665	146.298	851.264	37.5408	816.634	15.1666	95%	0.949151	816.634	15.1666
YMC-Z-3	YMC-Z-3-17	0.0736458	0.0030094	1.39207	0.0531932	0.136346	0.00183715	0.35262	1031.48	87.9675	885.576	22.5874	823.969	10.4315	92%	1.59089	823.969	10.4315	High LREE
YMC-Z-3	YMC-Z-3-18	0.0654744	0.00377699	1.15087	0.0604204	0.12776	0.00180415	0.26898	790.74	120.362	777.654	28.5282	775.075	10.3212	99%	1.17384	775.075	10.3212
YMC-Z-3	YMC-Z-3-19	0.0671677	0.00283278	1.17708	0.0491734	0.126208	0.00170241	0.32289	842.59	87.0325	789.953	22.9406	766.196	9.7534	96%	0.955637	766.196	9.7534
YMC-Z-3	YMC-Z-3-20	0.0611709	0.00327542	1.05149	0.0544869	0.124252	0.00177043	0.274972	655.57	121.28	729.622	26.9727	754.991	10.1597	96%	0.747159	754.991	10.1597
YMC-Z-3	YMC-Z-3-21	0.0653976	0.00409052	1.22751	0.0699256	0.136019	0.00236537	0.305273	787.04	136.102	813.203	31.8796	822.111	13.4298	98%	0.676229	822.111	13.4298
YMC-Z-3	YMC-Z-3-22	0.0656346	0.00400576	1.32025	0.0810637	0.144284	0.00241582	0.272695	794.445	128.232	854.622	35.4797	868.84	13.6178	98%	1.32002	868.84	13.6178
YMC-Z-3	YMC-Z-3-23	0.0640871	0.00296218	1.06511	0.0475669	0.12007	0.00140764	0.26251	746.3	98.1375	736.34	23.3933	730.969	8.11109	99%	0.919577	730.969	8.11109
YMC-Z-3	YMC-Z-3-24	0.0683554	0.00373134	1.30656	0.0669014	0.139761	0.00214009	0.299049	879.63	113.733	848.615	29.4566	843.308	12.1128	99%	0.698488	843.308	12.1128
YMC-Z-3	YMC-Z-3-25	0.0681164	0.0031083	1.18721	0.0522351	0.125825	0.00163299	0.294974	872.215	94.44	794.667	24.2554	764.002	9.35952	96%	0.910387	764.002	9.35952
YMC-Z-3	YMC-Z-3-26	0.0636139	0.00269451	1.13168	0.04853	0.127951	0.00166203	0.302907	727.785	90.7325	768.554	23.1222	776.167	9.50802	99%	0.95357	776.167	9.50802
YMC-Z-3	YMC-Z-3-27	0.0647587	0.00243331	1.16043	0.0444683	0.128867	0.00168964	0.342156	766.36	77.77	782.159	20.9064	781.398	9.65795	99%	0.975026	781.398	9.65795
YMC-Z-3	YMC-Z-3-28	0.059268	0.00360899	1.04102	0.0594938	0.12914	0.0023349	0.316369	575.96	133.315	724.424	29.6016	782.958	13.337	92%	0.87095	782.958	13.337
YMC-Z-3	YMC-Z-3-29	0.0618139	0.00358349	1.07834	0.0612916	0.127191	0.00208506	0.288412	733.34	124.058	742.821	29.9486	771.823	11.9317	96%	0.737071	771.823	11.9317
YMC-Z-3	YMC-Z-3-30	0.0658595	0.00228527	1.38888	0.04709	0.152132	0.00186163	0.360918	1200	72.215	884.219	20.0245	912.904	10.4279	96%	0.730882	912.904	10.4279
YMC-Z-3	YMC-Z-3-31	0.064534	0.00274351	1.33477	0.054592	0.149997	0.00204039	0.332588	758.95	61.105	860.955	23.7491	900.945	11.4479	95%	0.7998	900.945	11.4479	High LREE
YMC-Z-3	YMC-Z-3-32	0.0568728	0.00353868	0.96614	0.0580523	0.124085	0.00201316	0.270011	487.08	137.018	686.472	29.9838	754.032	11.5523	90%	1.48272	754.032	11.5523
YMC-Z-3	YMC-Z-3-33	0.0632384	0.0029551	1.36452	0.0621912	0.155649	0.00233333	0.328913	716.675	99.99	873.814	26.713	932.551	13.0255	93%	0.786766	932.551	13.0255
YMC-Z-3	YMC-Z-3-34	0.0585226	0.00337333	1.14819	0.0638048	0.142113	0.00259982	0.329206	550.035	127.76	776.387	30.1632	856.602	14.6814	90%	0.986939	856.602	14.6814
YMC-Z-3	YMC-Z-3-35	0.0566011	0.00280781	1.02016	0.0488562	0.128851	0.00188897	0.306116	475.97	111.097	713.994	24.5612	781.308	10.7954	90%	0.903964	781.308	10.7954
YMC-Z-3	YMC-Z-3-36	0.0600504	0.00415583	1.07034	0.0714689	0.129402	0.00252743	0.292512	605.575	147.202	738.908	35.055	784.451	14.4323	94%	0.87847	784.451	14.4323
YMC-Z-3	YMC-Z-3-37	0.0579992	0.00292114	1.02502	0.0507721	0.127032	0.00187534	0.298038	531.52	109.243	716.432	25.4628	770.914	10.7347	92%	0.84669	770.914	10.7347
YMC-Z-3	YMC-Z-3-38	0.0590916	0.0032821	1.02862	0.0541222	0.125993	0.00184529	0.278353	572.255	115.725	718.237	27.0941	764.968	10.5725	93%	0.978772	764.968	10.5725
YMC-Z-3	YMC-Z-3-39	0.055586	0.0019955	1.04562	0.037201	0.135205	0.00159186	0.330929	435.23	84.25	726.713	18.472	817.49	9.05039	88%				Low concordance
YMC-Z-3	YMC-Z-3-40	0.0642074	0.00253097	1.31288	0.0497307	0.148706	0.00217982	0.386983	750.005	83.325	851.39	21.8401	893.705	12.2425	95%	0.55776	893.705	12.2425
YMC-Z-3	YMC-Z-3-41	0.053465	0.00207763	0.944349	0.0365548	0.127966	0.00171267	0.345754	350.055	88.88	675.156	19.0953	776.25	9.79701	86%				Low concordance
YMC-Z-3	YMC-Z-3-42	0.0563731	0.00187443	0.994109	0.0329267	0.127447	0.00156356	0.370399	477.82	74.0675	700.815	16.7728	773.285	8.94971	90%	1.27371	773.285	8.94971
YMC-Z-3	YMC-Z-3-43	0.0562384	0.00199498	0.948711	0.0336559	0.122329	0.00170517	0.392928	461.155	74.9925	677.431	17.5426	743.953	9.80237	90%	0.818227	743.953	9.80237
YMC-Z-3	YMC-Z-3-44	0.0601192	0.00192842	1.17688	0.0368691	0.142014	0.00206282	0.463663	609.28	37.9575	789.86	17.2056	856.039	11.6534	91%	0.452818	856.039	11.6534
YMC-Z-3	YMC-Z-3-45	0.0614056	0.00178643	1.25285	0.0352493	0.149412	0.00357803	0.851152	653.72	61.87	824.691	15.8971	897.666	20.073	91%	0.572652	897.666	20.073
YMC-Z-3	YMC-Z-3-46	0.0608068	0.00445337	1.30353	0.0903781	0.154356	0.00322054	0.300928	631.5	159.238	847.28	39.8423	925.337	17.9918	91%	0.525055	925.337	17.9918
YMC-Z-3	YMC-Z-3-47	0.0608883	0.00245488	1.10462	0.0435486	0.13104	0.0014411	0.278952	635.2	87.025	755.583	21.0165	793.795	8.22479	95%	0.586995	793.795	8.22479	High LREE
YMC-Z-3	YMC-Z-3-48	0.0629464	0.00381968	1.08752	0.0604481	0.127087	0.00213709	0.302538	705.565	129.613	747.3	29.4067	771.223	12.2303	96%	0.627673	771.223	12.2303
YMC-Z-3	YMC-Z-3-49	0.0593655	0.00249999	1.01942	0.0411007	0.124019	0.00163648	0.327283	588.915	123.13	713.621	20.6715	753.656	9.39426	94%	0.698853	753.656	9.39426
YMC-Z-3	YMC-Z-3-50	0.0599118	0.00282616	0.997289	0.0447282	0.120602	0.00163092	0.301522	611.13	101.838	702.433	22.7439	734.028	9.39048	95%	1.02477	734.028	9.39048
YMC-Z-3	YMC-Z-3-51	0.0710728	0.00250534	1.32121	0.0455895	0.133625	0.0015081	0.327076	961.11	72.225	855.042	19.951	808.511	8.58698	94%	0.681085	808.511	8.58698
YMC-Z-3	YMC-Z-3-52	0.0701841	0.00356232	1.39229	0.0677068	0.143455	0.00203557	0.291787	1000	103.707	885.667	28.7438	864.172	11.4853	97%	0.618485	864.172	11.4853
YMC-Z-3	YMC-Z-3-53	0.063791	0.00334698	1.20063	0.060584	0.13646	0.00199542	0.289787	744.45	111.1	800.877	27.9591	824.615	11.3275	97%	1.21932	824.615	11.3275
YMC-Z-3	YMC-Z-3-54	0.0693837	0.00364339	1.26695	0.0632683	0.132623	0.0020731	0.313022	909.26	108.175	831.025	28.344	802.812	11.8072	96%	0.879855	802.812	11.8072
YMC-Z-3	YMC-Z-3-55	0.072451	0.00349931	1.52615	0.0758594	0.151157	0.00210934	0.280743	998.15	98.1475	940.953	30.4983	907.443	11.8224	96%	0.933632	907.443	11.8224
YMC-Z-3	YMC-Z-3-56	0.0714658	0.0057683	1.19559	0.0771073	0.126568	0.00235329	0.288294	972.225	164.817	798.547	35.6636	768.258	13.4723	96%	1.62659	768.258	13.4723
YMC-Z-3	YMC-Z-3-57	0.0657367	0.00336154	1.15236	0.058304	0.126806	0.00184146	0.28702	798.15	107.4	778.358	27.5102	769.616	10.5431	98%	0.991036	769.616	10.5431
YMC-Z-3	YMC-Z-3-58	0.0620261	0.00274054	1.04849	0.0442674	0.12201	0.00154098	0.299146	675.94	96.28	728.135	21.9478	742.122	8.86263	98%	1.21913	742.122	8.86263
YMC-Z-3	YMC-Z-3-59	0.0661639	0.00293881	1.28757	0.0542233	0.140579	0.00196705	0.332263	812.96	92.5875	840.221	24.0748	847.935	11.127	99%	0.868264	847.935	11.127
YMC-Z-3	YMC-Z-3-60	0.069771	0.0026257	1.29893	0.045828	0.13433	0.00154176	0.32531	921.91	77.78	845.249	20.2493	812.521	8.77282	96%	0.592547	812.521	8.77282
YMC-Z-3	YMC-Z-3-61	0.0706827	0.00245008	1.51079	0.0533074	0.152973	0.0015999	0.296411	949.995	70.8325	934.758	21.5673	917.608	8.95896	98%	0.778589	917.608	8.95896
YMC-Z-3	YMC-Z-3-62	0.0656846	0.00246184	1.4004	0.0517807	0.153235	0.00169333	0.298861	798.15	77.77	889.105	21.9119	919.069	9.47848	96%	0.573975	919.069	9.47848
YMC-Z-3	YMC-Z-3-63	0.0686011	0.00257642	1.21013	0.0453315	0.126514	0.00139523	0.294402	887.035	77.775	805.253	20.8335	767.95	7.9949	95%	0.810217	767.95	7.9949	High LREE
YMC-Z-3	YMC-Z-3-64	0.0655377	0.00275018	1.32406	0.0517198	0.146123	0.0017063	0.298943	790.74	87.805	856.289	22.6039	879.193	9.60889	97%	0.517961	879.193	9.60889
YMC-Z-3	YMC-Z-3-65	0.0653457	0.00476667	1.10135	0.0746304	0.124547	0.00225902	0.267669	787.04	149.065	754.003	36.0654	756.68	12.9562	99%	0.828263	756.68	12.9562
YMC-Z-3	YMC-Z-3-66	0.0644714	0.00267882	1.11868	0.0445829	0.125351	0.00150968	0.302199	766.67	54.625	762.341	21.3728	761.287	8.65773	99%	0.779715	761.287	8.65773
YMC-Z-3	YMC-Z-3-67	0.0649397	0.00280299	1.1344	0.0477627	0.126188	0.00152034	0.286154	772.225	90.7325	769.849	22.7279	766.081	8.71238	99%	1.25164	766.081	8.71238
YMC-Z-3	YMC-Z-3-68	0.0661374	0.00178606	1.29956	0.0344457	0.14127	0.001342	0.358396	810.8	56.32	845.528	15.2205	851.842	7.59417	99%	0.724132	851.842	7.59417
YMC-Z-3	YMC-Z-3-69	0.0696988	0.00357298	1.45151	0.0694417	0.152208	0.00248282	0.340964	920.37	106.017	910.499	28.7685	913.326	13.8997	99%	0.642873	913.326	13.8997	High LREE
YMC-Z-3	YMC-Z-3-70	0.0610399	0.00332452	1.06735	0.0551353	0.126739	0.00181705	0.277544	640.45	116.65	737.438	27.0845	769.237	10.4042	95%	0.94689	769.237	10.4042
YMC-Z-3	YMC-Z-3-71	0.12391	0.00363572	6.47607	0.188056	0.376606	0.00438392	0.400868	2013.27	51.6925	2042.65	25.5791	2060.41	20.5593	99%	0.976834	2013.27	51.6925
YMC-Z-3	YMC-Z-3-72	0.0689991	0.00253687	1.4877	0.0545202	0.155574	0.00210121	0.368543	898.15	75.9275	925.377	22.262	932.133	11.7325	99%	0.812696	932.133	11.7325
YMC-Z-3	YMC-Z-3-73	0.0684205	0.0039057	1.20564	0.0686385	0.126417	0.00190609	0.264841	881.17	113.888	803.184	31.603	767.394	10.9163	95%	1.07906	767.394	10.9163
YMC-Z-3	YMC-Z-3-74	0.0607559	0.00235732	1.08303	0.0410311	0.128307	0.00138779	0.285498	631.5	87.95	745.114	20.0072	778.199	7.94006	95%	0.819379	778.199	7.94006
YMC-Z-3	YMC-Z-3-75	0.0592386	0.00251218	0.8882	0.0359608	0.108293	0.00139399	0.317937	575.96	92.58	645.402	19.3429	662.826	8.11606	97%	0.805307	662.826	8.11606
YMC-Z-3	YMC-Z-3-76	0.0705628	0.0025045	1.47373	0.0525412	0.149317	0.00174161	0.327159	946.29	73.3075	919.661	21.5754	897.134	9.78053	97%	0.767897	897.134	9.78053
YMC-Z-3	YMC-Z-3-77	0.0695772	0.00311055	1.31274	0.0565133	0.135781	0.0018396	0.314713	916.665	92.5925	851.332	24.8182	820.76	10.4505	96%	1.20318	820.76	10.4505
YMC-Z-3	YMC-Z-3-78	0.0604379	0.00329149	1.03525	0.0544372	0.123741	0.0018516	0.284568	620.39	116.65	721.551	27.1631	752.057	10.6296	95%	0.708352	752.057	10.6296
YMC-Z-3	YMC-Z-3-79	0.0658107	0.00254467	1.14933	0.0422134	0.125583	0.00145482	0.315408	1200	81.4775	776.927	19.9494	762.619	8.34218	98%	0.99966	762.619	8.34218
YMC-Z-3	YMC-Z-3-80	0.0628554	0.00246225	1.14198	0.04471	0.13023	0.00172067	0.337474	701.86	83.325	773.45	21.2008	789.179	9.82331	97%	0.746517	789.179	9.82331
YMC-Z-3	YMC-Z-3-81	0.061944	0.00255626	1.09343	0.0427051	0.124637	0.00153917	0.316192	672.235	88.8775	750.168	20.7197	757.2	8.83201	99%	1.23801	757.2	8.83201
YMC-Z-3	YMC-Z-3-82	0.0646969	0.00368323	1.09702	0.0572965	0.124137	0.002084	0.321428	764.82	120.362	751.911	27.7478	754.332	11.9577	99%	0.690992	754.332	11.9577
YMC-Z-3	YMC-Z-3-83	0.0673694	0.00366243	1.30142	0.0665831	0.140847	0.00228447	0.317023	849.995	117.588	846.351	29.3819	849.453	12.9166	99%	0.432947	849.453	12.9166
YMC-Z-3	YMC-Z-3-84	0.0667383	0.00279661	1.31922	0.0545788	0.142475	0.00211384	0.358614	829.32	87.8025	854.169	23.9024	858.641	11.9364	99%	0.556995	858.641	11.9364
YMC-Z-3	YMC-Z-3-85	0.0581433	0.00353547	1.01085	0.0597759	0.125612	0.00211695	0.284996	600.025	135.167	709.302	30.1879	762.783	12.1308	92%	1.01705	762.783	12.1308
YMC-Z-3	YMC-Z-3-86	0.0691618	0.00200238	1.47501	0.0428634	0.153239	0.00162331	0.364535	903.39	59.7225	920.184	17.596	919.092	9.08757	99%	0.865067	919.092	9.08757
YMC-Z-3	YMC-Z-3-87	0.0630049	0.00239151	1.09178	0.0407617	0.125366	0.00168423	0.359834	709.27	76.845	749.366	19.793	761.376	9.65651	98%	0.81518	761.376	9.65651
YMC-Z-3	YMC-Z-3-88	0.0652931	0.00424609	1.14965	0.0679226	0.129085	0.00242224	0.317609	783.335	135.945	777.078	32.0875	782.642	13.836	99%	0.656081	782.642	13.836
YMC-Z-3	YMC-Z-3-89	0.0667264	0.00369482	1.28922	0.0687448	0.141368	0.00190099	0.252183	829.32	115.58	840.951	30.4971	852.396	10.7466	98%	0.566961	852.396	10.7466
YMC-Z-3	YMC-Z-3-90	0.0594745	0.00289291	0.850866	0.0371577	0.104915	0.00149009	0.325229	583.36	105.54	625.124	20.3891	643.147	8.70059	97%	0.466739	643.147	8.70059
YMC-Z-3	YMC-Z-3-91	0.0657139	0.00407794	1.11863	0.0675608	0.123562	0.00211071	0.282838	798.15	131.472	762.32	32.3836	751.031	12.117	98%	1.22151	751.031	12.117
YMC-Z-3	YMC-Z-3-92	0.064892	0.00463911	1.05078	0.0698551	0.119619	0.00227863	0.286541	772.225	150.76	729.268	34.5903	728.37	13.1255	99%	0.882716	728.37	13.1255
YMC-Z-3	YMC-Z-3-93	0.0946014	0.00448847	3.21526	0.148187	0.248928	0.00483619	0.421536	1520.37	89.6625	1460.84	35.7096	1432.95	24.9743	98%	0.788144	1520.37	89.6625
YMC-Z-3	YMC-Z-3-94	0.066066	0.003818	1.11082	0.0598143	0.123869	0.00209152	0.313573	809.26	120.362	758.568	28.7776	752.792	12.0037	99%	1.17449	752.792	12.0037
YMC-Z-3	YMC-Z-3-95	0.0620684	0.00310849	1.07814	0.0515763	0.1255	0.0016745	0.278911	675.94	112.02	742.725	25.2054	762.143	9.59971	97%	0.891919	762.143	9.59971
YMC-Z-3	YMC-Z-3-96	0.0632326	0.00227174	1.12417	0.0383737	0.128789	0.00166243	0.37815	716.675	75.9175	764.972	18.3505	780.954	9.50335	97%	0.441538	780.954	9.50335
YMC-Z-3	YMC-Z-3-97	0.0666848	0.00253528	1.40692	0.0526272	0.152072	0.00191459	0.336576	827.775	79.6275	891.858	22.2096	912.57	10.7244	97%	0.483684	912.57	10.7244
YMC-Z-3	YMC-Z-3-98	0.069253	0.00268976	1.4169	0.0552557	0.146921	0.00185703	0.324113	905.555	75.465	896.061	23.2219	883.682	10.4486	98%	0.662692	883.682	10.4486
YMC-Z-3	YMC-Z-3-99	0.0687696	0.00285697	1.3647	0.0567604	0.142747	0.00186099	0.31345	900	86.27	873.89	24.3797	860.178	10.5084	98%	0.670415	860.178	10.5084
YMC-Z-3	YMC-Z-3-100	0.0695351	0.00393229	1.34302	0.0716986	0.141051	0.0023201	0.308109	914.5	116.665	864.54	31.0772	850.6	13.1155	98%	0.783598	850.6	13.1155
YMC-Z-3	YMC-Z-3-101	0.0674204	0.00354759	1.11758	0.0592354	0.120687	0.00196899	0.307807	849.995	113.885	761.815	28.4082	734.519	11.333	96%	0.747254	734.519	11.333
YMC-Z-3	YMC-Z-3-102	0.0637778	0.00397017	1.21811	0.0729973	0.137782	0.00215671	0.261204	744.45	131.468	808.909	33.4205	832.107	12.2277	97%	0.94008	832.107	12.2277
YMC-Z-3	YMC-Z-3-103	0.155579	0.00449666	9.44928	0.279664	0.438508	0.00483754	0.372743	2409.26	49.5325	2382.63	27.2239	2343.96	21.7155	98%	0.94835	2409.26	49.5325
YMC-Z-3	YMC-Z-3-104	0.0616328	0.00318381	1.02279	0.0512583	0.121583	0.0019295	0.316661	661.125	111.095	715.315	25.7348	739.668	11.0972	96%	0.812408	739.668	11.0972
YMC-Z-3	YMC-Z-3-105	0.0678735	0.0033461	1.23165	0.061862	0.131856	0.00200101	0.302141	864.81	102.93	815.088	28.1522	798.447	11.4048	97%	1.34711	798.447	11.4048
YMC-Z-3	YMC-Z-3-106	0.12743	0.00421107	6.40397	0.21657	0.363482	0.00418356	0.340341	2062.65	58.335	2032.81	29.7327	1998.66	19.8089	98%	0.793229	2062.65	58.335
YMC-Z-3	YMC-Z-3-107	0.104213	0.00401559	4.52198	0.16587	0.316494	0.00414597	0.357124	1701.85	71.1425	1735.02	30.5231	1772.59	20.3239	97%	0.971738	1701.85	71.1425
YMC-Z-3	YMC-Z-3-108	0.0688606	0.00431375	1.16457	0.0685337	0.123831	0.0021037	0.288678	894.445	129.627	784.101	32.153	752.579	12.0739	95%	1.08319	752.579	12.0739
YMC-Z-3	YMC-Z-3-109	0.065191	0.00187778	1.23758	0.0362767	0.13693	0.00151498	0.377446	788.89	59.2525	817.782	16.4713	827.277	8.6016	98%	1.06383	827.277	8.6016
YMC-Z-3	YMC-Z-3-110	0.068801	0.00415399	1.14145	0.0627621	0.121749	0.0019917	0.297523	894.445	125.15	773.198	29.7637	740.62	11.4528	95%	0.778307	740.62	11.4528
YMC-Z-3	YMC-Z-3-111	0.0601991	0.00316752	1.08068	0.0569855	0.129725	0.00196451	0.287186	609.28	110.17	743.964	27.8139	786.294	11.2179	94%	1.18379	786.294	11.2179
YMC-Z-3	YMC-Z-3-112	0.0668322	0.00381128	1.10872	0.0584243	0.121319	0.00216767	0.339072	831.48	118.51	757.556	28.137	738.151	12.4682	97%	0.782343	738.151	12.4682
YMC-Z-3	YMC-Z-3-113	0.0658565	0.00185486	1.32123	0.037537	0.143856	0.00154864	0.378914	1200	59.2525	855.05	16.4302	866.428	8.74016	98%	0.541326	866.428	8.74016	High LREE
YMC-Z-3	YMC-Z-3-114	0.0686108	0.00295205	1.28355	0.0506342	0.136033	0.00183808	0.34252	887.035	89.6625	838.432	22.5218	822.193	10.4396	98%	0.795235	822.193	10.4396
YMC-Z-3	YMC-Z-3-115	0.0628964	0.00357496	1.07182	0.0591056	0.124129	0.0019353	0.282729	705.565	115.728	739.633	28.9715	754.284	11.1056	98%	1.08812	754.284	11.1056
YMC-Z-3	YMC-Z-3-116	0.0710925	0.00418183	1.23512	0.0713067	0.126638	0.00241962	0.330948	961.11	120.375	816.666	32.3985	768.657	13.8508	93%	1.01409	768.657	13.8508
YMC-Z-3	YMC-Z-3-117	0.0665236	0.00248556	1.11365	0.0398409	0.120177	0.00148464	0.345317	833.33	77.775	759.93	19.1463	731.585	8.55296	96%	1.10145	731.585	8.55296
YMC-Z-3	YMC-Z-3-118	0.0671244	0.00375666	1.23223	0.0671403	0.132407	0.00249631	0.346016	842.59	116.66	815.354	30.5454	801.582	14.2172	98%	1.14941	801.582	14.2172
YMC-Z-3	YMC-Z-3-119	0.0745145	0.00461662	1.40295	0.0780771	0.138624	0.00251354	0.325811	1055.25	125.16	890.183	32.9976	836.876	14.2378	93%	0.61607	836.876	14.2378
YMC-Z-3	YMC-Z-3-120	0.0642167	0.00239003	1.12768	0.0416308	0.125403	0.00145554	0.314404	750.005	46.135	766.648	19.8741	761.587	8.3476	99%	1.11921	761.587	8.3476
YMC-Z-3	YMC-Z-3-121	0.0627305	0.00330355	1.03793	0.0508112	0.119936	0.00155173	0.264286	698.16	112.95	722.885	25.3211	730.196	8.94055	98%	0.736908	730.196	8.94055
YMC-Z-3	YMC-Z-3-122	0.0656808	0.00298129	1.24033	0.0553953	0.136324	0.0021829	0.358527	795.99	95.21	819.029	25.113	823.844	12.3916	99%	1.07898	823.844	12.3916
YMC-Z-3	YMC-Z-3-123	0.0668383	0.00362307	1.13214	0.0582387	0.122395	0.00164551	0.261352	831.48	112.957	768.772	27.7398	744.331	9.45945	96%	1.06828	744.331	9.45945
YMC-Z-3	YMC-Z-3-124	0.068546	0.00375218	1.332	0.0706066	0.140264	0.00193862	0.26074	884.87	112.963	859.753	30.7485	846.157	10.9694	98%	0.719811	846.157	10.9694
YMC-Z-3	YMC-Z-3-125	0.0657067	0.002672	1.2756	0.0497454	0.140369	0.0016988	0.310336	798.15	85.18	834.892	22.2039	846.747	9.61405	98%	0.568468	846.747	9.61405
YMC-Z-3	YMC-Z-3-126	0.0631862	0.00253156	1.17871	0.0463209	0.134602	0.00155022	0.293071	714.51	85.1775	790.712	21.5944	814.065	8.81879	97%	1.95908	814.065	8.81879
YMC-Z-3	YMC-Z-3-127	0.0686283	0.00411874	1.33247	0.0701971	0.144898	0.00275334	0.360691	887.035	120.215	859.957	30.5641	872.302	15.51	98%	0.545446	872.302	15.51
YMC-Z-3	YMC-Z-3-128	0.0661692	0.00253576	1.13353	0.0425528	0.12373	0.00133043	0.286432	812.96	85.335	769.434	20.2584	751.999	7.64298	97%	1.2466	751.999	7.64298
YMC-Z-3	YMC-Z-3-129	0.0709463	0.00265776	1.17472	0.0445384	0.119481	0.00140943	0.311132	966.665	77.0075	788.85	20.8021	727.574	8.12558	91%	1.34198	727.574	8.12558
YMC-Z-3	YMC-Z-3-130	0.0682841	0.00467932	1.14394	0.0653294	0.124447	0.00232722	0.327453	877.47	142.588	774.379	30.9448	756.11	13.3481	97%	0.860043	756.11	13.3481
YMC-Z-3	YMC-Z-3-131	0.0684938	0.00240879	1.25644	0.0437642	0.132484	0.00146632	0.317749	883.33	72.22	826.305	19.7016	802.023	8.3579	97%	0.766366	802.023	8.3579
YMC-Z-3	YMC-Z-3-132	0.0672259	0.00194463	1.2882	0.0376429	0.13812	0.00136856	0.339084	855.55	61.11	840.499	16.7137	834.024	7.76474	99%	0.243503	834.024	7.76474
YMC-Z-3	YMC-Z-3-133	0.0631857	0.00308267	1.09666	0.0514917	0.126506	0.00174294	0.293429	714.51	105.545	751.732	24.942	767.905	9.98258	97%	0.988969	767.905	9.98258
YMC-Z-3	YMC-Z-3-134	0.0675593	0.00346594	1.16677	0.0591304	0.125275	0.00178701	0.281473	855.24	110.183	785.131	27.7146	760.853	10.2456	96%	1.07875	760.853	10.2456
YMC-Z-3	YMC-Z-3-135	0.0666228	0.00307917	1.29855	0.0588849	0.141797	0.00185107	0.28788	827.775	96.2925	845.083	26.0187	854.814	10.461	98%	0.555057	854.814	10.461
YMC-Z-3	YMC-Z-3-136	0.0663395	0.00296152	1.15354	0.0499395	0.126669	0.00174038	0.317365	816.665	94.44	778.912	23.5522	768.837	9.96651	98%	0.937453	768.837	9.96651
YMC-Z-7	YMC-Z-7-01	0.0647338	0.00235904	1.12173	0.0388258	0.126177	0.00131663	0.301475	764.82	76.69	763.802	18.5879	766.016	7.54793	99%	0.748714	766.016	7.54793
YMC-Z-7	YMC-Z-7-02	0.0654077	0.00226155	1.16439	0.0403598	0.128933	0.00137478	0.307623	787.04	67.585	784.018	18.9415	781.776	7.86157	99%	0.858098	781.776	7.86157
YMC-Z-7	YMC-Z-7-03	0.0672531	0.0032668	1.16586	0.0562596	0.126843	0.00172042	0.28107	855.55	99.995	784.705	26.3806	769.832	9.85089	98%	0.79785	769.832	9.85089
YMC-Z-7	YMC-Z-7-04	0.0656148	0.00170329	1.26585	0.0327036	0.139526	0.00124465	0.345288	794.445	54.4675	830.535	14.6661	841.979	7.05578	98%	0.901567	841.979	7.05578
YMC-Z-7	YMC-Z-7-05	0.0657899	0.00195406	1.26801	0.0372367	0.139499	0.00117247	0.286208	799.69	58.3275	831.5	16.6803	841.828	6.64847	98%	1.20293	841.828	6.64847
YMC-Z-7	YMC-Z-7-06	0.0659907	0.00276145	1.15004	0.0472059	0.127079	0.00158004	0.302907	805.555	91.6625	777.26	22.2999	771.18	9.04675	99%	0.869534	771.18	9.04675
YMC-Z-7	YMC-Z-7-07	0.0659404	0.00269076	1.1389	0.0441643	0.126015	0.00146947	0.300713	805.555	85.18	771.986	20.9724	765.092	8.42284	99%	0.827869	765.092	8.42284
YMC-Z-7	YMC-Z-7-08	0.0635997	0.0024842	1.13679	0.0445166	0.129573	0.00143036	0.281894	727.785	83.325	770.983	21.1604	785.429	8.17398	98%	0.491552	785.429	8.17398
YMC-Z-7	YMC-Z-7-09	0.0642293	0.00203811	1.12099	0.0341439	0.12677	0.00138123	0.357715	750.005	68.5125	763.448	16.354	769.414	7.91314	99%	0.986133	769.414	7.91314
YMC-Z-7	YMC-Z-7-10	0.0599426	0.00225815	1.04301	0.0397028	0.125411	0.00128745	0.269686	611.13	81.4675	725.413	19.7386	761.635	7.38603	95%	0.876978	761.635	7.38603
YMC-Z-7	YMC-Z-7-11	0.0679198	0.00184775	1.1853	0.0312769	0.12621	0.00111374	0.334423	866.35	56.0175	793.781	14.5426	766.207	6.38844	96%	0.801358	766.207	6.38844
YMC-Z-7	YMC-Z-7-12	0.0700869	0.00199994	1.44059	0.0390004	0.148503	0.00128758	0.320266	931.48	58.1825	905.966	16.2374	892.568	7.2431	98%	0.468143	892.568	7.2431
YMC-Z-7	YMC-Z-7-13	0.0609422	0.00244573	1.0644	0.0409612	0.126582	0.00145084	0.297838	638.905	85.1725	735.989	20.1531	768.337	8.31223	95%	0.821266	768.337	8.31223
YMC-Z-7	YMC-Z-7-14	0.0662351	0.00328546	1.1473	0.0550025	0.12631	0.00188251	0.31088	812.96	104.468	775.965	26.0142	766.778	10.7824	98%	0.956333	766.778	10.7824
YMC-Z-7	YMC-Z-7-15	0.0682328	0.00340222	1.1957	0.0580962	0.125275	0.00187403	0.307885	875.925	103.705	798.6	26.8716	760.852	10.7437	95%	0.689721	760.852	10.7437	High LREE
YMC-Z-7	YMC-Z-7-16	0.0660144	0.00246077	1.16084	0.0371904	0.126916	0.0012571	0.30917	805.555	77.7725	782.351	17.4839	770.246	7.20314	98%	1.43129	770.246	7.20314
YMC-Z-7	YMC-Z-7-17	0.0676157	0.0020149	1.33802	0.0390213	0.143125	0.00158789	0.380422	857.4	61.11	862.367	16.9568	862.308	8.96668	99%	0.8597	862.308	8.96668
YMC-Z-7	YMC-Z-7-18	0.0637174	0.0028993	1.11898	0.0450975	0.127584	0.00170841	0.33225	731.49	97.055	762.486	21.6163	774.068	9.77595	98%	1.09569	774.068	9.77595
YMC-Z-7	YMC-Z-7-19	0.0732285	0.00351528	1.59643	0.0760715	0.158769	0.00211464	0.279509	1020.37	97.065	968.814	29.7565	949.935	11.7752	98%	0.604088	949.935	11.7752
YMC-Z-7	YMC-Z-7-20	0.0661616	0.00285864	1.14527	0.0480281	0.125791	0.00150664	0.285608	812.96	90.4275	775.005	22.7384	763.81	8.63704	98%	1.1982	763.81	8.63704
YMC-Z-7	YMC-Z-7-21	0.0637048	0.00287899	1.1012	0.0481052	0.126246	0.00159801	0.28976	731.49	100.915	753.931	23.252	766.412	9.15607	98%	1.17744	766.412	9.15607
YMC-Z-7	YMC-Z-7-22	0.0659598	0.00287927	1.14294	0.0498549	0.125194	0.00161788	0.296263	805.555	91.8175	773.901	23.6285	760.391	9.2782	98%	1.47744	760.391	9.2782
YMC-Z-7	YMC-Z-7-23	0.0637423	0.00364764	1.106	0.0623535	0.12598	0.0016626	0.23409	733.03	122.21	756.249	30.0674	764.891	9.52762	98%	0.982803	764.891	9.52762
YMC-Z-7	YMC-Z-7-24	0.0630169	0.00241081	1.09756	0.0414597	0.126647	0.00138549	0.289608	709.27	76.845	752.169	20.0762	768.706	7.9383	97%	1.31315	768.706	7.9383
YMC-Z-7	YMC-Z-7-25	0.0660017	0.00297222	1.14473	0.0490886	0.126936	0.00146742	0.269584	805.555	94.44	774.753	23.246	770.363	8.4044	99%	1.30596	770.363	8.4044
YMC-Z-7	YMC-Z-7-26	0.0664064	0.0026889	1.14924	0.0456275	0.125501	0.00126744	0.254368	820.37	85.18	776.883	21.5627	762.146	7.27102	98%	1.23398	762.146	7.27102
YMC-Z-7	YMC-Z-7-27	0.0642524	0.00258961	1.12196	0.0372466	0.126313	0.001138	0.271384	750.005	85.9475	763.915	17.8305	766.8	6.52644	99%	0.879711	766.8	6.52644
YMC-Z-7	YMC-Z-7-28	0.064407	0.00368684	1.1054	0.0590437	0.125393	0.00201012	0.30012	753.71	122.21	755.957	28.48	761.529	11.5216	99%	0.963695	761.529	11.5216
YMC-Z-7	YMC-Z-7-29	0.16464	0.00401026	10.929	0.24642	0.480096	0.00421199	0.389102	2505.55	41.05	2517.1	21.0447	2527.68	18.3956	99%	0.364056	2505.55	41.05
YMC-Z-7	YMC-Z-7-30	0.0632351	0.00286974	1.09602	0.046541	0.12616	0.00146056	0.272634	716.675	96.2875	751.424	22.5518	765.922	8.37084	98%	1.08688	765.922	8.37084
YMC-Z-7	YMC-Z-7-31	0.0629682	0.00280918	1.08842	0.0472761	0.126549	0.00183158	0.333214	707.11	94.435	747.738	22.9911	768.149	10.489	97%	0.945091	768.149	10.489
YMC-Z-7	YMC-Z-7-32	0.0662861	0.00180201	1.14435	0.0292003	0.124979	0.000923924	0.289716	816.665	52.7725	774.574	13.8368	759.157	5.31017	97%	1.06543	759.157	5.31017
YMC-Z-7	YMC-Z-7-33	0.065922	0.00276467	1.15504	0.0433257	0.126766	0.00147207	0.309582	805.555	88.885	779.622	20.4205	769.393	8.43219	98%	0.875865	769.393	8.43219
YMC-Z-7	YMC-Z-7-34	0.0671688	0.00367486	1.16563	0.0587185	0.127419	0.0016992	0.264728	842.59	114.81	784.599	27.536	773.122	9.72477	98%	0.987592	773.122	9.72477
YMC-Z-7	YMC-Z-7-35	0.0665155	0.00311541	1.13562	0.0402048	0.124424	0.00151481	0.343883	833.33	98.1425	770.43	19.1226	755.976	8.69411	98%	1.08339	755.976	8.69411
YMC-Z-7	YMC-Z-7-36	0.0651429	0.00173791	1.13409	0.0288758	0.125891	0.000901974	0.281392	788.89	57.4	769.701	13.7488	764.383	5.18082	99%	0.789765	764.383	5.18082
YMC-Z-7	YMC-Z-7-37	0.0669334	0.00243902	1.13854	0.0388705	0.123067	0.00123196	0.293214	835.18	71.295	771.818	18.4632	748.192	7.083	96%	1.43524	748.192	7.083
YMC-Z-7	YMC-Z-7-38	0.0673247	0.00307029	1.16889	0.0498535	0.125819	0.00144281	0.268869	847.83	94.44	786.126	23.3454	763.968	8.27177	97%	0.363289	763.968	8.27177
YMC-Z-7	YMC-Z-7-39	0.0627031	0.00266299	1.07671	0.0454262	0.124588	0.00145435	0.276684	698.16	90.7325	742.026	22.2164	756.916	8.3467	98%	1.40023	756.916	8.3467
YMC-Z-7	YMC-Z-7-40	0.0679042	0.00373567	1.1531	0.0558921	0.127159	0.00194251	0.315163	864.81	114.815	778.708	26.3635	771.635	11.1174	99%	0.814077	771.635	11.1174
YMC-Z-7	YMC-Z-7-41	0.072774	0.00346245	1.46528	0.0673771	0.147371	0.0018688	0.275777	1009.26	96.295	916.185	27.7578	886.212	10.5106	96%	0.471621	886.212	10.5106
YMC-Z-7	YMC-Z-7-42	0.0704116	0.00343668	1.40673	0.0679751	0.146331	0.00192105	0.271683	940.43	101.088	891.779	28.6847	880.362	10.8135	98%	0.837109	880.362	10.8135
YMC-Z-7	YMC-Z-7-43	0.0600006	0.0021852	1.05613	0.0387647	0.128095	0.00143235	0.304646	611.13	77.765	731.913	19.1497	776.99	8.19578	94%	1.09253	776.99	8.19578
YMC-Z-7	YMC-Z-7-44	0.0682507	0.0021939	1.2745	0.0422999	0.135628	0.00144276	0.320511	875.925	66.665	834.401	18.8921	819.894	8.2018	98%	1.45024	819.894	8.2018
YMC-Z-7	YMC-Z-7-45	0.0656087	0.00272072	1.13106	0.0451612	0.125834	0.00132937	0.264587	794.445	87.0325	768.257	21.5243	764.055	7.62304	99%	1.03667	764.055	7.62304
YMC-Z-7	YMC-Z-7-46	0.0636675	0.00227021	1.10515	0.0388518	0.126094	0.00114291	0.257826	731.49	75.9175	755.837	18.7465	765.543	6.55572	98%	0.854468	765.543	6.55572
YMC-Z-7	YMC-Z-7-47	0.0662339	0.00184033	1.15287	0.0323928	0.126082	0.00110225	0.311141	812.96	59.2525	778.599	15.287	765.477	6.32348	98%	1.58627	765.477	6.32348
YMC-Z-7	YMC-Z-7-48	0.0650461	0.0019961	1.1499	0.0360125	0.128118	0.00138863	0.346085	775.93	64.8075	777.195	17.0167	777.118	7.94613	99%	0.975209	777.118	7.94613
YMC-Z-7	YMC-Z-7-49	0.0672046	0.00281026	1.14019	0.0471218	0.123469	0.00139517	0.273415	844.13	87.0325	772.6	22.3624	750.502	8.01564	97%	1.14507	750.502	8.01564
YMC-Z-7	YMC-Z-7-50	0.0643639	0.00269359	1.10027	0.0463397	0.12487	0.00177382	0.337286	753.71	88.88	753.482	22.4089	758.535	10.1737	99%	0.948961	758.535	10.1737
YMC-Z-7	YMC-Z-7-51	0.0645148	0.00188267	1.11133	0.0324758	0.124731	0.0011445	0.313995	766.67	62.9575	758.815	15.6268	757.739	6.57246	99%	0.438809	757.739	6.57246
YMC-Z-7	YMC-Z-7-52	0.0644412	0.0025494	1.08238	0.0414298	0.122743	0.00127851	0.27213	766.67	84.4075	744.795	20.2078	746.33	7.35184	99%	0.713639	746.33	7.35184
YMC-Z-7	YMC-Z-7-53	0.0637809	0.00245105	1.09033	0.0405189	0.124452	0.00130978	0.2832	744.45	81.4725	748.662	19.6888	756.137	7.51996	99%	0.826241	756.137	7.51996
YMC-Z-7	YMC-Z-7-54	0.0643688	0.00164477	1.10878	0.0277051	0.124794	0.000995662	0.319306	753.71	53.6975	757.588	13.35	758.095	5.721	99%	0.973269	758.095	5.721
YMC-Z-7	YMC-Z-7-55	0.0660351	0.00212091	1.16022	0.03613	0.127481	0.00113362	0.285557	809.26	66.66	782.059	16.9908	773.479	6.49494	98%	0.853908	773.479	6.49494
YMC-Z-7	YMC-Z-7-56	0.0704422	0.00396992	1.17957	0.0615324	0.123425	0.00185748	0.288495	942.59	116.67	791.111	28.6708	750.248	10.6662	94%	0.896336	750.248	10.6662
YMC-Z-7	YMC-Z-7-57	0.067466	0.00355367	1.18085	0.0604705	0.127821	0.00167178	0.255405	853.7	113.885	791.709	28.1596	775.421	9.56475	97%	0.494555	775.421	9.56475
YMC-Z-7	YMC-Z-7-58	0.0649943	0.00221499	1.12028	0.0378073	0.125152	0.0013627	0.322635	775.93	71.135	763.108	18.113	760.148	7.81818	99%	0.495564	760.148	7.81818
YMC-Z-7	YMC-Z-7-59	0.0635025	0.00437764	1.11275	0.0762112	0.126798	0.00240747	0.27722	724.08	146.278	759.495	36.6306	769.574	13.7794	98%	0.824776	769.574	13.7794
YMC-Z-7	YMC-Z-7-60	0.0681436	0.00292517	1.17976	0.0538916	0.124793	0.00153267	0.268861	872.215	89.97	791.2	25.1098	758.095	8.79355	95%	0.703776	758.095	8.79355
YMC-Z-7	YMC-Z-7-61	0.0612378	0.00257245	0.928874	0.0391052	0.109699	0.00127702	0.276514	655.57	95.355	667.042	20.5905	671.001	7.42725	99%	0.806372	671.001	7.42725
YMC-Z-7	YMC-Z-7-62	0.0651585	0.00217623	1.11795	0.0359993	0.124618	0.00121432	0.302608	788.89	70.3625	761.994	17.2665	757.09	6.97258	99%	0.78967	757.09	6.97258
YMC-Z-7	YMC-Z-7-63	0.0628674	0.00274786	1.09179	0.0463244	0.126695	0.00173902	0.3235	705.565	92.5825	749.373	22.4923	768.982	9.9585	97%	1.12515	768.982	9.9585
YMC-Z-7	YMC-Z-7-64	0.06515	0.00238915	1.10304	0.0416131	0.122316	0.00116139	0.251684	788.89	75.92	754.82	20.0981	743.88	6.68294	98%	0.882079	743.88	6.68294
YMC-Z-7	YMC-Z-7-65	0.0677678	0.00276558	1.17171	0.0457071	0.125728	0.0013365	0.272504	861.105	84.1	787.443	21.3771	763.446	7.66449	96%	0.910189	763.446	7.66449
YMC-Z-7	YMC-Z-7-66	0.0626196	0.00182981	1.08917	0.0311639	0.125938	0.00112165	0.311276	694.455	67.585	748.1	15.1549	764.651	6.43514	97%	0.857474	764.651	6.43514
YMC-Z-7	YMC-Z-7-67	0.0680979	0.00200165	1.17922	0.0339793	0.125249	0.00114214	0.316465	872.215	61.11	790.952	15.8414	760.707	6.55607	96%	0.856712	760.707	6.55607
YMC-Z-7	YMC-Z-7-68	0.0652844	0.00259149	1.12424	0.0405552	0.125618	0.00117292	0.258839	783.335	83.325	765.005	19.3923	762.819	6.72993	99%	1.29072	762.819	6.72993
YMC-Z-7	YMC-Z-7-69	0.0642873	0.00242672	1.11227	0.0424746	0.124992	0.00142216	0.297952	750.005	47.2175	759.267	20.4243	759.233	8.15952	99%	0.710577	759.233	8.15952
YMC-Z-7	YMC-Z-7-70	0.066674	0.00272654	1.22539	0.0501586	0.133233	0.00168215	0.308447	827.775	85.9525	812.239	22.8926	806.285	9.57881	99%	1.42787	806.285	9.57881
YMC-Z-7	YMC-Z-7-71	0.0666857	0.00254905	1.14668	0.042827	0.124276	0.00117191	0.252483	827.775	79.6275	775.674	20.2641	755.129	6.73191	97%	0.83961	755.129	6.73191
YMC-Z-7	YMC-Z-7-72	0.0628809	0.00236282	1.09283	0.0404332	0.125408	0.00122446	0.263897	705.565	80.7025	749.88	19.6236	761.616	7.02583	98%	1.05706	761.616	7.02583
YMC-Z-7	YMC-Z-7-73	0.0659061	0.0023955	1.14335	0.0400052	0.125607	0.00120391	0.273932	803.39	76.695	774.096	18.9592	762.756	6.90717	98%	0.908907	762.756	6.90717
YMC-Z-7	YMC-Z-7-74	0.0656931	0.00390588	1.11475	0.0590079	0.124745	0.00223186	0.337994	798.15	91.6625	760.457	28.337	757.82	12.7983	99%	0.760752	757.82	12.7983
YMC-Z-7	YMC-Z-7-75	0.0645738	0.00255308	1.11369	0.0440657	0.124739	0.00141529	0.286752	761.115	83.325	759.947	21.1748	757.783	8.12204	99%	0.9048	757.783	8.12204
YMC-Z-7	YMC-Z-7-76	0.0665122	0.00339994	1.38144	0.0655019	0.151781	0.0018001	0.250126	833.33	101.69	881.055	27.9347	910.94	10.087	96%	0.674544	910.94	10.087
YMC-Z-7	YMC-Z-7-77	0.0652294	0.00234754	1.15135	0.0390963	0.127775	0.0013924	0.320915	783.335	75.9175	777.879	18.4601	775.159	7.97003	99%	0.851503	775.159	7.97003
YMC-Z-7	YMC-Z-7-78	0.066796	0.0019719	1.18152	0.035283	0.127627	0.00135068	0.354393	831.48	65.74	792.022	16.4312	774.314	7.73285	97%	1.31527	774.314	7.73285
YMC-Z-7	YMC-Z-7-79	0.0622785	0.00247155	1.09888	0.0426316	0.127829	0.00140046	0.282399	683.345	83.325	752.811	20.6304	775.467	8.01567	97%	0.977012	775.467	8.01567
YMC-Z-7	YMC-Z-7-80	0.0689622	0.00229327	1.31694	0.04338	0.138117	0.00141802	0.311681	898.15	68.5175	853.171	19.0199	834.006	8.04444	97%	0.92526	834.006	8.04444
YMC-Z-7	YMC-Z-7-81	0.0666814	0.00235569	1.1811	0.0428327	0.127738	0.00132253	0.285492	827.775	72.99	791.825	19.9475	774.951	7.57146	97%	0.926871	774.951	7.57146
YMC-Z-7	YMC-Z-7-82	0.0638622	0.00277551	1.10303	0.0408352	0.125714	0.00151576	0.325687	738.895	92.5825	754.815	19.7227	763.366	8.68979	98%	0.749382	763.366	8.68979
YMC-Z-7	YMC-Z-7-83	0.067972	0.00297281	1.16878	0.0503706	0.125008	0.00169685	0.314964	877.775	95.3675	786.075	23.5887	759.323	9.73175	96%	1.14182	759.323	9.73175
YMC-Z-7	YMC-Z-7-84	0.0613124	0.00263709	1.06569	0.0444708	0.126208	0.00148228	0.281448	650.015	92.5775	736.626	21.8652	766.198	8.49463	96%	0.753658	766.198	8.49463
YMC-Z-7	YMC-Z-7-85	0.0655964	0.00288679	1.13509	0.0422677	0.126497	0.00148356	0.314952	794.445	92.585	770.175	20.1081	767.849	8.49981	99%	0.713736	767.849	8.49981
YMC-Z-7	YMC-Z-7-86	0.0669584	0.00339695	1.14925	0.0542059	0.126387	0.00180499	0.302789	836.72	105.55	776.889	25.6143	767.221	10.3384	98%	0.851515	767.221	10.3384
YMC-Z-7	YMC-Z-7-87	0.0639231	0.00161698	1.12133	0.0283089	0.126999	0.00102222	0.318826	738.895	53.6975	763.611	13.5601	770.723	5.86189	99%	0.800996	770.723	5.86189
YMC-Z-7	YMC-Z-7-88	0.0662286	0.00239163	1.16324	0.04031	0.127994	0.0013777	0.310615	812.96	71.2925	783.478	18.9282	776.41	7.8846	99%	0.989696	776.41	7.8846
YMC-Z-7	YMC-Z-7-89	0.0670899	0.00328361	1.15676	0.0324368	0.124502	0.00141685	0.405836	840.43	97.2175	780.428	15.2802	756.427	8.13264	96%	0.821979	756.427	8.13264
YMC-Z-7	YMC-Z-7-90	0.0659691	0.00276742	1.27725	0.0536625	0.141238	0.00157933	0.266149	805.555	91.6625	835.626	23.9339	851.657	8.93285	98%	0.707338	851.657	8.93285
YMC-Z-7	YMC-Z-7-91	0.065467	0.00292802	1.09694	0.04181	0.122162	0.00114438	0.245775	790.74	93.67	751.869	20.2517	742.996	6.5863	98%	0.823999	742.996	6.5863
YMC-Z-7	YMC-Z-7-92	0.0657811	0.00302868	1.2437	0.0586608	0.136904	0.00166041	0.257137	798.15	97.3725	820.556	26.5528	827.134	9.42537	99%	0.721213	827.134	9.42537
YMC-Z-7	YMC-Z-7-93	0.061061	0.00346566	1.14501	0.0633511	0.138655	0.00218595	0.284946	642.61	118.345	774.886	29.9931	837.05	12.3839	92%	1.03579	837.05	12.3839
YMC-Z-7	YMC-Z-7-94	0.0649836	0.00277297	1.1084	0.0398249	0.123806	0.00120205	0.270221	773.77	89.9625	757.403	19.1862	752.434	6.90718	99%	0.791135	752.434	6.90718
YMC-Z-7	YMC-Z-7-95	0.0638663	0.00291239	1.09143	0.0460333	0.125555	0.00143071	0.270174	738.895	96.2875	749.199	22.3548	762.456	8.2045	98%	0.558536	762.456	8.2045
YMC-Z-7	YMC-Z-7-96	0.0661484	0.00247552	1.16765	0.0423941	0.128276	0.00130718	0.280669	810.8	77.7725	785.544	19.8657	778.024	7.48037	99%	0.763872	778.024	7.48037
YMC-Z-7	YMC-Z-7-97	0.0671768	0.00154353	1.18232	0.0274964	0.126798	0.000993227	0.336818	842.59	52.7775	792.394	12.8048	769.572	5.69743	97%	0.696925	769.572	5.69743
YMC-Z-7	YMC-Z-7-98	0.0643354	0.00281542	1.10789	0.0425415	0.124242	0.00147756	0.309713	753.71	92.585	757.159	20.499	754.936	8.48214	99%	0.965996	754.936	8.48214
YMC-Z-7	YMC-Z-7-99	0.0676957	0.00199862	1.19238	0.0340434	0.127073	0.000940806	0.259314	861.105	61.11	797.061	15.7763	771.146	5.39713	96%	0.732228	771.146	5.39713	High LREE
YMC-Z-7	YMC-Z-7-100	0.0669563	0.00184118	1.16277	0.0316513	0.125199	0.000944321	0.27709	835.18	52.7775	783.255	14.8693	760.417	5.4257	97%	0.928462	760.417	5.4257
YMC-Z-7	YMC-Z-7-101	0.0649719	0.00244794	1.12336	0.0428651	0.125086	0.00132836	0.278305	772.225	74.9925	764.582	20.5045	759.77	7.62215	99%	0.899406	759.77	7.62215
YMC-Z-7	YMC-Z-7-102	0.0679085	0.00136892	1.27276	0.0257437	0.135415	0.00093649	0.341908	864.81	36.885	833.623	11.5153	818.686	5.33534	98%	0.78255	818.686	5.33534
YMC-Z-7	YMC-Z-7-103	0.0623421	0.0016756	0.908213	0.024031	0.105459	0.000692888	0.248309	687.05	57.4025	656.107	12.795	646.324	4.05558	98%	0.758407	646.324	4.05558
YMC-Z-7	YMC-Z-7-104	0.062554	0.00270432	0.919177	0.0380867	0.10742	0.00123258	0.276923	694.455	92.5825	661.925	20.1556	657.745	7.18379	99%	0.739062	657.745	7.18379
YMC-Z-7	YMC-Z-7-105	0.0646076	0.00254144	1.20815	0.0463188	0.136136	0.00127216	0.243743	761.115	83.325	804.343	21.3059	822.778	7.23186	97%	0.796553	822.778	7.23186
YMC-Z-7	YMC-Z-7-106	0.064854	0.00256586	1.11034	0.0452604	0.124214	0.00138443	0.273425	768.52	83.325	758.336	21.783	754.77	7.94898	99%	1.33102	754.77	7.94898
YMC-Z-7	YMC-Z-7-107	0.0657404	0.00316107	1.13763	0.0517498	0.126583	0.00132827	0.230677	798.15	100.767	771.382	24.587	768.341	7.61183	99%	0.863917	768.341	7.61183
YMC-Z-7	YMC-Z-7-108	0.0686322	0.00154599	1.29945	0.0295939	0.137133	0.00103158	0.330306	887.035	79.785	845.479	13.0806	828.431	5.86511	97%	1.96138	828.431	5.86511
YMC-Z-7	YMC-Z-7-109	0.0644064	0.00248135	1.1249	0.0415222	0.127495	0.00135239	0.287369	753.71	81.4725	765.318	19.8482	773.561	7.74353	98%	0.84775	773.561	7.74353
YMC-Z-7	YMC-Z-7-110	0.0675047	0.00254433	1.24056	0.044953	0.134272	0.00141488	0.290798	853.7	79.6275	819.135	20.3796	812.193	8.05317	99%	0.84844	812.193	8.05317
YMC-Z-7	YMC-Z-7-111	0.0660927	0.00260192	1.21775	0.0476085	0.133902	0.00158391	0.302564	809.26	87.96	808.748	21.8042	810.089	9.01541	99%	0.696366	810.089	9.01541
YMC-Z-7	YMC-Z-7-112	0.0614883	0.00232794	1.13827	0.0417611	0.134722	0.0015864	0.320958	657.42	86.0975	771.69	19.8377	814.747	9.02315	94%	0.912969	814.747	9.02315
YMC-Z-7	YMC-Z-7-113	0.0659287	0.00327075	1.14574	0.044857	0.128094	0.00159205	0.317455	805.555	103.698	775.23	21.2333	776.985	9.10731	99%	0.948667	776.985	9.10731
YMC-Z-7	YMC-Z-7-114	0.0615589	0.002748	1.1394	0.0497836	0.134277	0.00147898	0.252086	657.42	95.2025	772.224	23.6337	812.22	8.41687	94%	0.980861	812.22	8.41687
YMC-Z-7	YMC-Z-7-115	0.0678015	0.00364946	1.17322	0.0600852	0.127579	0.00185203	0.28345	862.65	111.88	788.149	28.0785	774.042	10.5964	98%	1.32755	774.042	10.5964
YMC-Z-7	YMC-Z-7-116	0.0652027	0.00344714	1.10198	0.0542121	0.12412	0.00169453	0.277512	788.89	111.565	754.306	26.1928	754.235	9.72603	99%	1.36988	754.235	9.72603
YMC-Z-7	YMC-Z-7-117	0.0651666	0.00208337	1.13556	0.0351583	0.126101	0.00123758	0.316984	788.89	72.37	770.4	16.7247	765.585	7.09664	99%	1.28086	765.585	7.09664
YMC-Z-7	YMC-Z-7-118	0.0678231	0.0019963	1.28595	0.0369386	0.136778	0.00124598	0.317129	864.81	137.965	839.499	16.4175	826.418	7.07974	98%	0.863536	826.418	7.07974
YMC-Z-7	YMC-Z-7-119	0.0656801	0.00215804	1.23521	0.0390725	0.135945	0.0013292	0.309099	795.99	69.595	816.709	17.758	821.693	7.55616	99%	0.865213	821.693	7.55616
YMC-Z-7	YMC-Z-7-120	0.0651512	0.00303211	1.14312	0.0520153	0.12709	0.00177104	0.306249	788.89	98.1425	773.988	24.6498	771.245	10.138	99%	0.841137	771.245	10.138
YMC-Z-7	YMC-Z-7-121	0.0679727	0.00325388	1.17528	0.0526116	0.126834	0.00182243	0.320979	877.775	99.995	789.112	24.564	769.776	10.4341	97%	1.04767	769.776	10.4341
YMC-Z-7	YMC-Z-7-122	0.0608445	0.00197886	0.907965	0.0291144	0.107614	0.000908079	0.263158	635.2	70.3575	655.975	15.5005	658.878	5.29706	99%	0.80864	658.878	5.29706
YMC-Z-7	YMC-Z-7-123	0.0619562	0.00238134	1.06096	0.0389233	0.124556	0.00131787	0.288401	672.235	83.3225	734.295	19.183	756.732	7.56561	96%	0.707787	756.732	7.56561
YMC-Z-7	YMC-Z-7-124	0.0641606	0.00243623	1.11004	0.0423848	0.125122	0.00117936	0.246854	746.3	84.25	758.194	20.4027	759.978	6.7696	99%	1.00348	759.978	6.7696
YMC-Z-7	YMC-Z-7-125	0.0656673	0.00252111	1.12643	0.0428618	0.124265	0.00124705	0.263735	795.99	76.8475	766.05	20.4734	755.066	7.16206	98%	1.06716	755.066	7.16206
YMC-Z-7	YMC-Z-7-126	0.063462	0.00209664	1.13206	0.0326344	0.126705	0.00129203	0.353731	724.08	69.28	768.735	15.5507	769.041	7.40396	99%	0.597865	769.041	7.40396
YMC-Z-7	YMC-Z-7-127	0.062219	0.00215248	1.07628	0.034838	0.126152	0.00152653	0.373838	683.345	74.0675	741.816	17.0446	765.877	8.74809	96%	1.00567	765.877	8.74809
YMC-Z-7	YMC-Z-7-128	0.0631583	0.00334406	1.05789	0.0522869	0.12348	0.00183457	0.300599	722.23	117.58	732.785	25.8036	750.561	10.5344	97%	0.978469	750.561	10.5344
YMC-Z-7	YMC-Z-7-129	0.0641692	0.00253291	1.22648	0.0482223	0.13887	0.00160319	0.293623	746.3	83.325	812.736	21.9986	838.271	9.08594	96%	0.466962	838.271	9.08594
YMC-Z-7	YMC-Z-7-130	0.0660649	0.00171215	1.14629	0.0291156	0.125693	0.00100728	0.315506	809.26	53.6975	775.491	13.7843	763.25	5.783	98%	1.66047	763.25	5.783
YMC-Z-7	YMC-Z-7-131	0.0632206	0.00176361	1.08585	0.0293757	0.124857	0.00128385	0.380088	716.675	60.025	746.485	14.309	758.456	7.36898	98%	0.809449	758.456	7.36898
YMC-Z-7	YMC-Z-7-132	0.0640822	0.00221896	1.13259	0.0394509	0.12829	0.00139976	0.313241	744.14	41.6625	768.989	18.7909	778.103	8.00848	98%	0.852116	778.103	8.00848
YMC-Z-7	YMC-Z-7-133	0.0665662	0.00293214	1.13657	0.0492145	0.12417	0.00142876	0.265731	833.33	96.445	770.88	23.3946	754.523	8.20315	97%	1.0632	754.523	8.20315
YMC-Z-7	YMC-Z-7-134	0.0619242	0.00263214	1.06142	0.0443923	0.124467	0.00132815	0.255137	672.235	86.1	734.525	21.8717	756.224	7.62503	97%	0.981025	756.224	7.62503
YMC-Z-7	YMC-Z-7-135	0.0631112	0.00240127	1.10867	0.0423822	0.127295	0.00143798	0.295503	722.23	81.4725	757.535	20.4147	772.416	8.23366	98%	0.849764	772.416	8.23366
YMC-Z-7	YMC-Z-7-136	0.0630769	0.00247152	1.09459	0.0423752	0.126397	0.00154835	0.316428	710.81	78.695	750.733	20.5483	767.277	8.87096	97%	0.840943	767.277	8.87096
