# Supplementary material for: Using detrital zircon to reconstruct Neoproterozoic crustal thickness variation in the northwestern margin of the Yangtze Block
Source: Sci Rep. 2025 Apr 24;15:14240. doi: 10.1038/s41598-025-98883-3 (PMC12022102; doi:10.1038/s41598-025-98883-3)
Supplement: Supplementary file 3 — Supplementary Material 3 [file 41598_2025_98883_MOESM3_ESM.xlsx]

## Sheet: trace element
Table S2 Zircon trace (ppm) element compositions
sample	Analyzed spot	Best age	Estimate	P	Ti	Y	Nb	La	Ce	Pr	Nd	Sm	Eu	Gd	Tb	Dy	Ho	Er	Tm	Yb	Lu	Hf	Ta	Pb	Th	U	∑REE	Hf	Ce/Ce*	Eu/Eu*	Th/U	NJ/Sm	Nb/Ta	LREE-Index
		Age (Ma)	1σ	ppm	ppm	ppm	ppm	ppm	ppm	ppm	ppm	ppm	ppm	ppm	ppm	ppm	ppm	ppm	ppm	ppm	ppm	ppm	ppm	ppm	ppm	ppm	ppm	%
NZ-Z-3	NZ-Z-3-01	738.631	9.62524	575.866	5.38285	2006.14	2.11105	0.993379	25.4258	0.386277	3.97216	6.66079	1.66788	41.2641	14.3256	177.82	71.3015	319.771	65.8967	591.503	120.665	10770.9	0.845532	15.072	76.2003	91.233	1441.65	1.07709	10.0624	0.235388	0.835227	88.8036	2.49672	71.4633
NZ-Z-3	NZ-Z-3-02	744.393	7.25429	219.691	9.08726	732.006	1.00169	0.0557436	12.4017	0.0882607	1.01553	1.81606	0.635604	12.0515	3.85461	52.3788	22.3596	115.906	28.4053	297.839	73.7946	11689.9	0.606161	34.8045	139.417	218.554	622.602	1.16899	34.8104	0.310822	0.637908	164.003	1.65251	80.4201
NZ-Z-3	NZ-Z-3-03	735.95	7.99775	350.378	5.41574	1193.81	2.28975	0.319528	17.7668	0.228099	3.00871	5.41259	1.23286	29.206	9.6129	111.313	43.6409	190.064	37.6638	329.703	67.9311	8444.27	0.838211	11.4984	54.521	70.3899	847.103	0.844427	15.4861	0.23951	0.774557	60.9141	2.73172	57.5628
NZ-Z-3	NZ-Z-3-04	737.639	8.52041	741.483	10.7052	4253.35	3.26858	0.0552565	39.3841	0.587103	11.1062	19.7165	8.54555	115.291	37.7829	432.766	158.35	664.31	125.839	1058.86	207.365	8418.77	0.797275	17.6871	125.799	94.6245	2879.96	0.841877	20.069	0.427131	1.32945	53.7044	4.09968	60.9156
NZ-Z-3	NZ-Z-3-05	708.09	9.07927	470.372	15.0096	2344.32	1.32789	0.0524283	21.9574	0.340393	5.88005	8.95207	2.21234	54.5972	18.063	207.868	79.9129	354.535	71.712	637.53	130.606	9536.04	0.486662	14.5583	120.148	78.454	1594.22	0.953604	18.8619	0.235317	1.53144	71.2159	2.72857	58.5715
NZ-Z-3	NZ-Z-3-06	724.688	8.46683	837.904	6.20748	2474.77	6.46823	0.129947	45.4038	0.188649	2.87555	6.78585	2.01508	50.9874	18.376	217.592	86.3263	380.789	76.0376	681.347	135.715	10138.8	2.14299	26.407	155.221	149.295	1704.57	1.01388	58.5533	0.237585	1.03969	100.407	3.01832	107.735
NZ-Z-3	NZ-Z-3-07	726.231	8.61023	665.587	1.82276	2377.1	10.955	0.0100261	26.6022	0.0707559	1.32261	5.31003	0.465246	43.1083	16.0711	202.65	82.4138	379.126	76.7092	688.237	137.067	11287.9	3.30773	49.6465	179.554	313.537	1659.16	1.12879	110.45	0.065621	0.572673	129.611	3.31193	191.384
NZ-Z-3	NZ-Z-3-08	728.93	8.81564	369.902	6.78874	2722.57	1.80316	0.000494292	8.76246	0.247333	4.63195	10.6169	3.18131	68.8076	23.2118	266.547	98.8265	418.741	79.8602	688.959	136.921	8334.98	0.549624	16.9998	77.3103	103.121	1809.31	0.833498	10.99	0.271386	0.749705	64.8924	3.28071	82.651
NZ-Z-3	NZ-Z-3-09	732.165	9.63643	560.184	16.3892	1753.66	1.71579	1.04818	12.9652	0.589882	6.19432	7.65322	1.60561	39.2637	13.243	156.108	60.899	270.147	53.5034	486.323	98.7536	8956.78	0.734552	12.4344	58.5973	73.8151	1208.3	0.895678	3.98515	0.229653	0.793838	63.5449	2.33583	45.5996
NZ-Z-3	NZ-Z-3-10	725.324	7.43962	804.787	5.22558	2429.12	7.221	0.179436	44.5812	0.154883	2.57433	6.38697	1.24385	44.9993	16.588	209.939	84.6824	383.052	77.502	694.849	139.72	10693.5	2.49459	25.7049	122.09	158.627	1706.45	1.06935	61.0231	0.164511	0.769668	108.792	2.89466	114.421
NZ-Z-3	NZ-Z-3-11	722.213	8.33615	523.177	10.496	2578.68	4.2508	0.132667	11.4995	0.360208	5.16693	12.5249	3.71728	69.9183	22.5575	254.611	93.9357	392.625	74.0163	626.96	121.815	8337.5	1.06547	19.4069	114.781	115	1689.84	0.83375	8.63628	0.303679	0.998098	50.057	3.98959	69.6053
NZ-Z-3	NZ-Z-3-12	714.741	8.57962	646.609	6.65353	3270.2	2.54207	0.0293729	32.5777	0.324614	5.7135	13.8061	4.17602	79.7673	27.0285	311.885	119.394	514.106	98.9734	848.313	167.32	9755.21	0.911746	18.5253	112.42	110.1	2223.42	0.975521	30.0665	0.301006	1.02107	61.445	2.78814	77.1779
NZ-Z-3	NZ-Z-3-13	727.733	9.25674	767.007	17.1471	2217.08	3.06737	0.000459791	26.0678	0.12907	3.26466	7.88241	3.54849	48.2639	16.674	200.665	78.422	347.977	68.171	598.545	121.927	8981.78	0.88596	18.3295	134.998	104.378	1521.54	0.898178	62.6128	0.427271	1.29336	75.9343	3.4622	86.9231
NZ-Z-3	NZ-Z-3-14	770.502	8.72488	680.71	8.81236	3145.83	5.08327	0.0137159	19.0534	0.219692	3.87264	9.84586	3.33285	72.569	25.1427	304.61	115.776	497.91	95.9136	833.269	170.104	8286.29	1.25445	46.8533	331.191	249.864	2151.63	0.828629	26.2679	0.275281	1.32548	84.6313	4.05219	109.595
NZ-Z-3	NZ-Z-3-15	765.893	7.37219	639.54	3.4245	2256.06	8.25369	0.00630468	22.6561	0.0757891	1.88609	5.45452	0.848956	41.913	15.7257	199.969	81.5617	366.27	74.4804	654.301	133.823	10867.5	2.62939	39.5647	154.561	252.288	1598.97	1.08675	89.8124	0.122177	0.612639	119.956	3.13902	142.684
NZ-Z-3	NZ-Z-3-16	782.798	8.41191	662.44	10.4392	2456.99	2.50706	0.0100184	16.2749	0.228295	3.24866	9.17295	3.46748	54.8684	19.0201	225.721	88.5709	387.075	76.3602	666.685	134.769	8327.34	0.759872	24.8354	160.248	136.621	1685.47	0.832734	21.7496	0.365705	1.17294	72.6795	3.29932	94.0885
NZ-Z-3	NZ-Z-3-17	777.402	8.02534	778.116	3.07821	1829.02	4.84913	5.73101	32.5148	2.45095	13.5394	7.40857	0.988927	37.3008	13.1668	163.76	65.0666	297.022	60.5084	538.681	110.402	10891	1.85787	28.8643	113.982	180.877	1348.54	1.0891	2.12596	0.148307	0.630163	72.7104	2.61005	34.1993
NZ-Z-3	NZ-Z-3-18	771.027	7.9844	939.878	7.00481	4132.36	3.96374	0.0314296	40.5484	0.431497	7.83198	16.3759	5.98742	101.182	34.7347	411.027	155.302	655.72	125.91	1064.61	210.822	9239.52	1.11708	20.672	128.606	117.638	2830.52	0.923952	28.3465	0.344447	1.09323	65.0109	3.54831	77.5801
NZ-Z-3	NZ-Z-3-20	831.176	8.67537	267.003	6.53388	706.505	0.538911	0.00363069	7.12981	0.0538853	0.557175	1.30623	0.255581	10.3522	4.29361	56.7921	22.6869	111.064	23.978	228.123	47.3193	11658.2	0.286333	19.2209	59.9444	116.578	513.916	1.16582	39.9978	0.149596	0.514202	174.642	1.88211	145.407
NZ-Z-3	NZ-Z-3-21	908.492	8.74108	227.331	27.7065	389.152	1.7579	0.0297486	19.7609	0.134018	2.3052	3.00975	0.568596	12.3669	3.48358	34.9752	12.6723	54.8161	11.652	105.484	22.5379	9540.82	0.810698	32.3367	164.196	158.019	283.796	0.954082	42.0367	0.245542	1.03909	35.0473	2.16838	26.7929
NZ-Z-3	NZ-Z-3-22	777.631	9.99471	459.949	10.6026	1989.62	1.71408	0.0262736	12.2427	0.153526	3.10703	7.49039	2.36274	41.2536	14.5408	178.617	70.3491	321.445	65.6459	608.252	127.949	9087.83	0.494652	10.9474	55.1751	66.5989	1453.44	0.908783	23.1677	0.326281	0.828468	81.2044	3.46521	81.3344
NZ-Z-3	NZ-Z-3-23	775.337	6.83272	465.989	3.92548	3621.94	5.25058	0.164295	29.9986	0.352991	5.91954	14.5901	2.16334	82.6838	29.8974	352.047	135.616	574.635	107.539	912.692	177.56	9810.98	1.46161	32.245	177.405	192.37	2425.86	0.981098	22.2355	0.149881	0.922211	62.5556	3.59234	83.6011
NZ-Z-3	NZ-Z-3-24	788.959	7.64468	338.009	6.92613	3487.57	2.39745	0.712034	11.6532	0.656457	9.14975	18.6134	7.64898	104.881	32.6737	369.087	131.471	546.751	102.446	858.849	172.902	7903.13	0.563725	22.4343	127.181	131.659	2367.49	0.790313	3.8411	0.417322	0.965987	46.1414	4.25286	60.1675
NZ-Z-3	NZ-Z-3-26	813.92	7.88246	352.489	14.9115	761.102	0.775349	0.161638	7.56816	0.173999	1.49424	3.26838	0.493948	15.7537	5.50693	64.9746	25.8761	117.366	24.0683	228.827	47.2805	9386.3	0.416401	15.8736	60.1358	95.1191	542.813	0.93863	9.83955	0.173763	0.632216	70.0123	1.86202	63.3633
NZ-Z-3	NZ-Z-3-27	778.523	8.66873	401.635	7.46355	1017.6	1.65137	0	14.6286	0.0523756	0.601179	2.15327	0.531955	16.0818	6.12277	81.8081	33.704	169.229	36.6756	354.379	76.5197	10301.1	0.646477	9.30481	42.8333	56.6345	792.487	1.03011	86.7115	0.198669	0.756311	164.577	2.55441	174.072
NZ-Z-3	NZ-Z-3-28	771.425	8.95496	365.493	8.47892	1057.83	0.701724	0.0103034	11.6704	0.15715	2.78028	4.46642	2.08511	23.2575	7.64738	89.1682	34.3336	161.83	36.0165	353.194	76.8779	8597.74	0.371655	10.767	61.2813	61.7076	803.495	0.859774	22.4651	0.505033	0.99309	79.0778	1.8881	52.0358
NZ-Z-3	NZ-Z-3-29	763.671	8.26931	562.567	13.9317	1607.99	2.45957	0.0895515	12.9605	0.166505	2.29213	5.69016	1.48159	36.4308	12.1351	144.628	55.2993	246.612	50.0191	442.125	90.2896	9051.2	0.882363	15.3556	75.3191	93.7358	1100.22	0.90512	19.8799	0.238213	0.803525	77.7	2.78748	88.5147
NZ-Z-3	NZ-Z-3-30	843.186	8.77595	245.696	11.5346	1117.95	0.82987	0.00327825	11.4184	0.157311	2.63834	5.23372	1.46061	25.1563	8.07741	96.2793	37.1862	175.505	36.9201	351.526	78.0112	10099.3	0.513878	19.3505	77.1105	108.918	829.573	1.00993	22.3479	0.321574	0.70797	67.1656	1.61492	54.8884
NZ-Z-3	NZ-Z-3-31	757.571	8.65179	309.672	7.18266	689.475	0.674932	0	12.4389	0.0646789	1.35544	2.61031	0.615514	14.2435	4.87841	58.934	22.6312	105.364	22.1559	208.133	45.5878	10703.9	0.327125	11.5389	53.5419	71.587	499.013	1.07039	59.7062	0.245734	0.747927	79.7348	2.06322	66.0571
NZ-Z-3	NZ-Z-3-32	789.341	7.39452	427.273	10.4425	3130.58	1.03012	0.0297044	6.93091	0.340624	5.54945	12.895	3.68714	79.1512	26.6397	309.683	112.898	488.921	95.6475	819.522	163.43	8135.3	0.419204	28.54	130.418	166.104	2125.33	0.81353	6.10373	0.270836	0.785158	63.5533	2.45734	79.82
NZ-Z-3	NZ-Z-3-33	750.917	9.01364	348.899	9.45949	1317.86	1.46146	0.00691759	20.9346	0.0933307	1.67196	3.64232	1.43746	21.2116	7.72721	100.521	42.4863	212.916	47.1605	477.982	104.308	9181.57	0.569206	11.3839	69.3345	65.8988	1042.1	0.918157	67.6282	0.390217	1.05214	131.23	2.56754	87.7199
NZ-Z-3	NZ-Z-3-34	786.699	11.7105	215.44	9.95445	437.329	0.611932	0.00352135	4.12106	0.0160032	0.572615	1.21126	0.410816	7.33428	2.74125	35.2349	14.4545	70.2973	15.9576	151.609	33.9846	8234.17	0.20406	4.03037	14.1849	24.5577	337.949	0.823417	73.4674	0.32486	0.577617	125.166	2.99879	90.6227
NZ-Z-3	NZ-Z-3-35	778.694	6.37248	644.886	4.32154	2209.92	5.64797	1.13404	22.8426	0.550289	5.10559	6.69957	1.15044	44.2435	16.2085	200.918	78.5516	353.815	70.4176	619.053	123.804	9446.36	1.65071	30.5214	118.869	182.377	1544.49	0.944636	7.05735	0.153117	0.651776	92.402	3.42153	69.3422
NZ-Z-3	NZ-Z-3-36	734.858	8.49007	347.967	10.2652	1278.71	0.767031	0.0170637	16.2477	0.2122	4.09805	6.92951	1.58219	33.4657	10.8648	120.404	43.6198	191.839	38.5145	350.981	71.1114	9122.18	0.37	19.1993	117.807	111.192	889.887	0.912218	23.0287	0.262121	1.05949	50.6503	2.07306	46.7564
NZ-Z-3	NZ-Z-3-37	717.027	8.65244	250.032	6.18978	482.927	1.11165	0.134344	19.0699	0.0608369	0.835812	1.64417	0.412434	9.24241	3.32646	38.6856	15.5387	73.1437	16.7329	166.293	38.3154	10822.8	0.474072	19.4811	92.5214	122.229	383.436	1.08228	51.6218	0.255231	0.756953	101.141	2.34491	69.814
NZ-Z-3	NZ-Z-3-38	705.307	7.92355	406.221	12.2662	948.672	1.62285	0.281219	21.0287	0.157968	1.66988	2.79185	0.978829	15.8833	5.69892	73.5134	30.1473	149.389	33.4161	322.218	72.2181	9068.26	0.725521	13.0326	68.0472	81.2656	729.393	0.906826	24.1177	0.353291	0.837343	115.414	2.23681	70.3547
NZ-Z-3	NZ-Z-3-39	853.369	7.68825	230.925	21.2814	499.213	2.54682	0.0110841	20.2586	0.118979	1.83555	3.05605	0.452777	12.9534	4.13897	45.0231	15.8276	70.7345	15.526	144.674	30.9086	9193.51	0.984407	40.329	180.554	201.678	365.519	0.919351	50.9588	0.188091	0.895259	47.3403	2.58716	39.2609
NZ-Z-3	NZ-Z-3-40	735.238	11.2297	352.2	13.9527	1378.01	1.6619	0.156462	4.18901	0.225953	2.92439	6.72297	2.57208	36.3169	11.8959	133.794	49.2188	207.163	40.0086	353.72	71.4623	7457.43	0.596303	7.78112	32.1637	48.6577	920.37	0.745743	4.50517	0.401931	0.66102	52.6136	2.78701	65.6521
NZ-Z-3	NZ-Z-3-41	727.053	8.87915	501.967	15.7465	1864.89	2.32234	0.0286725	7.69466	0.179796	3.25247	6.96959	3.21996	41.8744	14.515	171.717	65.3944	294.308	58.8299	524.651	110.372	8227.67	0.742452	11.7995	50.0007	73.9742	1303.01	0.822767	12.4883	0.445341	0.675921	75.2771	3.12794	77.4339
NZ-Z-3	NZ-Z-3-42	696.776	8.06231	367.716	6.68532	458.274	0.696758	1.08653	16.5414	0.296158	1.95695	1.99869	0.490236	8.96188	2.84007	34.5644	14.3774	72.427	16.8441	175.917	42.1298	10542.9	0.358221	15.9893	70.6128	103.184	390.432	1.05429	7.0186	0.298283	0.684342	88.0161	1.94505	34.9559
NZ-Z-3	NZ-Z-3-43	715.173	6.52049	647.9	5.1844	2227.53	5.58846	0.710932	22.0366	0.399008	3.38073	5.56033	1.42997	43.9913	16.2985	206.254	80.2385	355.657	70.2043	619.438	125.691	9329.83	1.81409	38.3173	191.467	231.474	1551.29	0.932983	10.0024	0.196913	0.827166	111.403	3.08058	98.1024
NZ-Z-3	NZ-Z-3-44	706.611	6.38798	621.798	3.87083	3131.96	4.37231	1.87932	22.5646	0.921465	8.76079	12.3278	2.63552	69.2781	24.181	295.179	115.059	502.157	96.8918	833.005	167.467	9355.84	1.23838	32.5673	159.882	202.667	2152.31	0.935584	4.18285	0.217575	0.78889	67.571	3.53067	57.6373
NZ-Z-3	NZ-Z-3-45	706.429	7.01441	364.895	5.08588	2464.24	1.65743	0.228407	11.0058	0.24596	4.71583	10.6248	4.26418	62.6165	20.4511	246.034	91.2693	388.544	75.5972	655.403	133.383	8788.37	0.621014	17.7967	83.9566	110.716	1704.38	0.878837	10.1235	0.393003	0.758307	61.6861	2.6689	75.3284
NZ-Z-3	NZ-Z-3-46	714.877	8.72057	368.573	12.9252	1849.53	1.96502	0.0264909	6.10372	0.241475	4.81425	8.77825	3.40892	50.9815	16.4835	187.556	68.1477	287.171	54.1452	459.895	91.9576	7982.14	0.655848	11.1364	51.0393	68.6892	1239.71	0.798214	7.51682	0.384826	0.743048	52.3903	2.99615	60.3245
NZ-Z-3	NZ-Z-3-47	681.686	6.80726	288.876	7.50941	859.962	1.55518	0.0247224	19.7613	0.0845376	1.36823	3.05936	0.659503	16.3178	5.54637	68.2197	26.9928	135.909	30.2939	295.853	66.7236	10678.9	0.691868	23.2832	111.818	150.539	670.814	1.06789	64.9571	0.228785	0.742781	96.704	2.2478	72.1584
NZ-Z-3	NZ-Z-3-48	1729.32	53.705	291.912	10.6993	1171.19	9.37327	0	17.7943	0.162707	2.86046	5.69519	0.22014	28.2101	9.25436	108.398	40.5442	180.27	36.6117	313.749	60.9419	12292.7	4.2856	54.1022	85.3546	137.029	804.712	1.22927	33.9529	0.043502	0.622892	55.0903	2.18715	56.9284
NZ-Z-3	NZ-Z-3-49	721.494	8.5491	600.885	4.88497	2051.91	4.05167	0.0213367	15.2211	0.0947245	2.81856	6.89519	1.92829	42.5331	15.2009	190.189	74.1539	326.09	64.3667	569.471	114.032	8858.84	1.20885	26.1941	129.501	158.734	1423.01	0.885884	45.7555	0.263819	0.815835	82.5896	3.35167	95.0599
NZ-Z-3	NZ-Z-3-50	750.979	9.68282	137.283	5.50371	447.159	0.223601	0.0155658	3.60081	0.0669132	1.62905	1.81853	0.871838	9.59297	3.03573	35.7232	14.0062	68.4884	15.8117	169.123	39.6422	8051.32	0.192809	17.987	76.0105	106.147	363.427	0.805132	15.2817	0.513316	0.716086	93.0002	1.1597	41.5728
NZ-Z-3	NZ-Z-3-51	757.17	11.8887	236.601	5.535	1552.22	0.904055	0.0119136	4.31216	0.136555	2.82393	7.5273	2.64534	40.4285	13.4023	152.998	56.9097	240.75	46.9176	411.855	82.8697	8143.23	0.299432	8.06056	29.7522	49.069	1063.59	0.814323	9.47246	0.370912	0.606334	54.7148	3.01923	74.5049
NZ-Z-3	NZ-Z-3-52	750.271	7.11655	655.193	3.89483	2479.15	11.4652	1.63406	34.4664	0.74933	5.81302	7.63153	0.692358	45.9837	17.4329	220.737	89.1388	401.097	80.4299	719.551	142.956	9680.34	3.00564	45.5024	160.173	282.36	1768.31	0.968034	7.61954	0.0872463	0.567266	94.2867	3.81456	66.8974
NZ-Z-3	NZ-Z-3-53	719.456	7.19889	528.911	10.4154	1746	3.59036	0.339217	32.0259	0.647285	6.15925	8.09751	1.90124	36.6079	12.4904	154.433	58.8048	269.236	56.8797	533.104	109.776	9076.1	1.27995	25.9258	146.431	153.473	1280.5	0.90761	12.694	0.283729	0.954116	65.8356	2.80509	44.1449
NZ-Z-3	NZ-Z-3-54	710.908	6.03306	698.851	1.96659	3149.31	5.51398	0.0252964	19.4666	0.172108	3.78787	9.59341	1.71077	63.1279	23.0991	288.627	113.2	508.17	100.559	869.875	176.32	9736.15	1.59013	38.067	162.72	244.467	2177.73	0.973615	33.161	0.159484	0.665608	90.6742	3.46763	106.284
NZ-Z-3	NZ-Z-3-55	705.511	7.04879	250.191	4.61395	701.956	1.33822	0.00374191	18.6377	0.0411894	0.942523	2.09965	0.692895	11.6296	4.00076	51.9148	22.0462	109.348	26.0001	263.904	62.9676	10037	0.58596	22.5966	106.609	144.899	574.228	1.0037	135.543	0.3398	0.735744	125.689	2.2838	79.8061
NZ-Z-3	NZ-Z-3-56	740.714	6.43434	712.789	1.94459	2176.47	6.5125	0.490863	21.9982	0.280442	2.54835	5.12939	0.759921	40.959	15.2024	196.186	77.3669	354.348	71.7369	638.586	128.016	10128.2	1.94151	32.0406	113.411	205.235	1553.61	1.01282	14.3116	0.112542	0.552591	124.495	3.35435	115.233
NZ-Z-3	NZ-Z-3-57	739.535	8.3685	597.333	12.2579	1563.8	2.32763	1.01365	14.5704	0.48763	4.67205	5.82669	1.94666	33.4303	11.5808	143.465	53.7132	244.537	48.9934	438.519	90.6482	8254.02	0.841594	14.471	72.0052	88.3984	1093.4	0.825402	5.06013	0.334359	0.814554	75.2603	2.76574	55.3289
NZ-Z-3	NZ-Z-3-58	754.69	6.98751	552.031	7.07573	2042.19	3.21463	0.0197603	12.5734	0.118056	2.1019	5.61506	1.96197	41.2864	14.9743	188.573	73.8418	327.993	63.9086	564.658	114.063	8108.72	0.892595	28.6254	170.66	163.368	1411.69	0.810872	30.9859	0.284732	1.04464	100.561	3.60144	123.299
NZ-Z-3	NZ-Z-3-59	765.828	10.7811	556.018	17.1807	1963.73	2.06007	0.00358153	24.0141	0.0989526	1.96356	4.53226	2.95706	35.813	13.1905	171.591	68.2576	315.799	64.1265	583.56	120.546	7816.92	0.492394	7.40234	51.0124	40.3739	1406.45	0.781692	74.2652	0.500098	1.2635	128.757	4.18378	125.247
NZ-Z-3	NZ-Z-3-60	727.251	6.67193	426.346	6.87033	3198.41	2.28752	0.0802409	9.99607	0.357066	5.92719	13.9801	3.97251	81.1872	27.2286	315.165	118.266	509.293	97.7856	816.787	164.984	8695.69	0.638615	21.107	106.588	135.088	2165.01	0.869569	7.97307	0.2816	0.789025	58.4249	3.582	75.7164
NZ-Z-3	NZ-Z-3-61	759.593	6.87803	443.361	3.68435	2767.19	2.67943	0.0105724	16.5931	0.155227	3.4055	9.76974	1.76248	59.8045	21.2163	258.056	100.111	444.008	86.4629	745.74	146.902	9796.36	0.940816	27.0117	116.497	168.483	1894	0.979636	32.3047	0.171258	0.691445	76.3316	2.84798	102.19
NZ-Z-3	NZ-Z-3-63	769.91	5.81092	720.708	4.14893	2836.43	9.20536	0.00994118	32.309	0.12356	2.99133	8.78829	1.40484	60.1111	20.8013	267.748	102.692	453.076	90.0139	772.615	153.486	9559.14	2.80678	55.8557	272.468	341.915	1966.17	0.955914	78.6436	0.138427	0.796889	87.9141	3.27969	119.974
NZ-Z-3	NZ-Z-3-64	792.69	8.15942	460.059	4.31517	1473.85	3.30124	0	15.3086	0.0695123	1.64064	3.91622	0.620383	28.3543	10.42	131.491	52.2362	235.558	48.2435	429.389	88.5276	9251.82	1.24882	16.8902	62.8042	106.439	1045.78	0.925182	68.3714	0.130783	0.590051	109.644	2.64348	113.722
NZ-Z-3	NZ-Z-3-65	773.493	6.60428	784.542	5.63385	2335.55	5.49512	0.0132788	44.2181	0.0866857	2.7714	7.16924	1.91096	49.5896	16.9659	214.03	82.157	364.508	72.7527	638.574	129.391	9679.95	1.77305	20.8513	104.458	128.102	1624.14	0.967995	149.202	0.228668	0.815424	89.0714	3.09925	107.082
NZ-Z-3	NZ-Z-3-66	779.172	7.50578	624.367	6.44523	2299.07	7.30825	0.00364723	32.5307	0.0761823	2.27509	6.07025	2.32982	42.0266	15.3819	201.715	80.911	373.95	76.2748	698.731	143.338	9374.84	1.68172	17.5223	72.261	110.974	1675.61	0.937484	130.073	0.329009	0.651155	115.108	4.3457	121.893
NZ-Z-3	NZ-Z-3-67	858.735	8.20698	255.49	13.7395	1068.35	0.664341	0.00674502	12.4261	0.153451	2.76923	5.43779	1.3131	27.9088	9.28976	99.0972	35.6172	156.066	30.8186	272.991	55.9207	9567.45	0.389162	11.5998	53.5433	63.011	709.816	0.956745	24.7049	0.26425	0.849746	50.2027	1.70711	54.0089
NZ-Z-3	NZ-Z-3-68	1795.99	57.4125	352.331	17.9	1005.2	2.37406	0.0366761	11.0291	0.303058	4.57964	6.63523	0.414129	31.1152	9.58019	100.984	35.726	149.287	28.7913	240.008	47.5453	9089.15	0.704783	19.1413	45.6024	43.3377	666.034	0.908915	10.7757	0.0733151	1.05226	36.1718	3.3685	37.2699
NZ-Z-3	NZ-Z-3-69	814.839	7.64204	417.05	9.12972	1429.66	2.50615	0.00347193	7.49335	0.0776756	1.61967	4.37954	1.55437	28.5646	9.94503	124.147	50.2187	236.074	48.5294	446.423	93.4518	8030.31	0.639189	13.1113	45.477	81.0251	1052.48	0.803031	29.4226	0.319757	0.561271	101.934	3.92082	104.997
NZ-Z-3	NZ-Z-3-71	762.251	8.86858	650.528	6.43214	3069.91	7.61715	0.207086	28.0587	0.271468	4.73976	9.48921	2.01174	69.5401	24.8391	304.337	114.185	491.413	94.9264	808.211	156.452	8477.89	2.1517	50.9587	312.171	303.518	2108.68	0.847789	24.5743	0.173246	1.02851	85.1716	3.54006	96.2814
NZ-Z-3	NZ-Z-3-72	778.928	8.09459	269.614	10.9016	1194.77	0.662321	0.090995	5.4213	0.145004	2.85953	4.35885	1.28973	23.3452	8.34011	101.511	40.863	189.86	39.5648	363.302	78.2454	8673.26	0.268924	13.4194	67.2527	81.435	859.197	0.867326	9.27426	0.312993	0.825845	83.3482	2.46286	58.7879
NZ-Z-3	NZ-Z-3-73	783.148	7.20388	647.073	6.97855	2989	4.81016	0.009623	20.7271	0.231246	3.7595	9.47933	3.14609	70.109	24.5541	299.535	110.881	484.32	92.9351	811.594	161.867	8578.71	1.40818	31.3039	154.53	189.78	2093.15	0.857871	27.3705	0.269116	0.814259	85.6172	3.41586	111.273
NZ-Z-3	NZ-Z-3-74	772.949	9.17489	603.733	9.52491	1426.99	2.07063	1.97315	13.4626	0.869539	6.27156	6.13424	1.86416	32.5579	10.9712	135.19	51.7095	228.988	45.5553	398.789	80.4947	8557.19	0.686263	12.2297	55.6802	76.0034	1014.83	0.855719	2.51711	0.323794	0.732602	65.0104	3.01725	43.5946
NZ-Z-3	NZ-Z-3-76	746.132	5.71386	262.029	3.77872	775.739	1.81203	0.103478	13.2965	0.076952	0.503737	1.48682	0.414247	9.42348	4.09349	54.7402	24.5893	126.014	31.0103	331.361	77.8393	10903.7	0.858319	32.3905	132.059	219.908	674.953	1.09037	34.8559	0.257033	0.600522	222.866	2.11114	145.485
NZ-Z-3	NZ-Z-3-77	769.179	17.3884	467.677	42.3394	863.288	0.352502	0	8.07209	0.110421	2.07868	3.92733	2.71035	23.2223	7.21033	83.3894	30.2354	134.011	26.9366	239.813	50.5398	7021.41	0.148233	1.78441	12.9507	10.0312	612.256	0.702141	22.6953	0.673964	1.29105	61.0625	2.37802	61.3495
NZ-Z-3	NZ-Z-3-78	746.31	6.31748	350.104	6.40237	672.545	1.30337	0.630761	19.9745	0.231562	1.90688	2.12747	0.680204	12.1406	4.10248	52.0923	20.9652	105.428	24.7591	249.628	56.495	9771.31	0.475001	21.3376	98.0576	138.581	551.162	0.977131	12.8019	0.321379	0.707581	117.335	2.74393	51.8035
NZ-Z-3	NZ-Z-3-79	877.347	7.53144	262.93	11.1227	902.326	1.16527	0.0192851	13.031	0.0961832	1.49552	3.16231	0.87251	18.4439	6.5425	77.5572	30.2919	139.543	29.8992	282.48	59.2013	9971.94	0.612091	26.2375	88.0993	147.902	662.637	0.997194	38.932	0.272474	0.59566	89.3271	1.90375	76.3852
NZ-Z-3	NZ-Z-3-80	755.897	7.10529	522.81	3.30989	2069.17	4.95879	0.0263098	16.7239	0.0854644	1.66531	5.87713	0.843097	40.7462	14.6542	192.146	74.9538	336.115	67.3374	599.029	119.085	9765.84	1.70812	24.2622	90.5209	163.381	1469.29	0.976584	54.078	0.122828	0.554049	101.925	2.90306	148.075
NZ-Z-3	NZ-Z-3-81	725.383	6.8149	334.063	6.76348	1141.24	3.19558	0	28.5673	0.0773507	1.44552	3.28571	0.984817	16.9927	6.80941	88.4754	37.2537	186.045	42.4979	415.783	92.3527	9988.42	1.12331	22.7546	134.63	147.666	920.571	0.998842	114.659	0.326014	0.911717	126.543	2.8448	88.134
NZ-Z-3	NZ-Z-3-82	760.412	6.93463	271.917	5.63068	741.122	1.44343	0.00659261	13.4097	0.0455335	0.621703	1.67356	0.521874	11.616	4.23844	56.4351	23.5394	120.01	29.0537	295.124	68.5928	11133.3	0.685973	31.7515	136.69	205.105	624.888	1.11333	86.415	0.266745	0.666437	176.344	2.10421	124.496
NZ-Z-3	NZ-Z-3-83	761.661	11.2808	460.97	28.7342	1996.99	1.04544	0.308076	21.146	0.282196	3.7635	7.41464	3.9059	45.6708	15.6008	187.455	72.3187	317.987	63.1544	558.757	114.011	8088.26	0.34015	6.18323	45.7817	33.7667	1411.77	0.808826	16.1823	0.497541	1.35582	75.3587	3.07346	75.0902
NZ-Z-3	NZ-Z-3-84	736.992	6.44654	578.58	20.5853	2483.24	11.9613	0.277184	29.8156	3.46265	2.31874	6.74613	0.683827	44.8374	17.1059	224.546	90.1468	409.324	83.4878	737.171	143.218	10437.8	2.97313	38.6211	143.428	263.734	1793.14	1.04378	2.59013	0.0899052	0.543834	109.273	4.02313	130.125
NZ-Z-3	NZ-Z-3-85	866.283	8.27816	323.556	8.6517	1871.27	2.0384	0.0583553	23.0653	0.218995	4.0983	9.00651	2.20401	47.7938	15.6903	183.265	67.1452	281.079	54.7797	475.035	92.3857	9694.51	0.780465	28.1898	130.69	153.17	1255.83	0.969451	29.5429	0.260776	0.853235	52.7435	2.61177	65.0655
NZ-Z-3	NZ-Z-3-87	773.475	10.8733	940.209	25.5927	2524.65	1.78477	0.0656424	43.9438	0.265229	4.76216	10.6563	8.52495	65.1599	20.9144	250.282	93.8572	390.187	74.9617	643.466	125.796	7910.56	0.495412	9.06697	85.8075	45.2547	1732.84	0.791056	46.795	0.760128	1.8961	60.3835	3.6026	76.0433
NZ-Z-3	NZ-Z-3-88	763.455	8.32796	380.684	10.7584	1664.24	2.77352	0.00679204	7.74152	0.226831	3.87525	7.37695	2.58474	42.6818	13.8928	163.627	60.6088	258.934	50.0096	422.061	81.9818	8294.04	0.733527	12.1703	58.9554	76.2425	1115.61	0.829404	10.4699	0.348279	0.773263	57.2135	3.78107	64.4043
NZ-Z-3	NZ-Z-3-89	755.711	7.4623	407.582	9.91254	1485.14	2.94096	0.00665352	26.9836	0.107277	1.93792	3.9671	1.35867	26.4042	9.3044	122.707	48.5325	235.899	51.1528	487.755	102.638	9654.81	1.07411	20.6287	116.986	127.627	1118.75	0.965481	76.1959	0.303405	0.916623	122.95	2.73803	94.2504
NZ-Z-3	NZ-Z-3-90	847.767	8.05276	266.371	11.1495	629.981	1.21033	0.00996921	15.4465	0.0408242	0.78882	2.10212	0.520796	12.2288	4.06131	52.9193	20.8827	100.002	21.9135	207.273	44.1401	10166.3	0.649178	15.3065	63.7731	87.5176	482.329	1.01663	106.994	0.245177	0.728688	98.6016	1.8644	92.2609
NZ-Z-3	NZ-Z-3-91	775.58	7.16623	601.517	10.5892	5200.08	2.69155	0.0278183	12.3772	0.544694	11.9698	27.2123	8.6681	153.33	48.5954	568.343	201.792	825.419	155.922	1323.17	245.333	7240.91	0.559733	25.3521	144.828	150.055	3582.71	0.724091	6.91309	0.323488	0.965163	48.6242	4.80863	68.3669
NZ-Z-3	NZ-Z-3-92	742.325	7.37513	245.203	11.0293	529.608	0.895152	0.00480157	19.7803	0.0347295	0.973415	2.19483	0.36012	11.1887	3.65752	44.7536	17.6753	81.5662	17.9098	164.561	34.026	10998.4	0.399022	16.2483	92.4317	103.956	398.686	1.09984	167.538	0.180516	0.889144	74.9766	2.24336	66.3663
NZ-Z-3	NZ-Z-3-93	772.546	8.52773	484.604	5.8974	1614.97	2.03431	1.01829	37.9556	0.482083	5.04517	8.70115	2.9473	41.4171	13.474	149.343	56.6901	244.962	51.0312	459.167	93.5316	9598.82	0.666044	20.9332	164.33	112.897	1165.77	0.959882	13.2362	0.393288	1.45557	52.7709	3.05432	46.7648
NZ-Z-3	NZ-Z-3-94	751.341	8.12119	184.435	7.40723	532.482	0.590137	0.000918394	13.5832	0.0641895	1.46448	2.43556	0.911435	12.4785	3.89474	45.0904	16.701	82.3438	18.2506	187.704	41.8607	10072.3	0.25091	14.2711	70.4692	92.8546	426.783	1.00723	65.3218	0.410076	0.75892	77.0679	2.35199	49.3027
NZ-Z-3	NZ-Z-3-95	774.412	6.94258	760.085	3.1376	3123.77	14.171	0.165944	41.25	0.243838	3.24544	8.16044	1.10854	61.0701	22.3183	290.55	115.457	513.617	102.744	899.57	175.355	10148	3.82235	56.2008	208.325	371.321	2234.85	1.0148	41.2635	0.109056	0.561037	110.235	3.70741	125.13
NZ-Z-3	NZ-Z-3-96	787.389	8.6292	532.654	2.91452	1984.81	5.87926	0.00332617	21.3275	0.0638739	1.85325	5.24658	0.886771	39.2468	14.211	181.797	71.6962	319.604	64.5235	574.881	113.708	10013.9	1.88438	30.2378	128.646	193.596	1409.05	1.00139	101.542	0.135739	0.664511	109.572	3.12	132.747
NZ-Z-3	NZ-Z-3-97	766.488	10.2624	218.082	9.33865	461.84	0.856425	0.00355164	13.8028	0.0246126	0.470413	1.41909	0.342355	8.56312	3.18676	39.3153	15.4995	71.5992	15.557	147.011	31.1412	10095.1	0.401656	11.079	47.0413	72.0154	347.936	1.00951	164.585	0.231728	0.653211	103.595	2.13223	111.281
NZ-Z-3	NZ-Z-3-98	914.724	9.92139	331.236	9.5096	1220.53	3.39883	0.00696249	15.736	0.176507	2.8833	5.57095	1.03207	26.2472	8.34464	102.008	40.4344	189.936	40.9474	386.049	81.3359	8615.18	1.14276	42.8254	206.908	218.618	900.707	0.861518	27.2471	0.216826	0.946437	69.2968	2.97423	53.6893
NZ-Z-3	NZ-Z-3-99	1664.81	80.865	228.177	28.41	459.735	1.44004	0.0353683	14.7886	0.168483	1.72773	2.71714	0.314219	12.1484	3.72762	41.3095	15.9248	70.4391	14.764	131.95	26.1788	10464	0.624355	12.5948	37.2575	27.718	336.194	1.0464	25.1353	0.140945	1.34416	48.5622	2.30644	39.113
NZ-Z-3	NZ-Z-3-100	746.441	17.0907	406.967	32.544	699.613	0.683836	0.00357898	4.23099	0.0797501	0.997382	2.41533	1.3634	16.2394	5.31134	66.0436	25.1963	108.074	22.4595	202.505	41.3583	7993.79	0.230628	2.71405	14.4577	17.6809	496.277	0.799379	16.1797	0.495874	0.8177	83.8415	2.96511	93.5605
NZ-Z-3	NZ-Z-3-101	758.361	9.63416	230.635	7.00222	446.031	0.633601	0.00698145	14.4691	0.030073	0.848628	2.01163	0.646453	9.077	2.73456	34.9971	13.8319	69.3099	15.8656	169.671	38.9476	10710.1	0.334254	15.7953	69.1229	105.992	372.448	1.07101	136.655	0.388908	0.65215	84.3451	1.89557	58.637
NZ-Z-3	NZ-Z-3-102	772.619	8.42317	446.312	6.51142	1367.32	3.52591	0.0235387	14.2497	0.0981944	1.49031	4.48711	0.997341	26.6849	9.94049	125.786	48.7384	218.437	44.1635	389.343	78.0677	9727.78	1.13094	16.2015	69.0113	105.647	962.507	0.972778	41.1033	0.21605	0.653226	86.7693	3.11769	112.435
NZ-Z-3	NZ-Z-3-103	787.574	7.51502	866.547	7.42395	502.991	0.735457	4.21486	24.972	1.24873	6.27325	3.37107	0.75838	11.3916	3.42494	39.9786	16.3866	76.5494	17.254	176.87	40.1353	9699.99	0.311517	18.3231	84.8229	112.894	422.829	0.969999	2.63858	0.337579	0.751352	52.4671	2.36089	18.2322
NZ-Z-3	NZ-Z-3-105	776.195	5.68966	732.596	2.90584	2879.48	14.8887	0.12422	35.651	0.153726	2.61598	7.29013	0.607345	55.6322	20.2844	263.176	105.458	472.273	95.6958	853.694	168.617	10127	3.73504	53.8248	196.46	353.029	2081.27	1.0127	54.3837	0.0657829	0.556497	117.103	3.98622	136.704
NZ-Z-3	NZ-Z-3-106	846.996	7.44489	219.997	7.87822	704.533	0.862277	0.00344001	15.3647	0.150175	2.84808	3.97199	1.43972	16.6108	5.02376	56.5666	22.0963	103.745	23.7141	241.292	55.5761	8448.51	0.33481	28.7774	131.578	161.854	548.403	0.844851	31.4745	0.464881	0.812938	60.7484	2.57542	34.1027
NZ-Z-3	NZ-Z-3-107	791.468	6.84528	929.975	5.00109	2891.53	8.34534	9.15247	54.302	3.6467	23.2353	13.0235	2.00223	64.7909	22.281	274.273	105.548	464.81	91.8171	796.726	154.222	9681.26	2.16297	36.3036	153.367	226.259	2079.83	0.968126	2.30452	0.172431	0.677841	61.1758	3.85828	32.8639
NZ-Z-3	NZ-Z-3-108	773.064	7.57617	775.194	3.99724	2407.48	7.27899	0	47.4839	0.0888254	1.86221	6.73693	1.43928	46.2246	16.422	212.396	85.1536	384.192	77.644	696.544	137.377	10786	2.25239	23.0558	110.381	145.805	1713.57	1.0786	165.963	0.184521	0.757049	103.392	3.23167	145.583
NZ-Z-3	NZ-Z-3-109	768.394	8.87286	409.081	7.45681	1036.4	1.5893	0.049184	16.6781	0.0327714	0.929306	2.16376	0.641418	17.599	6.14537	82.4094	34.2845	169.112	36.8019	354.601	74.6451	10366.3	0.621007	10.1804	49.5673	64.4506	796.093	1.03663	98.651	0.221661	0.769075	163.882	2.55924	126.765
NZ-Z-3	NZ-Z-3-110	742.922	7.81146	107.041	1.80484	162.045	0.475395	0	3.68283	0.0128664	0.0918027	0.15653	0.0705041	1.45047	0.787926	10.0963	4.82434	28.4341	7.28839	85.1428	22.1329	12983.5	0.332127	11.7834	24.2095	86.6536	164.172	1.29835	88.8641	0.30084	0.279382	543.938	1.43137	174.48
NZ-Z-3	NZ-Z-3-111	827.898	7.08853	455.021	10.2838	1617.58	2.67299	0	18.6589	0.0863666	1.74288	4.49861	1.59787	31.2043	11.2375	144.123	56.4104	259.393	53.6226	476.029	94.9576	8486.68	0.931413	25.7641	130.602	144.117	1153.56	0.848668	67.0722	0.303997	0.906227	105.817	2.86982	114.73
NZ-Z-3	NZ-Z-3-112	766.996	9.12928	405.237	7.9627	1180.87	3.51883	0	11.825	0.0734073	1.23148	3.61501	0.923334	25.2643	8.56117	108.185	42.1481	184.957	37.1619	325.099	65.8933	9475.6	1.07647	12.4356	50.0785	81.5242	814.938	0.94756	50.011	0.217231	0.614278	89.9301	3.26887	117.776
NZ-Z-3	NZ-Z-3-113	739.529	10.9023	348.157	14.3317	1349.3	0.55257	0.0422019	12.4203	0.29589	4.66395	7.53327	1.66102	34.2621	10.7254	123.797	46.4297	202.292	41.5691	368.148	73.4423	9302.7	0.279408	8.50023	61.1146	49.6089	927.282	0.93027	12.327	0.265215	1.23193	48.8696	1.97764	42.9767
NZ-Z-3	NZ-Z-3-114	760.089	11.0839	515.793	13.5072	996.299	1.7173	2.70983	12.1265	1.05653	7.007	5.09116	1.92301	26.8156	7.98144	95.0352	36.1804	155.889	31.6029	279.497	54.9565	8116.28	0.617456	7.38474	28.614	48.6741	717.873	0.811628	1.75698	0.404914	0.587869	54.8985	2.78125	32.2296
NZ-Z-3	NZ-Z-3-115	769.27	8.58486	238.575	10.9673	508.102	0.81349	0.000138924	15.8711	0.0301333	0.836147	1.78253	0.432085	10.6264	3.48008	42.56	16.91	78.8843	16.2982	156.502	33.0103	10426.3	0.40366	12.8951	71.9226	78.8644	377.223	1.04263	163.215	0.235154	0.911978	87.7976	2.01529	74.7764
NZ-Z-3	NZ-Z-3-116	778.07	7.22031	743.83	3.02414	3103.83	11.6932	0.0583721	37.7925	0.189577	3.4659	10.0349	1.32165	65.4137	23.2234	290.691	115.081	505.645	100.408	872.922	168.003	9730.31	3.06637	51.6128	225.26	326.084	2194.25	0.973031	55.0908	0.118713	0.690804	86.9884	3.81336	112.839
NZ-Z-3	NZ-Z-3-117	758.702	9.23594	265.908	12.5488	586.427	0.825648	0.0129747	15.9035	0.0548939	1.23143	2.3449	0.458517	13.4737	4.31291	49.9373	19.033	88.446	19.0823	176.382	36.333	10656.3	0.428094	16.2073	94.5666	98.6894	427.007	1.06563	82.1598	0.195459	0.958225	75.2194	1.92866	61.8483
NZ-Z-3	NZ-Z-3-118	797.744	10.7043	210.631	9.34645	1522.26	1.32073	0.0403165	3.82593	0.245733	3.71675	6.9201	3.21321	42.5912	13.2925	150.143	56.2346	240.295	47.1721	417.972	85.7087	6869.1	0.453468	9.36489	37.8012	58.9573	1071.37	0.68691	4.53539	0.438838	0.641164	60.3996	2.91251	62.0928
NZ-Z-3	NZ-Z-3-119	753.386	10.2508	213.198	12.6339	505.983	0.71627	0	15.8739	0.0335786	0.860088	1.85124	0.519984	10.9851	3.54781	42.5474	16.8281	77.3703	16.8006	156.204	32.763	10063	0.386036	11.8315	65.4193	74.2092	376.185	1.0063	146.765	0.273519	0.881553	84.3783	1.85545	72.4519
NZ-Z-3	NZ-Z-3-120	745.302	10.1642	219.771	3.78562	555.287	0.578107	0	8.72936	0.0304358	0.452443	1.11479	0.589715	7.3563	2.63681	37.5204	16.691	90.5239	22.2625	245.427	57.4791	9884.01	0.284433	6.61616	24.334	45.6541	490.814	0.988401	89.043	0.471992	0.533008	220.155	2.03248	116.585
NZ-Z-3	NZ-Z-3-121	755.356	8.66563	248.838	13.6923	554.032	0.645239	0	12.5806	0.0450714	1.08778	2.34863	0.460985	12.557	4.34463	49.4868	18.5945	83.7867	17.0684	156.434	32.1995	9856.26	0.357655	11.1046	60.4297	68.3466	390.994	0.985626	86.6569	0.207914	0.884166	66.6063	1.80408	66.5638
NZ-Z-3	NZ-Z-3-122	753.797	8.86082	735.609	8.85602	3555.61	1.5796	2.44063	15.1229	1.326	12.5514	19.5117	7.37997	101.452	32.3433	364.38	134.265	554.276	107.626	930.782	177.41	7231.4	0.490111	16.3521	91.0692	100.127	2460.87	0.72314	2.03748	0.409654	0.909538	47.7037	3.22293	47.706
NZ-Z-3	NZ-Z-3-123	762.77	6.13351	545.592	3.13728	2203.34	6.38111	0.0279246	22.1609	0.118076	2.77927	6.14013	1.28545	45.4241	15.853	202.397	79.4584	350.797	69.1756	642.389	119.174	9364.48	1.81629	33.4012	154.52	212.618	1557.18	0.936448	53.2224	0.169719	0.726747	104.622	3.51325	105.787
NZ-Z-3	NZ-Z-3-124	806.305	16.7229	562.239	22.3536	1091.71	0.696484	0.0177794	11.3518	0.0875708	2.06661	4.29371	2.98092	26.6882	8.28482	99.1012	37.7794	168.487	34.6873	317.032	65.4886	6415.55	0.352383	2.59392	14.9767	14.3556	778.347	0.641555	37.2157	0.650846	1.04326	73.8364	1.9765	71.034
NZ-Z-3	NZ-Z-3-125	779.672	9.48711	352.277	10.1116	842.785	1.23359	0.00182526	14.586	0.0379291	0.631506	2.03505	0.395029	13.2364	5.00964	67.7851	28.4565	141.506	30.5886	294.196	62.69	10248.3	0.51902	8.37143	38.2114	52.0993	661.156	1.02483	117.13	0.175285	0.733433	144.564	2.37677	140.648
NZ-Z-3	NZ-Z-3-126	769.388	9.57648	418.6	6.77574	1002.05	1.73509	0.00676658	16.7233	0.0294492	0.820673	1.93731	0.579644	14.9827	6.0239	80.3053	33.7596	162.297	36.3986	343.183	73.1829	10222.5	0.610886	10.6805	48.8324	67.6623	770.23	1.02225	161.431	0.233582	0.721709	177.144	2.84028	139.305
NZ-Z-3	NZ-Z-3-127	731.964	7.25977	358.673	26.8478	1614.68	1.09909	0.0206582	10.1692	0.371098	4.88968	8.55977	1.21423	41.8672	13.2808	149.68	56.1224	243.613	48.9881	424.467	81.2171	9374	0.533521	19.0631	109.401	121.627	1084.46	0.9374	8.3218	0.161237	0.899479	49.5887	2.06006	48.0979
NZ-Z-3	NZ-Z-3-128	748.717	8.03263	275.708	14.9284	620.115	0.801733	0.00359869	12.6214	0.0692594	1.0708	2.22836	0.627222	12.6723	4.4577	52.2816	20.0881	94.6937	20.6074	195.33	40.8103	9327.57	0.488267	12.6716	62.2144	82.3797	457.562	0.932757	55.4217	0.283725	0.755216	87.6566	1.642	72.2869
NZ-Z-3	NZ-Z-3-129	812.111	8.42533	293.106	10.0686	982.751	0.703469	0.00722819	7.90639	0.0393011	0.843805	2.42794	0.657359	17.0373	6.74971	83.6395	34.1137	155.822	32.2777	291.573	57.7532	9291.43	0.394455	12.1998	47.1143	73.8983	690.849	0.929143	58.1679	0.229486	0.637556	120.091	1.78339	133.571
NZ-Z-3	NZ-Z-3-130	771.533	8.60686	382.233	11.7539	1276.82	2.53682	0.0105522	7.469	0.12728	2.35111	5.77059	1.73858	30.6644	10.4491	122.839	45.4742	196.643	38.7506	338.947	67.5072	7937.81	0.731113	11.8337	58.9346	72.8535	868.742	0.793781	17.6322	0.320705	0.808947	58.737	3.4698	73.534
NZ-Z-3	NZ-Z-3-131	747.331	8.53358	285.222	11.2058	506.8	0.67714	0.213868	13.8987	0.165418	1.10035	2.16217	0.601732	11.4187	3.64038	41.7878	17.3436	74.4538	15.9306	153.39	31.9593	9184.69	0.284316	10.8512	50.9931	70.7689	368.066	0.918469	17.1811	0.297707	0.720558	70.9425	2.38164	57.3037
NZ-Z-3	NZ-Z-3-132	2142.59	42.13	257.236	3.11544	782.537	0.857996	0.0163308	13.9447	0.108141	2.1834	3.82804	0.976365	19.0072	5.57329	69.6516	26.9123	122.423	26.2222	239.08	49.6884	9368.62	0.484548	64.3954	74.698	132.472	579.614	0.936862	37.7483	0.286504	0.563877	62.4549	1.77071	50.0956
NZ-Z-3	NZ-Z-3-133	771.353	6.38639	640.54	4.81717	3230.36	8.12711	0.00330448	31.5209	0.211196	4.20858	10.0879	1.89116	70.662	24.6936	307.549	118.581	515.522	102.071	870.523	170.38	9568.27	2.16689	50.8053	277.478	312.242	2227.9	0.956827	46.0467	0.159137	0.888663	86.2934	3.75058	103.563
NZ-Z-3	NZ-Z-3-134	798.924	7.59101	443.782	2.9629	1985.36	5.81828	0	19.0925	0.10196	2.4446	5.76649	1.21462	39.511	14.5073	184.243	72.0358	321.087	65.4694	563.258	110.693	9387.22	1.63078	26.3711	98.9333	167.124	1399.42	0.938722	58.1348	0.182136	0.591977	97.6778	3.5678	107.318
NZ-Z-3	NZ-Z-3-135	798.942	8.09003	516.507	5.4837	1472.02	3.86162	0.070536	18.5507	0.0569118	1.52294	4.72592	0.756616	29.7154	10.1554	131.06	52.6449	232.736	47.0284	426.5	84.6086	10016.6	1.23237	20.136	90.96	125.288	1040.13	1.00166	67.6075	0.148672	0.72601	90.247	3.1335	113.79
NZ-Z-3	NZ-Z-3-136	782.476	7.73357	479.946	11.4684	1379.36	2.55045	0.00697386	24.172	0.0698281	1.5332	3.59813	1.08389	24.3231	9.23975	120.04	47.4058	226.429	47.6348	452.143	92.0604	9761.82	0.955751	15.37	86.5881	92.2696	1049.74	0.976182	103.333	0.263435	0.938425	125.661	2.66853	111.656
NZ-Z-7	NZ-Z-7-01	743.524	7.36977	423.183	4.51152	3200.41	6.75559	0.541905	38.9973	0.534325	6.66898	13.6333	2.70732	84.4588	27.5565	315.39	117.517	483.041	92.8705	783.691	138.512	7516.1	1.83656	46.2255	232.447	298.637	2106.12	0.75161	16.1095	0.186675	0.778358	57.4835	3.6784	70.4258
NZ-Z-7	NZ-Z-7-03	744.013	7.34302	575.039	4.63145	2662.51	4.45807	2.5267	25.1958	1.22687	8.98161	10.1479	1.52448	57.6256	19.421	243.821	96.4979	415.651	86.2115	743.079	137.585	9798.24	1.69237	29.4457	129.831	195.249	1849.49	0.979824	3.49257	0.151606	0.664952	73.225	2.63422	51.1734
NZ-Z-7	NZ-Z-7-04	775.747	8.88943	1202.28	70.0872	1513.05	0.952445	6.3383	33.8271	2.43137	14.6176	8.55362	2.03916	37.0911	10.811	129.1	50.1664	222.04	48.0722	430.769	82.6361	9649.31	0.397352	19.5027	133.578	106.374	1078.49	0.964931	2.11218	0.297447	1.25574	50.361	2.39698	23.9248
NZ-Z-7	NZ-Z-7-05	773.96	11.7725	896.626	7.37454	1344.78	1.80615	6.13766	45.4175	2.02506	11.1189	5.67529	1.05211	23.9067	8.56918	104.938	42.0081	203.544	47.0864	472.146	96.7737	10044.9	0.562942	16.776	112.382	96.3376	1070.4	1.00449	3.14365	0.236462	1.16654	83.1933	3.20841	27.9282
NZ-Z-7	NZ-Z-7-07	818.186	11.5659	575.338	11.9329	1752.69	2.39091	0.0995988	17.3938	0.152412	2.0554	5.80502	1.26114	34.2925	12.3868	153.592	60.8142	268.91	56.4589	515.115	97.84	8967.54	0.756922	13.9782	68.511	78.0675	1226.18	0.896754	28.0762	0.212327	0.877587	88.736	3.15873	101.184
NZ-Z-7	NZ-Z-7-08	760.972	8.96463	363.311	2.63382	1918.34	5.35282	0.0389909	23.0894	0.243002	5.35408	9.82309	0.223266	48.932	15.8139	182.373	67.3517	286.07	57.9636	503.21	96.5386	10063.7	1.58732	27.8597	147.344	173.557	1297.02	1.00637	27.7163	0.0254663	0.848967	51.2272	3.37223	52.6281
NZ-Z-7	NZ-Z-7-10	792.809	12.9733	310.512	13.5724	646.965	0.541102	0.228576	9.69743	0.975891	8.28107	6.53357	2.85795	15.1932	5.3306	55.3091	20.9095	99.5569	24.2531	267.02	54.4075	8457.93	0.145064	20.8637	160.878	114.157	570.555	0.845793	2.82023	0.844939	1.40927	40.869	3.73008	15.1444
NZ-Z-7	NZ-Z-7-11	756.498	7.03848	746.449	2.94955	3357.46	7.27164	0.0444394	27.7269	0.191484	3.86674	11.115	1.39617	68.2763	24.5701	302.799	121.227	520.454	108.571	960.818	172.661	10054.4	2.13499	44.9677	215.751	289.874	2323.72	1.00544	41.1282	0.118906	0.74429	86.4434	3.40594	105.551
NZ-Z-7	NZ-Z-7-12	775.99	9.35981	803.838	5.87595	2199.31	3.84315	0.0309179	29.423	0.174204	2.70082	6.76294	0.654769	43.1249	15.5362	193.726	76.5917	345.657	74.0688	670.92	122.7	10936.9	1.35997	22.4155	126.566	135.933	1582.07	1.09369	48.9537	0.0888712	0.931095	99.2053	2.8259	100.374
NZ-Z-7	NZ-Z-7-14	885.533	10.5576	363.831	12.3511	589.443	1.22817	0.0310224	10.4601	0.0411233	0.774689	1.93025	0.573743	10.9396	4.08191	46.6315	19.1764	89.9703	20.2142	196.481	37.5668	9946.26	0.522619	15.8144	51.4744	91.1044	438.873	0.994626	60.6329	0.300444	0.565005	101.791	2.35003	84.3521
NZ-Z-7	NZ-Z-7-15	632.635	12.1953	699.862	456.516	3225.32	4.30179	1.36371	35.2181	4.48679	31.7762	30.8066	10.463	90.4388	29.8701	334.195	115.636	477.65	101.106	882.052	152.413	10742.7	1.57589	61.0816	445.698	429.786	2297.47	1.07427	2.17223	0.562469	1.03702	28.6319	2.72975	21.3653
NZ-Z-7	NZ-Z-7-16	752.161	6.19466	729.683	4.00548	2733.12	8.74115	0.0442819	28.9471	0.132048	2.49784	6.66755	0.907158	52.9034	19.6093	246.459	97.1062	428.28	89.5997	804.408	147.222	10776.3	2.75412	42.0282	185.657	279.945	1924.78	1.07763	59.9932	0.103919	0.663193	120.645	3.17385	135.633
NZ-Z-7	NZ-Z-7-19	758.663	7.39897	843.493	2.70094	3478.02	12.0192	0.268806	42.0149	0.836083	8.50731	13.339	3.02108	76.5469	27.8969	330.146	126.357	543.916	111.865	976.182	178.145	10484.5	3.71363	62.2463	337.66	401.023	2439.04	1.04845	13.8201	0.226628	0.841996	73.1824	3.23651	63.5576
NZ-Z-7	NZ-Z-7-20	625.886	8.64604	619.99	17.8756	1735.73	2.91588	0.862921	71.5256	4.83377	35.7633	31.9891	15.1601	73.5941	22.1412	209.037	63.6114	249.328	53.6563	522.063	93.9331	9864.91	1.10587	39.4869	329.268	320.3	1447.5	0.986491	4.28708	0.921652	1.028	16.32	2.63673	12.3797
NZ-Z-7	NZ-Z-7-21	785.112	10.3075	436.678	3.39461	1436.21	6.23226	0.617936	20.917	0.269457	2.77133	4.56776	0.466791	29.3885	10.7229	132.444	52.5963	229.933	47.1119	416.011	77.7646	10103.9	1.99659	17.9041	70.4914	116.553	1025.58	1.01039	12.5569	0.0931147	0.604801	91.0754	3.12145	76.7864
NZ-Z-7	NZ-Z-7-22	774.4	12.932	631.74	762.543	1740.33	4.38068	0.588185	27.9967	0.428685	4.00725	7.5531	3.27341	39.5017	12.3341	150.436	59.2586	269.077	57.5303	541.6	107.628	9177.52	1.03523	12.7921	73.2891	75.9618	1281.21	0.917752	13.0811	0.467224	0.964815	71.7057	4.23159	57.458
NZ-Z-7	NZ-Z-7-23	758.448	6.33654	828.247	3.84204	4031.64	9.68847	0.167468	34.6467	1.01411	8.61109	16.0249	2.72275	88.9091	30.6401	364.621	145.828	624.872	125.834	1100.96	204.011	9602.43	2.44793	55.0414	259.294	353.354	2748.86	0.960243	9.94815	0.174713	0.733808	68.703	3.95782	65.0967
NZ-Z-7	NZ-Z-7-25	748.642	8.5235	779.871	14.0292	2785.22	3.48531	0.0232884	41.2182	0.323875	4.73252	11.1001	1.21407	66.9774	21.2398	254.654	97.2446	422.981	86.1103	767.839	148.44	11099.8	1.35143	23.7844	182.61	141.068	1924.1	1.10998	38.4036	0.105062	1.29449	69.1741	2.57898	76.7509
NZ-Z-7	NZ-Z-7-26	1853.4	44.29	441.339	10.347	2199.56	7.50609	0.110112	25.9616	0.495836	8.61301	13.7817	0.420681	66.3335	19.119	216.366	77.4382	326.014	64.6286	555.53	100.166	11684.7	2.49595	75.1473	200.344	183.485	1474.98	1.16847	14.9266	0.0351354	1.09188	40.3094	3.00731	40.8204
NZ-Z-7	NZ-Z-7-28	779.898	8.22531	908.903	2.48109	3240.2	3.85565	5.94363	33.7467	2.56629	16.587	15.1855	1.5303	74.4694	25.6859	304.534	116.595	508.345	104.247	914.713	169.182	10312.8	1.3396	32.8018	154.233	206.064	2293.33	1.03128	2.11708	0.114309	0.748471	60.2358	2.87821	38.4141
NZ-Z-7	NZ-Z-7-29	742.353	8.56179	557.264	6.40485	1876.24	2.8313	0.0402936	15.8964	0.250752	3.98657	6.24237	1.67442	36.1637	13.3524	160.199	64.5893	290.282	60.5273	561.524	106.283	10890.2	1.47375	23.1755	100.017	156.599	1321.01	1.08902	18.4905	0.266348	0.638679	89.9537	1.92116	65.8478
NZ-Z-7	NZ-Z-7-30	763.484	10.2451	534.651	18.4426	1783.9	1.97036	0.0486238	11.3315	0.209228	3.6341	6.75144	1.96453	40.8068	14.3803	161.976	61.2859	270.177	56.0976	514.521	97.268	9085.25	0.660686	13.2721	72.2279	79.5169	1240.45	0.908525	15.381	0.279119	0.908334	76.2091	2.9823	68.5624
NZ-Z-7	NZ-Z-7-31	772.335	7.46129	708.264	80.7854	4629.55	2.5966	0.15163	24.424	0.562096	8.00353	15.2185	7.18003	97.1802	34.0789	420.265	163.97	707.637	143.533	1269.55	234.744	9754.69	0.83259	56.6871	373.9	333.489	3126.49	0.975469	12.1736	0.43257	1.12118	83.421	3.1187	80.1252
NZ-Z-7	NZ-Z-7-32	786.418	13.9861	577.642	1970.61	1302.82	10.0695	0.0085885	19.2966	0.0852747	1.89352	3.77243	1.39492	21.8758	8.30037	106.706	43.8738	207.874	48.0247	463.849	90.8512	11466	0.943578	7.47569	35.8823	44.2118	1017.81	1.1466	67.5266	0.366878	0.811602	122.957	10.6716	84.6388
NZ-Z-7	NZ-Z-7-34	721.214	7.87408	683.049	8.22321	2082.69	3.57009	0.431051	29.7831	0.226081	2.64388	6.05524	1.78727	39.1708	14.0562	170.355	66.6934	307.996	66.4636	632.043	124.317	11724.4	1.03026	26.2707	191.964	162.29	1462.02	1.17244	23.1817	0.267737	1.18284	104.379	3.46522	92.5669
NZ-Z-7	NZ-Z-7-36	770.52	9.31768	418.286	27.0343	1376.63	2.38689	0.415236	53.6229	1.21194	9.30775	10.5235	4.05665	32.7854	9.90334	114.71	44.4926	213.373	49.4029	488.021	103.829	10183.8	0.468061	48.8831	426.007	260.829	1135.66	1.01838	12.0776	0.612666	1.63328	46.3742	5.09953	23.2245
NZ-Z-7	NZ-Z-7-37	872.55	9.61786	844.314	6.71529	2390.94	3.13182	0.121499	58.6902	0.44468	5.17932	8.76796	2.89367	45.4995	17.1777	209.665	81.3359	369.287	78.0603	716.197	137.046	9436.62	0.836766	19.7557	107.412	108.794	1730.37	0.943662	36.9305	0.358005	0.987298	81.6834	3.74277	64.3939
NZ-Z-7	NZ-Z-7-38	679.893	7.30033	580.705	211.093	1488.64	3.14331	1.24862	44.9822	1.58303	12.6157	11.5493	3.85893	36.0571	12.0838	130.621	48.8317	220.989	51.3439	498.27	102.594	11080.3	0.867271	51.7747	376.543	305.819	1176.63	1.10803	6.70261	0.53026	1.23126	43.1431	3.62437	21.6637
NZ-Z-7	NZ-Z-7-41	885.198	8.17975	491.893	6.99336	829.954	2.02441	0.603815	33.0787	0.369859	4.10663	4.76219	1.70103	21.2549	6.34046	66.8556	25.8925	116.705	27.1837	269.536	55.8653	9581.49	0.952744	47.6276	244.115	254.806	634.256	0.958149	16.7832	0.435926	0.958045	56.5991	2.12482	30.3188
NZ-Z-7	NZ-Z-7-42	821.583	7.739	573.237	9.10732	2793.85	13.7144	3.83244	50.493	2.22142	13.1205	11.7734	1.55363	54.1719	19.4079	245.417	96.4709	435.169	91.8838	814.072	149.337	11466.4	3.27512	56.2108	276.249	328.874	1988.92	1.14664	4.17176	0.15731	0.839984	69.1452	4.18745	39.55
NZ-Z-7	NZ-Z-7-43	837.04	15.1	811.198	22.3317	4414.29	1.97503	0.92042	49.722	0.758137	11.2795	22.5119	15.6188	125.981	40.2976	440.634	161.411	671.263	131.719	1164.66	216.635	8193.35	0.568319	16.5821	150.674	77.9722	3053.42	0.819335	13.696	0.708487	1.93241	51.7354	3.47522	58.6382
NZ-Z-7	NZ-Z-7-44	751.239	7.51407	684.378	66.1854	2973.53	4.17376	5.69861	32.7453	2.53798	17.96	14.8923	2.84104	65.0533	22.0887	266.566	104.707	464.238	94.2746	832.597	158.563	10251.7	1.23626	26.5137	130.196	175.95	2084.76	1.02517	2.10816	0.236694	0.739963	55.908	3.37613	32.7418
NZ-Z-7	NZ-Z-7-45	776.582	7.3227	1003.96	615.041	2817.49	9.71391	2.02425	27.324	1.56099	12.85	16.5108	5.58111	75.1888	23.9403	253.227	97.9016	427.174	86.4125	765.126	143.162	10373.4	1.90476	36.9032	159.629	234.596	1937.98	1.03734	3.57569	0.406192	0.680443	46.341	5.0998	35.0435
NZ-Z-7	NZ-Z-7-47	770.992	7.70372	925.493	8.15428	1019.75	1.36583	4.7503	31.3314	1.27121	7.35944	6.08974	1.81997	22.5971	6.81408	81.1216	31.7348	154.577	37.059	376.95	79.8861	9907.47	0.639944	27.282	147.425	172.216	843.362	0.990747	3.06332	0.419044	0.856045	61.8992	2.13429	24.3438
NZ-Z-7	NZ-Z-7-48	765.061	11.1526	815.949	11.0921	3498.51	2.74163	0.0769195	46.0823	0.21869	5.62551	11.2504	6.44448	82.4475	28.7891	335.82	127.78	544.566	110.751	964.035	179.923	9625.41	0.698088	11.3241	89.8253	64.5638	2443.81	0.962541	57.3358	0.468098	1.39126	85.6887	3.92734	89.5455
NZ-Z-7	NZ-Z-7-49	775.738	9.66399	579.604	8.1893	1997.62	2.89498	0.0382191	13.7072	0.136451	4.28313	8.83658	1.59876	47.7942	15.5404	183.38	71.1598	307.497	63.1248	549.195	100.1	9539.93	0.991455	17.2502	85.4604	110.936	1366.39	0.953993	28.0391	0.189886	0.770359	62.1501	2.91993	63.5669
NZ-Z-7	NZ-Z-7-51	713.19	10.7037	518.286	11.6141	2703.53	1.21761	0.138129	6.81806	0.657391	8.60933	18.8636	8.65233	82.4739	26.641	278.271	99.0178	401.506	77.9057	688.238	130.28	7983.05	0.3709	12.0445	67.0901	81.6191	1828.07	0.798305	2.96975	0.568704	0.82199	36.4849	3.28285	47.0737
NZ-Z-7	NZ-Z-7-52	744.652	9.73474	568.443	12.4677	1831.53	3.11971	0.180872	40.2369	0.415833	4.44319	6.54539	2.21855	36.3108	12.9785	156.059	61.4378	283.444	61.5721	581.08	113.629	9527.82	1.14486	32.353	238.464	199.365	1360.55	0.952782	25.5805	0.348567	1.19612	88.777	2.72498	58.9659
NZ-Z-7	NZ-Z-7-53	880.673	10.7446	1761.47	10.2293	1297.31	2.01817	5.11102	32.0725	2.31281	15.7029	7.6043	2.21074	28.8166	9.10543	103.639	42.093	194.551	42.9646	415.121	88.0583	9332.34	0.653592	29.3202	149.555	159.669	989.362	0.933234	2.28295	0.401374	0.936652	54.5902	3.0878	20.229
NZ-Z-7	NZ-Z-7-54	795.105	10.4365	785.683	14.1003	2513.17	7.21624	0.0958416	33.6545	0.380052	5.01328	8.17057	1.26034	43.8226	16.7911	213.101	85.1418	402.455	86.6851	803.633	149.955	12358	2.61845	35.6675	195.843	217.321	1850.16	1.2358	24.9679	0.162985	0.901172	98.357	2.75593	68.5888
NZ-Z-7	NZ-Z-7-55	752.354	9.57624	504.95	6.81141	2438.66	3.5883	0.0727261	12.6552	0.120155	3.09141	8.2658	2.04323	53.1432	18.8282	233.759	88.1182	379.2	78.3794	693.242	123.773	8418.39	1.02226	25.2717	147.966	159.551	1694.69	0.841839	26.3141	0.225367	0.927392	83.8688	3.51017	103.896
NZ-Z-7	NZ-Z-7-56	803.822	10.5977	589.184	17.9487	3632.35	3.57646	0.148927	21.9024	0.637113	9.99849	19.7413	7.14121	101.397	33.3039	361.447	127.666	540.879	108.758	966.019	183.056	8602.85	1.16348	30.0688	228.261	159.583	2482.09	0.860285	9.75841	0.395616	1.43036	48.9338	3.07394	54.4593
NZ-Z-7	NZ-Z-7-57	803.583	9.47735	491.505	5.45846	1847.85	3.46966	0.250877	14.5133	0.246128	2.49313	5.9291	0.799925	33.278	12.9569	161.66	64.4482	292.856	61.4669	569.526	106.158	10775.2	1.20424	33.4986	141.277	211.113	1326.58	1.07752	12.9965	0.137445	0.669201	96.0561	2.8812	92.1081
NZ-Z-7	NZ-Z-7-58	771.376	8.30975	586.793	2.72707	2508.72	10.3259	0.0717518	28.8794	0.255199	3.72669	7.45484	1.60297	52.2638	18.8303	237.13	91.9484	399.147	80.0287	724.419	128.968	10650.4	3.00314	47.4081	220.555	308.751	1774.73	1.06504	31.5742	0.182395	0.714346	97.1744	3.43837	95.4392
NZ-Z-7	NZ-Z-7-60	738.521	7.34834	628.467	6.90811	4160.12	4.71417	1.35994	25.1006	0.942483	9.45381	18.2912	3.17968	98.5298	33.2475	391.501	150.888	656.117	130.311	1156.46	212.082	10191.3	1.23071	39.9407	233.671	261.437	2887.46	1.01913	5.23841	0.183041	0.893794	63.2246	3.83046	62.8158
NZ-Z-7	NZ-Z-7-61	757.994	9.11002	730.646	6.19023	2123.37	4.71925	0.609704	36.2903	0.299482	2.78008	4.86238	0.35521	40.3499	15.6538	192.035	75.2675	334.914	69.7854	643.66	119.534	11030.8	1.65375	21.892	133.318	134.778	1536.4	1.10308	20.7153	0.0536913	0.989164	132.376	2.85366	108.569
NZ-Z-7	NZ-Z-7-62	797.896	11.0033	488.351	45.9866	1356.46	3.69727	0.0483411	11.1785	0.109479	1.7009	3.8582	0.784591	25.6295	9.32236	118.73	47.9428	218.368	46.4828	432.685	81.3607	9780.4	1.20905	12.9246	46.4847	81.7079	998.202	0.97804	26.9327	0.180444	0.568913	112.147	3.05799	100.578
NZ-Z-7	NZ-Z-7-63	771.005	9.33345	676.52	20.8847	2784.4	6.14227	3.78645	40.7885	1.66896	10.8065	11.1339	3.37795	64.0561	22.9004	261.454	101.464	440.287	88.1586	790.167	141.745	10616.5	1.96067	33.3832	191.811	205.561	1981.8	1.06165	3.9737	0.302958	0.933113	70.9694	3.13274	47.6768
NZ-Z-7	NZ-Z-7-66	786.325	7.66505	657.692	2.01939	4110.15	17.3165	2.16538	59.5791	1.17029	10.2725	14.241	1.22797	84.9326	32.5088	398.198	148.567	640.098	122.131	1043.61	178.49	10098.7	4.65601	55.4836	274.611	345.782	2737.19	1.00987	9.07473	0.083621	0.794176	73.282	3.71917	66.7249
NZ-Z-7	NZ-Z-7-67	765.917	9.14556	613.079	13.3221	2115.06	3.55327	2.80553	25.1778	1.23836	8.92355	8.61439	2.39453	45.9498	15.6285	190.201	74.5693	327.138	68.5492	624.166	117.665	9636.81	1.12615	19.9311	112.28	127.088	1513.02	0.963681	3.30801	0.294994	0.883478	72.4562	3.15524	43.3939
NZ-Z-7	NZ-Z-7-68	787.244	10.2139	796.37	6.30682	2216.68	3.44007	2.75806	32.9428	1.19463	7.87256	8.53455	1.62106	43.5963	15.3284	195.262	77.9429	351.205	74.4525	680.501	125.342	10260.4	1.16568	16.7476	86.7254	104.251	1618.55	1.02604	4.44632	0.208632	0.83189	79.7348	2.95112	47.6818
NZ-Z-7	NZ-Z-7-69	809.187	10.3672	460.243	5.54403	1448.25	4.71513	0.0154164	14.3624	0.0712435	1.32961	3.51324	0.470307	25.8389	9.95717	124.808	51.294	235.509	49.8473	465.229	86.1743	10426.3	1.63348	19.6027	68.0324	125.889	1068.42	1.04263	57.5913	0.109063	0.540417	132.422	2.88656	129.393
NZ-Z-7	NZ-Z-7-71	782.755	12.363	590.999	12.6242	1378.74	1.35049	0.00705124	12.2816	0.112562	1.52878	3.63528	1.36061	23.9737	9.11864	120.432	48.276	223.177	49.6384	480.724	90.9748	8762.65	0.537249	9.99344	50.4297	62.1555	1065.24	0.876265	33.0442	0.334122	0.811348	132.239	2.51372	111.905
NZ-Z-7	NZ-Z-7-72	770.103	8.09785	680.844	5.98207	1763.85	3.94484	2.87316	27.4679	1.10118	7.20257	5.2648	0.970347	32.8498	12.0049	155.738	62.9704	286.411	62.616	571.34	106.982	10625.9	1.34642	24.2872	118.571	154.134	1335.79	1.06259	3.78522	0.172242	0.769267	108.521	2.92987	51.2037
NZ-Z-7	NZ-Z-7-73	772.958	11.7302	1016.61	19.8798	3766.76	3.40343	0.273809	47.9468	0.570534	10.2766	21.498	10.4314	106.329	34.404	384.154	136.101	571.065	115.233	1045.32	186.906	8021.47	0.667929	16.2422	142.102	83.2816	2670.5	0.802147	21.8811	0.546723	1.70629	48.6239	5.09551	55.2506
NZ-Z-7	NZ-Z-7-74	785.167	9.49578	522.734	2.40295	1294.98	3.72929	0	16.4189	0.0381341	1.16648	3.82539	0.549955	24.7606	9.08377	116	45.1629	205.022	43.4828	402.482	73.807	10188	1.23431	15.1666	61.7716	96.3061	941.799	1.0188	133.67	0.130344	0.641409	105.213	3.02135	129.768
NZ-Z-7	NZ-Z-7-75	706.57	10.8773	2528.6	13.9316	6645.65	2.62452	5.41054	103.787	9.49421	84.7962	107.262	55.3851	351.111	89.7576	799.149	222.394	776.948	140.618	1165.01	191.279	9741.72	1.06445	16.2972	119.638	102.672	4102.4	0.974172	2.76271	0.792584	1.16524	10.8614	2.46561	16.8748
NZ-Z-7	NZ-Z-7-76	748.487	13.8579	293.204	4.51375	446.996	0.956916	0	11.8701	0.0483891	0.4702	1.14258	0.509004	7.18205	2.7673	35.8665	13.521	73.4076	17.6134	187.788	38.9807	11562.2	0.614081	12.593	46.3893	85.827	391.166	1.15622	76.1571	0.413793	0.540497	164.354	1.55829	107.67
NZ-Z-7	NZ-Z-7-77	737.119	8.80964	372.617	7.54258	684.676	0.751103	0.00723121	14.1659	0.077039	1.46023	2.58374	0.790232	16.1872	5.09062	59.3028	22.8958	101.797	22.3974	223.008	43.2993	10226.2	0.469242	18.2577	103.089	117.114	513.062	1.02262	55.0168	0.284865	0.880248	86.312	1.60067	63.5641
NZ-Z-7	NZ-Z-7-79	867.503	7.84882	610.09	5.98112	1946.88	1.70188	0.535042	27.8573	0.380284	5.48329	9.91894	3.08828	47.9777	15.7953	180.242	66.239	293.59	63.9671	610.584	115.456	9703.11	0.847291	37.1613	182.413	198.579	1441.11	0.970311	14.5414	0.357	0.918595	61.5574	2.00862	51.0425
NZ-Z-7	NZ-Z-7-80	775.893	9.52986	746.763	10.0068	2863.94	3.19146	8.30796	41.1741	3.74439	25.0148	19.1385	4.07404	83.2839	25.5197	298.322	107.717	441.833	87.0096	755.586	135.078	7620.45	0.988337	20.7406	117.748	124.9	2035.8	0.762045	1.80686	0.264883	0.942735	39.4798	3.22912	27.5133
NZ-Z-7	NZ-Z-7-81	776.143	9.6519	877.245	4.36274	2449.2	4.00186	0	45.1387	0.0732793	2.71205	6.76542	2.27529	49.782	17.3583	222.231	88.7371	397.375	85.7383	763.853	139.634	10555.2	1.31173	16.5738	92.0097	101.02	1821.67	1.05552	191.236	0.273882	0.910804	112.905	3.05082	114.79
NZ-Z-7	NZ-Z-7-82	875.317	9.80512	413.295	7.92096	1007.96	1.67314	0.028393	19.6544	0.132506	1.1342	2.97368	0.786061	18.4347	6.47627	81.9108	32.8542	157.394	36.4168	365.385	73.9762	10198.5	0.905194	24.7917	111.363	136.076	797.558	1.01985	42.4071	0.24835	0.818384	122.873	1.84837	99.7643
NZ-Z-7	NZ-Z-7-83	802.984	17.2946	1332.12	4.86908	1491.21	2.80105	10.6255	47.7863	6.51223	37.228	16.555	1.34882	43.4913	12.6888	142.968	53.6859	231.892	49.3175	456.507	83.279	9616.42	1.11073	16.0458	72.8642	97.0653	1193.89	0.961642	1.37732	0.14542	0.750671	27.5752	2.52181	12.4763
NZ-Z-7	NZ-Z-7-86	809.439	9.20556	1160.76	29.4429	2282.42	2.45577	1.01	21.4802	0.72559	6.96445	10.0066	3.3925	49.456	16.3275	202.413	78.2255	355.666	78.8302	760.272	141.743	10294.8	1.02703	33.5666	186.479	189.423	1726.51	1.02948	5.89919	0.382216	0.984458	75.9771	2.39112	49.2917
NZ-Z-7	NZ-Z-7-87	880.348	11.5681	373.675	9.97679	921.574	0.936054	0.0145201	12.7904	0.0823887	1.2778	3.37732	1.03362	21.5685	6.60226	79.6681	30.8879	143.246	32.499	307.47	59.0101	9939.35	0.62082	13.6673	52.2642	76.3877	699.528	0.993935	45.0167	0.280579	0.684196	91.0397	1.50777	85.937
NZ-Z-7	NZ-Z-7-88	816.601	10.3527	584.516	17.8422	1946.33	2.88988	0.810396	34.863	0.373484	4.96739	9.04039	3.27194	45.1048	14.8971	180.721	69.0967	308.686	67.2039	609.851	114.88	9530.06	0.941725	19.1752	121.375	103.742	1463.77	0.953006	15.4992	0.405008	1.16997	67.4585	3.06871	56.3718
NZ-Z-7	NZ-Z-7-89	774.87	8.03409	1619.06	10.0988	3378.09	6.35799	65.4368	184.62	22.2979	115.916	48.0506	5.92066	125.106	34.7735	366.116	126.35	505.563	99.9553	855.734	147.356	10266.1	1.94839	30.154	157.414	182.442	2703.2	1.02661	1.18111	0.22123	0.86282	17.809	3.26321	10.7778
NZ-Z-7	NZ-Z-7-90	782.811	8.3061	656.34	4.88184	2477.25	3.08433	0.00730707	12.5735	0.0878487	2.97688	7.92949	1.85331	51.3649	19.1102	236.916	90.901	400.459	83.8135	749.19	134.672	10183.9	1.14958	22.3926	92.3825	143.505	1791.85	1.01839	43.001	0.211769	0.643758	94.4814	2.68301	109.463
NZ-Z-7	NZ-Z-7-91	779.714	10.0044	917.055	7.94028	3186.02	3.86826	0.15353	44.4839	0.138178	2.85135	6.58149	2.43011	50.2832	20.6084	277.042	112.198	515.946	114.137	1068.94	195.169	10903.3	1.30264	20.4098	114.006	122.241	2410.96	1.09033	69.1487	0.291261	0.932633	162.416	2.96956	139.256
NZ-Z-7	NZ-Z-7-92	785.946	7.92031	521.805	6.1871	4034.69	4.2315	0.0625787	18.7658	0.399762	8.87526	19.0258	8.11815	116.786	38.198	426.365	151.799	620.677	119.04	1030.48	180.343	7730.36	0.957665	34.6722	207.998	197.468	2738.93	0.773036	13.7131	0.404151	1.05332	54.1622	4.41856	70.4495
NZ-Z-7	NZ-Z-7-93	748.335	9.64518	405.517	7.52177	2492.59	4.08137	4.92103	39.516	2.27759	18.8527	17.637	4.36796	76.3368	22.9729	255.73	91.9012	383.421	75.6187	670.432	121.235	7417.36	1.59201	29.5797	139.348	196.061	1785.22	0.741736	2.88649	0.309443	0.710736	38.0127	2.56365	28.0642
NZ-Z-7	NZ-Z-7-94	796.162	7.66785	666.516	52.0684	2084.34	3.86913	4.65867	63.2458	7.82705	49.3234	39.1247	12.1385	72.8212	22.5837	231.802	74.2408	316.185	71.175	675.456	120.383	9677.53	1.2849	81.4875	418.641	406.826	1760.97	0.967753	2.0254	0.686092	1.02904	17.2642	3.01123	10.6243
NZ-Z-7	NZ-Z-7-95	832.936	10.0698	411.771	7.93637	1085.84	2.3461	0.00713996	17.8962	0.0907424	1.65704	3.82105	0.527465	22.0329	7.82092	99.6519	38.4477	178.216	39.1362	365.759	66.5807	10140.3	1.00856	21.4381	110.619	123.568	841.645	1.01403	59.3561	0.137593	0.89521	95.7222	2.32618	86.2181
NZ-Z-7	NZ-Z-7-96	780.915	11.0045	695.16	12.7877	1497.73	4.51497	3.08499	39.9167	4.55057	28.7643	20.0951	7.00331	46.3741	14.6371	157.945	52.9928	229.447	51.8977	486.762	88.9532	8543.23	1.50805	57.9591	348.68	348.959	1232.42	0.854323	2.14136	0.676442	0.999201	24.2229	2.99391	13.3509
NZ-Z-7	NZ-Z-7-97	789.01	10.2245	633.949	5.68461	1740.37	2.28146	0.233576	34.4671	1.28172	11.3531	11.5829	4.13302	40.408	13.9026	160.543	60.1259	275.633	63.3521	633.252	119.36	9468.97	0.694327	22.8581	191.434	123.474	1429.63	0.946897	7.78029	0.523314	1.55041	54.6715	3.28586	28.0013
NZ-Z-7	NZ-Z-7-98	746.863	9.29129	343.79	6.76325	1010.07	2.56237	0.569895	49.1139	2.00712	14.1051	12.1752	4.25176	30.3687	9.53664	101.848	35.1993	153.115	34.1701	333.519	62.9585	9645.17	0.687388	24.1361	263.476	126.19	842.938	0.964517	6.82056	0.644858	2.08793	27.3932	3.72769	15.5858
NZ-Z-7	NZ-Z-7-99	739.32	7.84777	900.851	8.84317	3332.38	11.85	0.871577	41.8623	2.02429	14.9034	16.0367	3.68529	70.9173	26.473	320.037	122.598	538.853	113.964	1018.39	174.37	10072.6	3.37421	58.5754	267.318	391.503	2464.98	1.00726	5.4753	0.282454	0.682798	63.5035	3.51193	41.4305
NZ-Z-7	NZ-Z-7-100	939.54	10.8141	332.325	6.51694	889.694	1.04356	0.0207044	15.3276	0.110939	2.12527	3.42087	1.1227	17.8019	5.98111	75.5664	29.3311	139.139	32.8617	334.212	65.9001	10189.9	0.5398	21.8384	80.1286	114.076	722.922	1.01899	39.9082	0.355218	0.702413	97.6979	1.93323	57.646
NZ-Z-7	NZ-Z-7-101	809.575	8.56855	728.374	7.58483	2314.32	8.51528	0.013858	40.4782	0.171745	2.16224	5.92604	1.46415	42.7627	16.3041	210.891	84.99	372.311	82.9976	771.433	132.724	10958.7	2.7204	32.2245	169.225	185.656	1764.63	1.09587	70.8787	0.204551	0.911498	130.177	3.13016	133.121
NZ-Z-7	NZ-Z-7-102	785.876	8.52658	544.099	1.07762	2268.62	4.67513	0.00728574	18.0094	0.102515	2.07319	7.09565	0.867395	48.3347	18.0154	215.36	84.159	371.818	78.4601	711.994	121.491	10581.1	1.82335	30.6223	124.402	196.51	1677.79	1.05811	53.0295	0.106222	0.633057	100.342	2.56404	134.229
NZ-Z-7	NZ-Z-7-103	841.325	9.24078	655.233	21.2019	1627.28	1.52035	0.00744814	12.1756	0.199656	2.85681	6.98532	0.868934	34.6336	12.3907	153.063	58.8389	259.863	57.518	538.053	95.968	9591.72	0.618291	18.3735	88.0059	101.342	1233.42	0.959172	18.6536	0.139892	0.868406	77.0262	2.45895	75.4905
NZ-Z-7	NZ-Z-7-104	781.438	8.60445	747.181	9.5974	2435.06	5.97127	0.0519333	37.7725	0.129294	2.40687	7.06209	2.345	48.2491	17.6875	226.996	89.8843	397.547	87.9181	808.508	145.767	9978.78	1.53547	26.8942	188.091	151.681	1872.33	0.997878	78.1206	0.28782	1.24004	114.486	3.88889	126.454
NZ-Z-7	NZ-Z-7-105	797.056	10.4232	552.276	15.4195	2567.87	2.62924	0.16064	11.313	0.225645	4.93565	10.1423	2.83733	60.3776	20.4242	243.629	95.693	415.814	88.5739	802.787	143.372	7605.52	0.856031	22.9943	117.716	138.586	1900.29	0.760552	12.1095	0.271701	0.849412	79.1521	3.07143	73.382
NZ-Z-7	NZ-Z-7-106	773.288	8.15689	2176.45	6.24852	3787.43	3.51726	22.8178	73.5952	9.75148	57.6063	29.4044	5.45381	116.018	35.0237	403.642	143.146	594.842	119.082	1007.97	174.573	8424.74	0.916473	28.9363	159.137	176.852	2792.93	0.842474	1.20904	0.248514	0.899829	34.2796	3.83782	20.7342
NZ-Z-7	NZ-Z-7-107	791.388	7.52103	780.744	3.684	3524.2	15.2185	0.00733904	43.7687	0.128021	3.46438	8.54007	0.920564	71.3607	26.3776	340.368	134.258	581.398	124.289	1113.44	187.127	10109.6	4.37565	65.2772	253.151	418.127	2635.45	1.01096	103.757	0.0787543	0.605441	130.379	3.47801	138.103
NZ-Z-7	NZ-Z-7-109	803.543	10.1324	830.147	7.38106	2446.98	3.16048	0.357177	34.0847	0.153425	2.92181	6.34772	1.54089	47.1252	17.6883	226.594	89.3025	402.076	84.1731	778.213	140.913	10752.7	1.15696	17.5854	92.0241	103.401	1831.49	1.07527	35.6775	0.196206	0.889974	122.597	2.73171	113.249
NZ-Z-7	NZ-Z-7-110	585.094	16.9921	1837.74	13.9764	6770.39	6.66024	23.572	149.598	14.6826	103.981	108.185	48.2448	366.374	100.741	887.076	242.566	849.796	157.52	1269.41	196.652	9870.8	1.98857	29.4153	361.832	256.994	4518.4	0.98708	1.92464	0.668136	1.40794	11.7337	3.34927	16.7308
NZ-Z-7	NZ-Z-7-112	787.633	8.08485	312.537	8.09236	437.807	0.555626	0.520493	9.09878	1.8196	12.5069	9.68248	3.12278	12.5709	4.55097	47.3242	15.6575	74.1871	19.5938	210.908	45.6109	5647.31	0.191938	68.4057	269.325	413.207	467.154	0.564731	1.39273	0.865219	0.651792	21.7824	2.89482	8.67147
NZ-Z-7	NZ-Z-7-113	849.205	9.40762	264.982	2.89077	687.384	2.24546	0.0855965	28.0016	0.239698	2.21767	2.31922	1.19821	10.8785	3.90221	49.3887	21.4486	111.372	29.4602	328.263	71.7916	10336.5	0.490598	26.8775	185.252	134.877	660.567	1.03365	31.7264	0.606767	1.37349	141.54	4.57698	43.5659
NZ-Z-7	NZ-Z-7-114	764.518	8.33058	802.166	5.33596	2743.08	4.67814	0.0579464	42.0519	0.287269	4.65072	10.2536	0.76128	65.9169	21.6024	268.834	100.104	435.94	92.9954	829.49	143.323	10114.9	1.64189	28.3414	186.286	164.836	2016.27	1.01149	42.0466	0.0676956	1.13013	80.8971	2.84925	84.023
NZ-Z-7	NZ-Z-7-115	784.184	7.74385	583.026	22.6235	2148.35	4.39499	1.20753	29.8408	0.569721	4.79003	8.28494	2.21006	51.0036	16.2906	206.544	78.3923	340.426	74.3458	665.424	115.314	9176.96	1.43939	25.3895	165.766	143.278	1594.64	0.917696	8.79174	0.252062	1.15695	80.3173	3.05336	68.0494
NZ-Z-7	NZ-Z-7-116	881.639	12.8739	322.478	14.1351	483.328	0.834653	0.00717984	10.0938	0.0289691	0.573283	1.8105	0.289766	10.2441	3.61571	44.096	16.5259	71.392	15.8263	153.64	26.1226	10154.1	0.470295	10.1103	34.6611	57.1893	354.266	1.01541	98.3986	0.161988	0.606078	84.8602	1.77474	101.274
NZ-Z-7	NZ-Z-7-117	753.11	8.799	821.57	1.57817	2504.8	4.73255	0.157211	45.4241	0.283574	3.51095	9.07901	2.4042	53.7961	18.4742	234.836	90.3516	409.849	86.1937	790.873	140.239	10384.9	1.34699	19.832	112.157	122.417	1885.47	1.03849	40.6885	0.258169	0.916193	87.1101	3.51343	92.7525
NZ-Z-7	NZ-Z-7-118	729.537	6.78829	852.834	2553.05	3569.21	14.0429	1.58301	54.5032	7.00782	50.762	36.8989	11.4883	100.924	34.1108	390.843	135.831	571.071	121.203	1079.23	177.492	9823.44	2.93548	56.2303	273.643	322.817	2772.95	0.982344	2.2141	0.54098	0.847671	29.2483	4.78384	18.2918
NZ-Z-7	NZ-Z-7-120	858.685	8.86468	500.609	15.4719	1527.39	2.19431	0.193169	21.8573	0.798891	5.77514	8.59232	2.6381	34.5612	12.0408	141.97	54.3303	242.827	54.3215	497.128	88.5467	8849.7	0.873729	27.3324	137.525	146.945	1165.58	0.88497	7.74347	0.405495	0.93589	57.8573	2.51144	41.1058
NZ-Z-7	NZ-Z-7-121	798.117	7.79082	679.108	2.29162	2110.2	7.43754	3.85907	32.9096	1.46483	9.82796	7.29352	0.806863	41.7869	15.6745	196.236	76.1044	341.395	74.2526	669.221	113.724	9908.79	2.44092	31.2134	114.537	197.27	1584.56	0.990879	3.39243	0.110843	0.580608	91.7556	3.04703	46.8725
NZ-Z-7	NZ-Z-7-122	757.897	8.78999	523.683	6.7048	809.929	1.26405	1.27045	21.1679	0.282184	2.51988	4.04055	0.961424	17.0003	5.73702	66.057	25.4261	125.847	30.6963	325.828	63.9082	10188.2	0.439791	23.7754	122.05	149.733	690.742	1.01882	8.30353	0.303775	0.815118	80.6396	2.8742	42.5629
NZ-Z-7	NZ-Z-7-123	783.268	11.6918	815.86	5.72129	2164.35	2.81533	12.4177	60.032	7.21074	46.095	20.375	3.3698	71.686	21.3481	230.439	82.4979	337.594	68.735	595.405	102.792	6874.93	0.893007	14.972	78.6465	89.6866	1660	0.687493	1.52912	0.241075	0.876904	29.2224	3.15264	16.3091
NZ-Z-7	NZ-Z-7-124	2466.35	53.86	258.608	13.3897	397.887	3.31022	0.106049	5.67318	0.0625213	0.984374	2.2882	0.300996	12.6962	3.60594	40.2331	12.5474	53.1296	11.987	126.911	22.237	13510.9	3.95382	313.765	116.094	609.401	292.763	1.35109	16.7693	0.135256	0.190505	55.4634	0.83722	58.4546
NZ-Z-7	NZ-Z-7-126	614.567	11.6876	704.458	17.4765	2451.65	2.63572	1.23112	134.882	5.39374	41.543	40.899	16.9483	92.6307	28.7326	288.698	88.9642	362.481	84.4515	792.573	128.619	10701.6	1.08147	61.7291	385.253	479.713	2108.05	1.07016	7.11288	0.81388	0.803091	19.3788	2.43717	14.0082
NZ-Z-7	NZ-Z-7-127	776.758	9.36895	959.517	12.8166	4607.31	2.96117	0.0739025	32.8487	0.860926	14.9813	32.0121	9.93038	149.615	46.4133	482.254	159.428	632.466	126.516	1096.54	183.708	9195.88	1.02376	24.8696	180.446	137.385	2967.64	0.919588	11.4515	0.365339	1.31344	34.2538	2.89244	47.2552
NZ-Z-7	NZ-Z-7-128	691.667	7.31988	937.665	20.4855	2986.29	5.22294	1.33251	48.0372	6.06668	46.9524	34.2055	11.1505	80.3278	26.2142	302.512	102.744	444.563	100.049	959.989	157.828	10146.8	1.99849	48.0551	319.331	303.412	2321.97	1.01468	2.25934	0.625755	1.05247	28.0653	2.61344	15.2869
NZ-Z-7	NZ-Z-7-129	758.356	9.1523	467.474	4.2315	1071.38	1.91415	0.173099	19.2338	0.311443	2.99334	4.52784	2.04123	20.7451	7.34492	88.5711	34.2199	171.591	41.0723	412.816	83.1848	10316.8	0.75142	22.9778	95.8162	149.797	888.826	1.03168	15.6798	0.539186	0.639639	91.1728	2.54738	49.1509
NZ-Z-7	NZ-Z-7-130	882.778	11.4847	243.603	9.19369	349.232	0.866125	0	9.26461	0.0356296	0.425707	0.944766	0.3087	5.01142	2.31263	25.5736	10.5822	56.096	14.6906	152.568	30.2137	10088.8	0.539541	13.5352	43.381	76.1481	308.028	1.00888	80.727	0.348309	0.569692	161.488	1.6053	87.142
NZ-Z-7	NZ-Z-7-133	754.359	7.38981	433.925	3.39331	1119.03	2.50129	0.0198637	18.4495	0.0447366	1.3659	2.36011	1.11905	18.5183	6.30908	87.5078	35.9267	175.547	44.1239	458.979	93.8083	9734.14	0.823449	25.1254	116.797	159.534	944.079	0.973414	108.689	0.365628	0.73211	194.473	3.03757	101.144
NZ-Z-7	NZ-Z-7-134	788.044	8.15396	927.826	7.48024	5288.34	4.60264	0.0527466	66.9199	0.78421	11.7413	31.6124	8.65819	142.512	46.3314	534.684	193.365	804.401	168.212	1455.27	244.37	8843.22	1.27567	29.7221	236.432	151.837	3708.92	0.884322	25.7971	0.331692	1.55715	46.0348	3.60803	62.4526
NZ-Z-7	NZ-Z-7-135	784.656	9.52564	659.608	20.2244	2359.5	3.42141	0.0267462	44.9976	0.349517	5.09039	11.3589	5.37138	60.3857	19.3409	231.474	87.0128	369.414	80.0901	725.922	125.367	7581.02	1.0367	21.3796	175.325	106.736	1766.2	0.758102	38.7795	0.503194	1.6426	63.9075	3.30029	65.8509
QHC-1	QHC-1-01	902.228	11.4759	237.065	6.44259	235.709	0.721581	0.0174127	15.0688	0.0358078	1.00424	1.46482	0.476773	6.17765	2.17135	22.7916	8.01521	34.5173	7.57409	78.4534	14.3318	9288.66	0.455198	15.9471	62.11	86.1475	192.1	0.928866	109.336	0.414791	0.720973	53.5583	1.5852	38.2545
QHC-1	QHC-1-02	827.313	10.1878	413.153	4.91041	971.705	2.24148	0	16.6554	0.0470175	0.989106	2.62352	0.595743	16.8072	7.0952	86.1566	35.2202	161.719	36.4499	355.771	64.7612	9785.99	1.00376	26.3481	106.419	156.591	784.891	0.978599	109.976	0.207642	0.6796	135.608	2.23308	119.946
QHC-1	QHC-1-03	762.297	9.14076	355.212	4.03934	720.757	0.660976	0.0115865	13.2027	0.0992022	2.12021	3.56133	1.39143	15.8461	5.1852	61.0462	24.2481	116.249	27.6225	286.672	58.4012	9084.21	0.353054	14.8945	85.6033	91.1538	615.656	0.908421	39.4704	0.477954	0.939109	80.4957	1.87217	45.9339
QHC-1	QHC-1-04	2575.01	40.1225	262.093	4.47244	238.877	3.10398	0.00596031	10.4593	0.0204049	0.59913	2.57003	0.554959	13.9605	3.94058	33.3284	8.61256	26.0444	3.9951	28.5891	4.20276	11139.4	0.774028	44.8728	25.4663	79.193	136.883	1.11394	142.457	0.225848	0.321573	11.124	4.01017	68.596
QHC-1	QHC-1-06	818.034	8.88544	517.83	8.27945	1983.14	1.99634	0.0386713	16.254	0.230563	3.95201	9.14652	2.67218	44.36	16.2724	189.829	71.2572	322.764	68.5263	669.661	120.055	8277.86	0.624414	37.0068	176.501	217.292	1535.02	0.827786	20.5075	0.334285	0.812273	73.2148	3.19713	68.7879
QHC-1	QHC-1-07	866.457	11.0675	267.072	1.90769	284.751	0.487031	0	7.26214	0.0121963	0.286605	0.681471	0.371141	4.15682	1.49091	21.062	9.16522	50.3788	12.4366	147.729	32.2968	9634.74	0.361612	16.1529	50.9329	95.1011	287.33	0.963474	184.859	0.518516	0.535565	216.78	1.34683	104.395
QHC-1	QHC-1-08	892.946	9.81155	254.918	5.07503	258.006	0.753103	0.00620061	14.7127	0.0254157	0.398335	0.852765	0.288255	4.56899	1.64993	21.9417	8.29262	40.3937	10.318	111.265	21.4769	9335.35	0.438796	19.2112	62.3911	109.671	236.19	0.933535	163.708	0.357456	0.568895	130.476	1.71629	80.8135
QHC-1	QHC-1-09	767.149	11.3842	338.746	10.3112	721.464	0.420241	1.97014	10.3546	0.132157	2.02979	4.52128	1.13004	19.2063	6.30739	72.5331	25.176	111.525	24.3948	237.499	41.9337	8109.58	0.19163	8.18072	49.4035	49.4668	558.713	0.810958	3.48709	0.316773	0.998719	52.529	2.19299	51.7769
QHC-1	QHC-1-10	876.771	8.87052	513.815	15.6807	1745.27	2.6965	0.0178883	26.3669	0.130254	2.8237	5.02865	1.64054	32.7943	11.3399	146.676	60.2326	290.898	67.2416	660.194	124.695	7248.32	0.763639	38.5208	176.45	208.632	1430.08	0.724832	59.5661	0.293948	0.845747	131.286	3.53112	81.1127
QHC-1	QHC-1-11	760.655	13.4177	342.113	9.28308	509.851	0.513208	0.0127511	10.7018	0.0261035	0.639504	1.8992	0.514413	10.8148	3.90911	45.9829	17.2837	80.1988	18.245	176.405	32.8056	9066.48	0.250793	5.45054	30.448	34.171	399.439	0.906648	106.439	0.27273	0.891046	92.8841	2.04634	96.1157
QHC-1	QHC-1-12	882.795	10.4731	439.381	16.6064	896.56	1.1702	0	13.1694	0.063415	1.66568	3.60689	0.946874	18.0156	6.27945	81.5775	31.0863	144.439	31.6936	316.329	58.0134	8334.67	0.603031	18.8387	69.6589	107.603	706.885	0.833467	64.4728	0.293513	0.647367	87.7012	1.94053	71.5927
QHC-1	QHC-1-13	917.561	12.3563	171.971	1.57061	224.738	1.93543	0	0.0955586	0	0.0253717	0.0869643	0.0850369	0.964487	0.449769	10.1191	6.11865	47.3454	15.2397	192.305	41.484	8528.96	0.219146	8.10967	2.09937	51.7187	314.319	0.852896	#DIV/0!	0.557286	0.040592	2211.31	8.83167	515.194
QHC-1	QHC-1-14	792.791	9.0873	681.525	10.1311	1192.62	0.692897	0	8.17653	0.0838048	0.369712	1.97151	0.398028	16.5322	6.99089	94.5179	39.8375	184.468	40.9296	384.704	70.4185	13194.1	0.388856	23.5292	115.101	144.4	849.398	1.31941	30.2902	0.147053	0.797095	195.132	1.78189	303.594
QHC-1	QHC-1-15	824.431	11.5991	456.432	12.5342	1459.76	0.928423	0.0160014	12.3712	0.122759	2.06749	5.01165	1.20678	31.0898	10.2219	128.758	51.1577	229.644	50.1887	496.373	90.5199	8932.96	0.396883	14.2785	75.4443	82.0001	1108.75	0.893296	29.7333	0.226103	0.920051	99.0438	2.33929	87.9689
QHC-1	QHC-1-16	753.423	8.75872	397.723	5.43886	836.482	0.469359	0.198753	15.3713	0.205096	3.08185	4.46306	1.73721	19.3948	6.80127	71.2197	27.731	125.725	28.9878	305.477	61.1291	9402.19	0.277	17.1117	112.968	103.606	671.523	0.940219	16.7581	0.484857	1.09036	68.4456	1.69444	39.067
QHC-1	QHC-1-17	746.11	11.2032	341.242	9.59629	1107.67	0.490793	0.0201115	9.99073	0.209811	2.98004	6.01688	1.63604	30.4973	9.95268	109.098	40.164	171.284	35.2578	323.776	58.8281	9093.87	0.2806	6.77489	45.8293	41.3844	799.712	0.909387	14.2363	0.300511	1.10741	53.8113	1.74908	54.7418
QHC-1	QHC-1-18	835.266	6.48368	707.716	1.58418	919.876	2.8352	0.00641127	2.53917	0	0.128348	0.469691	0.140785	7.82578	4.25792	77.4609	35.3484	193.322	54.8193	648.819	134.774	12945.3	2.42273	60.5209	21.7037	426.543	1159.91	1.29453	306.743	0.117971	0.0508829	1381.38	1.17025	768.44
QHC-1	QHC-1-19	2493.52	44.445	266.261	6.12082	231.513	0.451719	0	10.7174	0.0349537	0.591667	1.26516	0.446776	6.204	1.64442	19.9134	7.61789	35.9034	8.04898	85.5225	17.3885	9635.99	0.204768	41.2494	41.1295	68.4308	195.299	0.963599	95.1913	0.400586	0.601038	67.598	2.206	49.3963
QHC-1	QHC-1-20	870.225	12.68	321.89	13.8134	548.299	0.534938	0.00664147	11.3876	0.0476199	1.16948	2.12826	0.680275	13.3522	4.36502	47.4868	18.3934	82.6141	18.6306	177.292	34.1202	8841.97	0.334917	9.96976	41.0068	56.5816	411.674	0.884197	70.3105	0.297368	0.724737	83.304	1.59723	62.9176
QHC-1	QHC-1-21	828.799	7.96886	236.679	1.9656	167.417	0.135007	0.00658459	3.4139	0	0.0790362	0.452104	0.232792	1.79371	0.76764	11.0761	5.06936	28.441	7.98583	99.8352	24.6844	10104.4	0.323171	48.2273	141.48	308.908	183.838	1.01044	401.558	0.687066	0.458001	220.823	0.417758	164.638
QHC-1	QHC-1-22	749.54	11.9491	346.54	25.9121	521.176	0.574537	0.0335227	14.7229	0.100063	1.98326	4.0494	0.604288	14.4386	4.65783	50.1162	17.6434	76.8534	15.8498	151.469	27.2766	9235.67	0.270783	9.19623	67.1697	54.8838	379.798	0.923567	40.2715	0.215425	1.22385	37.4053	2.12176	37.6459
QHC-1	QHC-1-23	747.987	10.0298	396.297	11.4995	1003.04	0.633311	0.0327511	15.1853	0.159913	3.14135	5.63403	0.981083	25.5453	8.21834	94.2639	35.5979	155.876	32.8435	309.385	55.8115	9456.22	0.390154	14.0137	91.9434	87.0381	742.676	0.945622	27.2443	0.209955	1.05636	54.9136	1.62323	46.7386
QHC-1	QHC-1-24	901.485	10.0169	304.591	4.95181	773.547	1.00554	0.0256586	16.282	0.113062	2.10169	4.25505	1.18703	17.9188	5.4432	66.3277	25.7675	121.218	28.1629	289.443	57.8266	9609.83	0.602579	33.1965	131.912	181.735	636.072	0.960983	40.981	0.355911	0.72585	68.0234	1.66872	47.1473
QHC-1	QHC-1-25	861.597	12.7597	335.952	9.8689	495.088	1.0112	0.0335049	10.9529	0.036328	0.401524	1.40999	0.448588	8.59439	3.19512	42.8692	16.9537	78.7625	17.9321	183.862	35.8218	9528.63	0.438671	11.5176	42.702	67.7756	401.273	0.952863	68.3388	0.303082	0.63005	130.399	2.30516	137.17
QHC-1	QHC-1-26	775.465	13.2319	377.41	9.28621	786.553	0.64064	0	16.5309	0.0628301	1.05834	2.78771	0.475646	15.0999	5.19653	65.9829	25.9225	122.323	28.4787	288.511	51.2539	9566.68	0.271491	8.89192	52.8747	52.1164	623.684	0.956668	81.6827	0.178863	1.01455	103.494	2.35971	86.0145
QHC-1	QHC-1-27	833.399	11.5709	401.354	13.086	1273.45	0.960576	0	19.9816	0.173136	2.4344	6.95582	1.30005	31.3906	10.6273	117.9	44.0149	195.424	42.2988	401.705	69.6802	9344.82	0.558737	23.3875	151.208	124.718	943.885	0.934482	35.8298	0.226166	1.2124	57.751	1.71919	65.3807
QHC-1	QHC-1-28	754.132	16.4348	369.305	5.54337	763.908	1.03942	1.26853	15.1099	0.0559433	0.659812	2.51944	1.20625	14.4131	5.19938	62.8403	25.6308	117.683	26.7692	266.6	53.1422	9834.34	0.227406	6.35776	39.0242	39.5498	593.098	0.983434	8.31111	0.48029	0.98671	105.817	4.57077	120.182
QHC-1	QHC-1-29	740.528	14.6804	300.742	13.4438	391.149	0.386508	0.00712778	8.11075	0.0337391	0.59713	1.01014	0.251254	7.36689	2.63758	33.4175	13.0496	60.1747	13.338	136.687	24.6882	10066.7	0.267971	6.8635	30.3905	47.7075	301.37	1.00667	68.8061	0.204093	0.637016	135.314	1.44235	89.0454
QHC-1	QHC-1-30	896.984	11.3952	272.568	5.79815	355.604	1.19121	0	22.8772	0.0457836	0.675339	1.70283	0.65024	9.77589	2.70089	31.8246	11.9113	53.241	11.9689	123.476	23.2826	9314.85	0.509054	19.8503	73.9212	110.472	294.133	0.931485	155.13	0.381972	0.66914	72.5124	2.34005	65.8132
QHC-1	QHC-1-31	781.878	17.8012	381.553	15.5046	635.076	0.743097	0	12.4657	0.0281578	0.803109	1.39673	0.396587	11.2843	4.05501	51.0768	22.2704	102.271	23.2405	231.169	43.3489	9087.71	0.379879	3.43461	20.6758	20.1842	503.806	0.908771	137.442	0.213543	1.02436	165.508	1.95614	100.168
QHC-1	QHC-1-32	777.295	15.6938	340.386	10.201	735.385	0.25736	0.0146315	11.3134	0.0444755	2.01239	4.27968	1.1197	21.4597	6.59515	71.1953	25.3999	110.012	23.2269	215.126	39.9916	9122.79	0.192765	5.18251	31.4386	31.7498	531.791	0.912279	69.7718	0.291621	0.990201	50.2668	1.33509	52.0141
QHC-1	QHC-1-33	762.542	13.3295	776.713	21.5055	2548.75	1.97816	1.84481	36.218	1.10999	9.95642	13.7774	6.85208	73.8297	23.6628	260.428	94.6828	397.918	79.405	707.748	126.825	7411.66	0.590808	12.1078	108.362	63.6759	1834.26	0.741166	6.07967	0.525862	1.70177	51.3704	3.34823	45.0594
QHC-1	QHC-1-34	873.19	8.8503	422.481	8.75624	1185.16	4.66003	0.0698643	36.6241	0.226364	3.92542	6.73594	3.30828	34.4195	11.2247	120.213	39.9384	164.932	33.3034	311.089	54.6627	7744.27	1.64162	43.3427	222.515	234.812	820.672	0.774427	44.6997	0.539336	0.947629	46.1834	2.83867	48.4706
QHC-1	QHC-1-35	768.76	17.421	356.029	15.2341	540.315	0.376212	0.00641556	5.72697	0.0606067	0.945694	1.81737	0.802141	10.7775	3.65879	44.2093	18.4668	86.633	20.1132	202.248	39.5307	7592.72	0.160391	4.27644	22.7535	27.2214	434.997	0.759272	28.1423	0.430016	0.835867	111.286	2.34559	71.074
QHC-1	QHC-1-37	882.985	8.74476	460.269	3.50941	1713.68	2.38141	0.434024	24.9068	0.292454	4.56974	6.71411	0.950889	36.3731	13.6459	158.289	60.7803	272.904	58.0652	531.83	96.0785	9995.6	1.292	32.5098	141.856	180.804	1265.83	0.99956	16.578	0.148448	0.784583	79.2108	1.84319	58.2139
QHC-1	QHC-1-38	768.283	8.81234	446.871	5.41503	1616.76	3.73533	0	12.9937	0.0976481	2.30761	5.98983	1.54853	37.5651	12.9094	157.491	60.1817	263.792	53.0173	490.353	86.2012	8425.08	0.960823	18.0876	91.523	116.092	1184.45	0.842508	41.3115	0.240587	0.788364	81.8643	3.88764	94.5417
QHC-1	QHC-1-39	2425.61	49.995	386.037	23.4202	548.249	2.35044	0.00699905	9.50735	0.0895444	1.69867	2.78054	0.398788	13.6805	4.96306	54.0537	19.5925	82.2686	17.0519	153.646	27.1176	9700.9	1.01051	24.5748	38.2751	38.286	386.856	0.97009	31.9614	0.162267	0.999715	55.2576	2.32599	51.2611
QHC-1	QHC-1-40	906.731	9.12177	382.412	7.54493	834.988	0.918474	0.0136149	12.528	0.178707	2.73496	4.44478	1.96369	21.4262	6.74991	76.6779	29.22	130.21	29.1623	288.006	56.9865	8004.19	0.379578	30.6987	128.975	165.373	660.303	0.800419	21.1192	0.507922	0.779903	64.7966	2.41972	45.2874
QHC-1	QHC-1-42	754.764	11.355	382.531	10.9548	643.136	0.605717	0.00677018	9.68619	0.02277	0.888321	1.79257	0.451111	12.4105	4.4202	54.7681	22.2311	100.349	23.1495	227.699	43.3698	9268.66	0.350563	8.88925	48.0998	57.5378	501.244	0.926866	118.003	0.215727	0.835969	127.024	1.72784	92.2064
QHC-1	QHC-1-43	772.736	9.08526	391.425	2.26979	1138.91	3.61902	0.0460496	52.2211	0.0972171	2.06459	4.08275	1.13073	25.1558	8.3281	102.383	37.7443	166.779	36.2871	347.429	64.3721	10304.5	0.977198	31.62	249.826	181.014	848.12	1.03045	140.154	0.261512	1.38015	85.0967	3.70347	74.6673
QHC-1	QHC-1-44	903.169	9.69042	344.365	8.62856	915.075	2.28744	0.0192492	27.7635	0.499795	7.44153	8.6077	4.06896	29.0248	8.45558	87.2747	31.2339	135.47	30.7945	298.834	55.8541	7884.44	0.956923	27.8538	144.591	145.844	725.342	0.788444	16.9837	0.710426	0.991408	34.717	2.39041	21.8672
QHC-1	QHC-1-45	876.044	13.1457	294.284	7.6065	284.99	0.502698	0	7.13556	0.0221155	0.470973	0.796679	0.574011	4.73328	1.79214	21.7808	9.02344	45.2593	11.9508	132.185	27.2995	8633.33	0.305887	10.8389	42.9942	63.2626	263.024	0.863333	100.169	0.700901	0.679614	165.92	1.64341	73.586
QHC-1	QHC-1-46	787.6	8.48916	386.522	9.61799	590.163	0.83697	0	17.2598	0.0473112	0.737942	1.95915	0.39542	11.5769	4.35496	51.9409	20.5721	91.1924	20.2782	198.226	36.5334	10082.6	0.356073	16.8142	88.7484	105.733	455.075	1.00826	113.259	0.19721	0.839363	101.18	2.35056	96.8982
QHC-1	QHC-1-47	856.905	8.63728	492.927	8.07372	4159.65	5.26569	0.0760843	41.315	0.625213	14.0683	24.4408	6.45676	104.673	33.1255	374.42	142.053	628.596	138.391	1292.92	235.035	8119.67	1.28823	47.3743	322.33	242.595	3036.2	0.811967	19.5613	0.332754	1.32868	52.9	4.08753	41.9339
QHC-1	QHC-1-48	783.804	12.7521	406.768	14.7587	731.813	0.542472	0	13.8051	0.0309883	1.44087	2.92085	0.542795	17.9017	5.72211	66.4996	25.6806	111.818	23.6328	222.263	39.8534	9316.44	0.241424	9.24197	57.4394	56.4421	532.112	0.931644	138.307	0.176238	1.01767	76.0954	2.24697	68.9195
QHC-1	QHC-1-49	778.872	15.6017	294.001	4.80846	302.273	0.390563	0	10.223	0.0478675	0.643882	1.36192	0.541477	7.4555	2.41998	26.6814	9.53082	46.2825	10.6465	107.983	21.7463	8959.16	0.186451	4.88664	23.8656	31.0724	245.564	0.895916	66.3043	0.41326	0.768065	79.287	2.09472	61.0293
QHC-1	QHC-1-50	904.967	9.72155	540.289	9.31857	379.955	1.07925	1.98096	25.7267	0.430336	2.67927	2.26549	0.600261	8.67743	2.84208	31.2769	12.1285	57.0601	13.31	137.676	26.6536	8900.44	0.583104	24.5456	105.581	134.052	323.308	0.890044	6.52328	0.362924	0.78761	60.7709	1.85087	25.4795
QHC-1	QHC-1-51	791.198	9.53489	344.509	6.61234	506.546	0.943541	0	18.8271	0.0387317	0.688061	2.22749	0.248472	9.8222	3.40241	42.5108	16.867	76.735	17.4646	163.124	29.9766	10748.2	0.611688	21.0837	103.886	133.112	381.932	1.07482	150.91	0.137406	0.780435	73.2321	1.54252	80.8681
QHC-1	QHC-1-52	766.56	9.92862	301.07	3.79146	809.182	0.421379	0	13.5059	0.0714859	1.77284	4.26101	1.46734	18.5035	5.75472	66.7993	26.0076	123.004	28.344	303.19	61.0545	10369.9	0.321852	13.2793	87.7084	81.4828	653.736	1.03699	58.655	0.429192	1.0764	71.1544	1.30923	53.3562
QHC-1	QHC-1-53	743.617	13.5406	330.86	13.6462	660.413	0.348922	0.00699135	11.8219	0.0888649	1.88379	4.17484	1.40963	22.5619	6.26856	65.7238	23.0049	95.2422	19.5352	179.849	32.7133	9303.12	0.145688	6.61099	50.4819	39.104	464.284	0.930312	40.0382	0.354604	1.29096	43.0791	2.395	50.6319
QHC-1	QHC-1-54	843.251	20.0199	461.417	10.7216	947.085	0.786313	0.017659	11.838	0.137779	2.75168	5.12445	1.13684	23.7426	7.72381	87.8129	32.5348	140.064	29.0195	262.142	47.8881	9784.48	0.40232	13.4601	70.3624	77.4537	651.934	0.978448	25.3711	0.263047	0.908445	51.1552	1.95445	49.0485
QHC-1	QHC-1-55	2297.22	45.37	322.354	6.35991	317.279	0.692227	0.0863381	15.877	0.02664	0.920677	1.33181	0.312585	5.64278	2.04818	25.4784	10.3075	49.2134	11.253	115.959	23.7614	11160.5	0.535853	162.441	106.725	332.252	262.219	1.11605	80.4782	0.298058	0.321217	87.0689	1.29182	46.8042
QHC-1	QHC-1-56	809.986	11.5277	422.739	8.02897	1980.25	0.862161	0.00690903	10.7693	0.166225	4.56902	8.94189	2.12576	47.091	15.8343	187.326	72.1765	308.543	65.3439	603.809	108.863	9610.01	0.390955	17.5012	96.6488	103.89	1435.56	0.961001	19.7841	0.254877	0.930295	67.5258	2.20527	61.9484
QHC-1	QHC-1-57	833.562	10.8659	358.511	10.4102	832.304	1.23421	0.00718432	18.3203	0.167878	2.50198	4.1241	1.10886	21.4964	6.39768	71.8955	28.2421	126.172	27.1186	254.042	49.3438	9471.91	0.560065	23.6142	147.741	127.835	610.939	0.947191	33.3084	0.290637	1.15571	61.5995	2.20368	46.1685
QHC-1	QHC-1-58	772.384	10.3191	775.911	4.61908	794.227	0.750689	4.09024	23.8765	1.33075	6.35742	3.46013	0.493062	12.1855	4.75699	56.7329	25.1283	123.709	29.4046	291.271	59.1602	12862.2	0.569121	19.8524	95.204	128.672	641.957	1.28622	2.49559	0.207566	0.739899	84.1793	1.31903	25.3201
QHC-1	QHC-1-59	3129.33	42.4375	291.889	6.35981	401.163	0.505175	0	8.08421	0.0390686	0.463276	1.53369	0.467584	6.47238	2.39685	30.6326	12.6954	63.3027	14.8723	152.18	32.5326	10704.4	0.380104	65.8192	38.7965	81.9053	325.673	1.07044	64.2409	0.388334	0.473675	99.2245	1.32904	86.0948
QHC-1	QHC-1-60	755.139	13.166	322.488	13.2115	770.076	0.483746	0.0146405	20.2168	0.175766	3.06885	7.26843	1.55256	28.7988	7.67168	75.6405	26.4218	108.235	21.8135	199.52	36.1541	9667.41	0.194744	8.68263	69.3588	50.757	536.552	0.966741	34.5554	0.285305	1.36649	27.4501	2.48401	35.0546
QHC-1	QHC-1-61	751.532	8.43613	734.912	9.14882	2742.66	3.89475	0.00726577	34.237	0.164711	4.13713	8.73588	2.53863	51.2387	19.2183	240.716	96.9651	437.39	92.5132	865.649	163.22	9200.09	1.21116	29.9459	225.007	175.325	2016.73	0.920009	63.4107	0.28567	1.28337	99.0913	3.21573	85.7392
QHC-1	QHC-1-62	1983.64	43.67	373.258	2.09159	761.082	2.18775	0.0478319	19.5577	0.159407	1.53977	3.76516	1.23463	19.5715	5.93501	68.2155	25.1661	110.995	25.9165	269.637	54.8741	11423.5	1.58606	181.143	183.659	409.563	606.615	1.14235	34.0006	0.355232	0.448428	71.6137	1.37936	62.4199
QHC-1	QHC-1-63	759.259	7.31089	361.488	2.31445	837.427	1.83018	0.00680927	28.8349	0.0362966	0.941979	2.54246	0.295216	14.4061	5.41488	65.0387	27.1376	131.029	30.2226	305.325	57.1108	13437.2	1.41661	67.1715	274.072	455.178	668.343	1.34372	229.386	0.117388	0.602119	120.09	1.29195	94.6257
QHC-1	QHC-1-64	872.4	9.26555	320.442	3.12968	557.144	1.23078	0.0426014	23.6169	0.118118	2.04696	3.42584	0.897098	12.5514	4.36518	47.1429	18.1144	83.2772	19.1529	193.939	39.7054	10058.2	0.677557	36.3558	166.762	200.199	448.396	1.00582	54.2334	0.370611	0.832982	56.6107	1.8165	36.7916
QHC-1	QHC-1-65	840.767	11.7517	401.995	17.93	580.712	1.94866	0.00724834	14.2209	0.0433952	1.05893	1.97942	0.636576	12.6504	4.49148	53.5574	19.3308	86.4709	19.0176	179.605	32.7139	9528.85	0.886115	12.0842	57.7734	70.4185	425.784	0.952885	95.3548	0.294656	0.820428	90.7361	2.19911	77.6342
QHC-1	QHC-1-66	630.14	7.30376	309.038	4.11999	614.565	1.60861	0.00715637	19.3402	0.0713842	0.79102	1.889	0.869389	8.89581	3.53833	45.9174	19.2754	96.9008	23.6989	265.657	56.2732	10250.5	0.657053	20.3721	106.011	166.129	543.125	1.02505	80.8629	0.53885	0.638124	140.634	2.44823	82.3562
QHC-1	QHC-1-67	1942.6	46.76	297.68	9.02671	615.436	3.83823	0.0205162	30.4022	0.0681934	1.43054	3.04982	0.254946	15.2965	4.60639	55.515	20.6197	94.4185	20.5877	199.861	35.1295	10740.2	1.59123	126.715	248.718	259.553	481.261	1.07402	123.514	0.0931583	0.958257	65.5322	2.41211	57.0098
QHC-1	QHC-1-68	921.063	10.9112	336.906	10.1603	431.036	1.05084	0	24.5157	0.0475297	1.32644	2.30326	0.722325	11.8766	3.48441	39.6695	14.7673	64.3787	13.8579	132.781	25.4989	9322.42	0.600696	25.6149	116.225	133.37	335.229	0.932242	160.133	0.341915	0.871448	57.6489	1.74938	47.1299
QHC-1	QHC-1-69	686.278	13.0583	290.419	36.7097	581.119	0.95456	0.242404	18.3502	0.0901821	0.899928	2.16169	0.571123	12.0821	4.08013	48.2431	18.5459	85.1789	18.4175	169.452	32.409	10121.9	0.450863	11.6784	89.0106	80.5039	410.724	1.01219	30.4083	0.270066	1.10567	78.3888	2.11718	75.9251
QHC-1	QHC-1-70	739.801	10.3914	405.05	11.8159	983.791	0.771986	0	10.9373	0.0504999	1.58146	3.96257	0.681249	18.6367	6.30457	80.6221	32.5394	154.402	35.3136	335.33	63.6765	8503.95	0.481963	11.7352	66.1177	76.0974	744.037	0.850395	67.2388	0.201489	0.868856	84.6243	1.60175	71.3256
QHC-1	QHC-1-71	750.914	13.6698	355.19	12.2554	421.921	0.480385	0	15.1693	0.0675614	1.14953	2.63149	0.791851	12.1143	3.78014	38.6576	14.0445	59.7959	12.9729	124.513	22.9791	9525.57	0.246237	6.14931	38.5903	37.5687	308.668	0.952557	69.706	0.358572	1.02719	47.3166	1.9509	48.3193
QHC-1	QHC-1-72	2325.62	42.745	431.632	2.01577	1676.15	11.4141	3.69447	38.451	1.8875	13.3353	13.3861	0.368442	57.4376	17.1231	180.695	62.38	248.629	49.5995	437.602	72.8442	9146.45	1.82357	199.074	213.907	342.246	1197.43	0.914645	3.54393	0.034619	0.625012	32.6908	6.2592	27.0488
QHC-1	QHC-1-73	756.366	11.9173	469.495	20.1544	883.94	0.665138	0.00719542	10.2229	0.0859207	1.19178	3.36743	0.587406	18.7985	6.58296	77.8049	29.228	131.695	28.2198	267.792	49.2298	9602.06	0.343946	7.40906	48.514	44.6437	624.813	0.960206	35.7386	0.178483	1.08669	79.524	1.93384	88.3897
QHC-1	QHC-1-74	774.395	8.15014	466.314	3.99462	1296.46	2.77656	0.131424	36.8854	0.130773	2.50497	4.71724	1.6559	26.4909	9.12811	109.085	43.2833	190.064	45.2728	463.785	84.4933	10572	0.773132	36.0038	204.797	216.58	1017.63	1.0572	62.421	0.357454	0.945598	98.3171	3.59132	66.6721
QHC-1	QHC-1-75	720.289	13.6051	486.979	17.1134	1106.33	0.575416	0.0499222	9.26611	0.0662311	2.00399	4.32486	1.04616	23.1372	7.58392	95.2704	37.6341	169.762	37.5074	376.296	68.407	8074.62	0.240942	4.95009	30.7842	32.4468	832.355	0.807462	33.3565	0.256109	0.948759	87.0077	2.38819	69.569
QHC-1	QHC-1-76	743.462	9.09996	394.721	17.9043	1074.32	0.496945	0.0352907	18.413	0.238772	4.31834	8.75231	1.41103	34.5699	10.0538	105.835	36.6938	149.71	31.05	279.196	48.3863	9857.56	0.375838	21.6639	172.011	123.818	728.663	0.985756	22.6021	0.215839	1.38923	31.8997	1.32223	36.6006
QHC-1	QHC-1-77	743.931	12.5688	425.197	13.8014	994.702	0.33574	0.00715355	11.0193	0.142347	2.0913	4.69783	1.03232	21.6814	7.01951	83.1367	33.7053	149.475	32.5146	316.508	55.3188	9470.16	0.283225	9.85476	62.5715	60.5756	718.349	0.947016	23.5584	0.26134	1.03295	67.3733	1.18542	57.4505
QHC-1	QHC-1-78	739.018	10.453	512.321	10.2642	1145.29	1.14755	0.0284606	19.9567	0.0943788	1.31239	3.18726	0.673176	20.0723	7.6436	95.9714	37.7516	175.031	39.4919	381.397	71.0873	9968.35	0.507232	19.2634	122.308	117.495	853.698	0.996835	58.5676	0.195878	1.04096	119.663	2.26237	103.238
QHC-1	QHC-1-79	829.502	11.9709	344.665	11.3766	907.261	1.99724	0	3.34311	0.0628097	1.17538	3.53087	0.318764	19.6569	7.49323	87.8194	33.2643	136.565	27.4746	249.211	42.2392	10095.5	0.863582	13.1122	43.2442	80.7605	612.155	1.00955	16.5244	0.0925773	0.535462	70.5807	2.31274	99.5877
QHC-1	QHC-1-80	873.798	9.28418	353.094	1.91121	492.514	1.58748	0.00703206	29.9111	0.0886065	1.32319	2.17372	0.88144	10.0511	3.53735	39.0203	15.7349	71.4571	17.618	176.801	34.884	9863.75	0.91512	49.4962	244.159	264.526	403.489	0.986375	101.571	0.481553	0.923006	81.3359	1.73472	47.4406
QHC-1	QHC-1-81	1992.28	67.125	337.985	13.1598	682.549	1.09381	0.0278973	4.58621	0.245127	4.23013	5.53183	1.42668	25.6139	7.36422	75.5079	25.5259	95.4214	19.0697	163.531	27.4825	8180.58	0.397158	17.0644	34.2345	35.1041	455.564	0.818058	5.5551	0.305949	0.975228	29.5618	2.75409	31.4997
QHC-1	QHC-1-82	763.169	9.16969	354.782	8.8185	355.076	0.633112	0.00719976	14.6385	0.0190975	0.359177	1.02875	0.158114	5.86362	2.21613	28.3059	11.6914	52.998	12.7735	127.992	23.2948	11068.6	0.461016	15.6841	71.3365	102.116	281.346	1.10686	206.729	0.154641	0.698582	124.415	1.3733	106.323
QHC-1	QHC-1-83	864.316	11.3024	356.651	7.79318	534.876	0.970134	0.281707	9.30804	0.0560405	0.810511	1.78452	0.24147	9.90441	3.66174	45.1454	17.7463	80.7417	18.0828	175.959	30.5084	10504.1	0.610084	21.1416	76.494	122.352	394.232	1.05041	17.103	0.1391	0.625198	98.6029	1.59016	80.9983
QHC-1	QHC-1-84	767.441	13.7396	886.794	17.6196	703.053	0.736366	2.30884	17.6863	0.917593	5.36266	3.3538	0.688837	15.0587	4.97238	60.357	23.5285	107.775	24.2832	236.166	42.8437	9459.53	0.221183	7.76227	45.9142	47.4527	545.302	0.945953	2.97917	0.24951	0.967577	70.4174	3.32921	29.2517
QHC-1	QHC-1-85	791.242	8.48726	509.86	4.37675	1119.99	3.12815	0.0146267	28.0511	0.0290931	1.09268	2.99292	0.700209	16.8895	6.62121	89.4904	37.6855	178.259	42.4711	422.613	80.1838	11140.6	1.37779	31.472	150.734	195.53	907.095	1.11406	249.132	0.237301	0.770901	141.204	2.27041	111.801
QHC-1	QHC-1-86	755.181	8.86861	530.542	5.02785	903.283	2.23038	0.0367824	20.6785	0.058527	1.21144	2.40053	0.73038	14.5533	5.3543	73.0311	28.606	139.917	35.0078	356.754	68.8336	10430.2	0.925057	23.6974	133.476	151.367	747.174	1.04302	87.6171	0.291133	0.881803	148.615	2.41107	90.7076
QHC-1	QHC-1-87	2031.79	64.505	285.664	13.0872	289.523	1.06596	0	22.5995	0.0646709	0.919264	2.34399	0.47003	8.77366	2.67544	28.6317	10.276	41.4949	8.56145	83.1393	14.5388	10854.5	0.420767	21.8686	43.7752	45.5444	224.489	1.08545	108.491	0.279378	0.961153	35.4691	2.53337	43.3613
QHC-1	QHC-1-88	912.31	8.92206	622.498	13.5183	1858.65	5.4845	0	45.1508	0.252168	2.49155	6.61671	3.57042	37.0337	12.9686	158.414	62.1959	278.771	64.1675	619.061	113.519	6846.63	1.55511	51.0612	261.83	257.546	1404.21	0.684663	55.5876	0.550964	1.01663	93.5603	3.52676	87.522
QHC-1	QHC-1-89	767.405	8.2763	415.042	2.92324	1196.57	5.43393	0	53.3027	0.0590438	1.19263	3.47448	1.1578	22.8291	7.92821	100.615	39.2516	176.817	38.7403	375.117	68.2872	10672.3	1.33578	35.2736	248.595	206.55	888.773	1.06723	280.27	0.298386	1.20356	107.964	4.068	113.323
QHC-1	QHC-1-90	763.218	11.4094	303.87	7.06481	337.088	0.469456	0	15.6718	0.0202439	0.525576	1.7861	0.451084	8.17235	2.32746	27.387	10.3128	49.6823	12.9473	141.337	29.173	11578.7	0.260413	13.0064	73.812	82.0886	299.794	1.15787	240.342	0.302372	0.899175	79.1314	1.80274	67.4419
QHC-1	QHC-1-91	805.455	10.4583	786.572	10.2641	2310.5	5.38078	0.184164	48.706	0.152595	2.17095	5.80518	2.04916	39.0158	15.3214	191.625	79.6202	376.698	84.5856	824.319	148.971	10119.4	1.58082	24.8791	142.421	142.963	1819.22	1.01194	66.7847	0.310187	0.996205	141.997	3.4038	121.277
QHC-1	QHC-1-92	758.743	11.9999	440.618	11.6202	1019.32	0.597325	0.00703808	9.84269	0.149269	4.56968	3.51065	0.856372	20.329	7.12076	88.013	33.4001	153.372	34.2423	323.876	59.6117	8575.44	0.352422	10.7196	67.664	66.9991	738.9	0.857544	20.0916	0.242308	1.00992	92.2554	1.69491	44.3305
QHC-1	QHC-1-93	873.876	9.60157	390.928	6.65917	800.087	1.33946	0	15.318	0.0151683	0.815294	1.60517	0.747981	11.0146	3.96914	54.4424	25.1045	125.953	32.3466	347.322	76.1319	10004.8	0.729375	34.3477	134.73	197.421	694.785	1.00048	313.52	0.40244	0.682451	216.376	1.83645	100.693
QHC-1	QHC-1-94	790.592	10.3678	473.494	16.6874	1682.07	0.553699	0.0378474	14.517	0.421387	5.08303	10.1834	2.36045	44.0338	14.5083	166.429	58.4352	235.035	49.2622	452.379	75.7365	8742.91	0.354381	20.4806	148.064	114.196	1128.42	0.874291	10.3238	0.289831	1.29659	44.4232	1.56244	49.0852
QHC-1	QHC-1-95	756.414	9.17408	355.637	10.8065	565.093	1.00525	0	11.5372	0.0593584	0.654794	1.46667	0.60831	8.15066	2.79262	36.9096	17.2455	86.9853	22.8101	250.08	50.629	8436.74	0.411476	20.1641	74.648	139.971	489.929	0.843674	60.3423	0.425925	0.53331	170.509	2.44304	81.534
QHC-1	QHC-1-96	636.499	6.85168	411.326	4.79096	1174.03	2.6973	0.0154317	36.2892	0.0715839	1.50038	3.41845	1.6312	20.9581	7.20705	88.7399	37.2328	175.02	42.256	433.266	87.4028	9576.62	0.687143	23.1622	127.107	185.391	935.009	0.957662	144.867	0.452416	0.685617	126.743	3.92539	85.1039
QHC-1	QHC-1-97	801.84	11.3572	340.905	5.07357	1432.86	0.909778	0.0606889	10.1242	0.387079	4.077	7.03045	2.92965	29.8656	9.88141	119.325	45.7772	211.785	53.7744	579.776	110.527	7688.16	0.398351	21.2881	142.589	118.243	1185.32	0.768816	7.63998	0.528134	1.20589	82.4664	2.28386	46.2403
QHC-1	QHC-1-98	752.99	12.2461	338.709	6.12068	452.534	0.432789	0	12.1011	0.0306272	0.528336	1.86302	0.536728	10.1392	3.47706	40.2027	15.0447	68.301	15.3143	149.241	28.5806	9237.14	0.25146	7.38977	35.2822	48.447	345.36	0.923714	122.665	0.300863	0.728264	80.1069	1.7211	97.6724
QHC-1	QHC-1-99	885.484	11.1457	329.674	4.73738	926.054	3.72319	0.866682	20.2071	0.347557	2.48863	4.50323	0.996351	22.5284	7.70869	89.0018	34.4757	139.182	29.029	256.976	41.3481	7418.31	1.23895	20.5077	51.215	122.845	649.659	0.741831	9.02704	0.247065	0.416907	57.0647	3.00511	55.5273
QHC-1	QHC-1-100	775.346	11.2397	425.752	18.118	687.848	0.631514	0.0151587	12.9971	0.120519	1.73042	3.62451	0.760623	17.5698	5.2921	60.3848	22.7889	99.0703	21.227	203.216	38.8185	8926.02	0.426055	15.57	81.9242	95.5151	487.616	0.892602	31.8735	0.240215	0.85771	56.0673	1.48224	51.5562
QHC-1	QHC-1-101	901.618	12.2349	303.787	9.12575	449.351	1.22016	0	21.1588	0.0597917	1.1157	2.25957	0.781338	10.8605	3.94244	41.4395	15.3848	65.8142	15.0968	143.145	25.502	9008.06	0.677043	17.3222	70.6181	93.1071	346.561	0.900806	109.863	0.398457	0.758461	63.3506	1.80219	55.4816
QHC-1	QHC-1-102	2127.78	46.145	378.804	5.43129	754.044	0.594861	0	15.1018	0.0985284	1.30964	3.81085	1.03055	18.8793	6.11597	68.1074	25.9282	108.367	24.2011	226.141	40.9006	9631.92	0.424584	45.1792	65.4349	92.9076	539.991	0.963192	47.5848	0.304306	0.704301	59.3412	1.40104	69.8764
QHC-1	QHC-1-103	750.229	11.2504	396.136	9.83001	613.308	0.436738	0	11.75	0.0677339	0.867007	1.78842	0.510625	12.0989	4.09001	51.7991	20.2782	94.9423	22.4414	218.765	40.6616	10179.1	0.361186	10.1601	51.3904	66.564	480.06	1.01791	53.856	0.249528	0.772045	122.323	1.20918	88.7083
QHC-1	QHC-1-104	874.751	12.1545	377.037	11.6937	1030.49	0.617602	0.00782744	13.8362	0.176299	2.91493	5.12364	1.21035	27.2353	9.31662	98.7877	35.7257	147.541	30.0079	273	46.8112	9524.44	0.394215	14.3005	69.942	78.0272	691.694	0.952444	23.939	0.251392	0.89638	53.2825	1.56667	53.1711
QHC-1	QHC-1-106	2664.82	53.8625	411.24	9.44093	785.514	2.22329	0.0557884	15.2574	0.322007	4.32491	5.64075	1.31672	25.9999	7.78835	81.6913	27.916	109.989	21.4962	187.075	31.6576	8710.13	0.862018	60.1994	110.992	86.0993	520.531	0.871013	13.7549	0.277891	1.28912	33.1649	2.57917	33.3709
QHC-1	QHC-1-107	737.961	10.9539	401.765	13.3876	912.524	0.524967	0.0245092	14.1149	0.119044	2.60338	5.2238	0.838728	26.4687	7.64183	87.4108	30.9171	131.48	27.5445	251.646	44.7971	9856.44	0.368869	13.7169	96.9842	85.2495	630.83	0.985644	34.0043	0.177494	1.13765	48.173	1.42318	50.3091
QHC-1	QHC-1-108	741.776	9.56013	385.775	7.2869	896.604	1.58034	0	20.0709	0.0434409	0.746214	2.19256	0.928727	12.5525	5.08157	65.1553	28.4039	135.254	33.3309	360.54	73.3879	9653.75	0.630556	21.3632	137.312	135.787	737.688	0.965375	143.44	0.424663	1.01123	164.438	2.50626	117.031
QHC-1	QHC-1-109	769.322	12.3718	376.825	7.85006	696.036	0.609666	0.00802986	15.5189	0.0212722	0.547945	2.61929	0.435821	13.0867	4.88044	61.3881	23.3996	103.311	23.078	224.974	40.3123	10132	0.443813	12.2033	65.8512	76.2746	513.582	1.0132	196.724	0.18599	0.863343	85.8914	1.3737	135.47
QHC-1	QHC-1-110	761.861	15.9489	354.613	14.7575	259.642	0.406987	0.101371	11.3061	0.0839172	0.672294	0.879819	0.328898	5.89861	1.92444	21.9206	8.66024	38.1975	8.53122	84.66	15.8813	9906.2	0.219923	4.50586	23.9227	29.4997	199.046	0.99062	28.1817	0.329172	0.810947	96.2244	1.85059	57.5207
QHC-1	QHC-1-111	633.217	8.71488	697.19	4.04185	608.842	1.36209	1.28816	21.1266	0.371843	2.25234	1.75655	0.925449	9.53577	3.41922	46.2978	19.4428	95.1734	23.6603	255.853	53.531	9777.74	0.47165	18.8044	113.925	147.149	534.634	0.977774	7.38456	0.551315	0.774211	145.656	2.88792	46.9126
QHC-1	QHC-1-112	866.806	10.8004	512.675	11.3357	2230.13	2.00985	0.0566977	28.959	0.375461	5.7976	12.532	2.78056	62.1852	19.47	213.696	78.0457	332.407	67.6949	624.819	107.518	8194.55	0.642246	31.8207	188.636	165.631	1556.34	0.819455	22.5786	0.249358	1.13889	49.8581	3.1294	53.9114
QHC-1	QHC-1-113	933.046	9.39572	457.14	10.6935	980.68	0.830867	0.0160412	9.37551	0.0584167	0.667362	1.44863	0.709472	10.3885	4.1734	64.9241	30.697	155.514	38.7795	407.42	82.919	6757.82	0.309739	38.9314	159.01	202.493	807.091	0.675782	44.8858	0.407603	0.785261	281.246	2.68247	142.102
QHC-1	QHC-1-114	797.727	9.83296	468.413	11.8296	1039.71	0.936268	0.00802211	9.05811	0.0424914	1.0009	1.52062	0.728487	10.2841	4.20694	61.4484	31.545	174.237	44.3747	481.172	100.719	7434.08	0.276903	22.3594	95.6949	140.948	920.346	0.743408	61.5257	0.41879	0.678937	316.432	3.38122	101.804
QHC-1	QHC-1-115	756.883	11.2042	406.822	12.6058	520.166	0.404426	0.00815424	8.13835	0.0161962	0.46229	1.47136	0.394262	9.18805	3.41142	42.8483	17.1098	78.6914	17.708	171.884	32.3863	9600.21	0.283644	10.4635	52.6816	67.6687	383.718	0.960021	129.804	0.250246	0.778523	116.82	1.42582	121.809
QHC-1	QHC-1-116	736.037	9.66431	453.779	20.424	769.391	0.576633	0	15.8928	0.117513	1.6766	3.34677	0.799178	19.1486	6.01869	66.2997	26.2801	108.303	24.529	233.536	43.4662	9059.11	0.561017	17.7935	99.4785	114.905	549.414	0.905911	41.9871	0.23952	0.865746	69.7795	1.02784	59.3543
QHC-1	QHC-1-117	869.938	9.44915	547.763	18.1472	1166.88	1.55225	0.0163742	27.1937	0.157183	2.93767	5.90352	0.637151	29.9133	9.08673	103.237	38.1377	165.773	34.9701	323.754	57.1491	10459.4	0.871198	37.0375	158.082	206.925	798.867	1.04594	51.5582	0.11931	0.763956	54.8409	1.78174	52.63
QHC-1	QHC-1-118	2320.07	57.1	426.677	6.91883	460.095	1.45675	0.00818811	23.8587	0.0433646	1.08207	3.28266	0.366868	13.1593	3.8186	43.5482	15.6711	67.2279	13.952	130.374	23.3866	9920.66	0.517087	36.3799	93.8442	53.1923	339.779	0.992066	158.792	0.147976	1.76424	39.7159	2.81723	53.5115
QHC-1	QHC-1-119	869.522	11.0129	323.807	7.28332	621.429	0.902865	0	24.1915	0.183952	2.84516	4.03579	1.07643	17.7112	5.60326	57.1764	21.7189	87.5696	19.529	186.984	33.4854	9133.2	0.685919	20.5582	97.7842	111.668	462.11	0.91332	40.8282	0.329753	0.875671	46.3314	1.31629	34.2633
QHC-1	QHC-1-120	721.74	8.3847	452.724	13.0863	1216.56	1.53872	0	32.94	0.154676	2.30917	4.96328	1.33933	26.1143	8.6895	105.522	40.5199	176.768	39.8451	379.004	69.7716	8736.99	0.589111	23.8765	188.577	146.582	887.941	0.873699	66.1156	0.289523	1.2865	76.3617	2.61193	66.9576
QHC-1	QHC-1-121	748.892	12.3071	385.746	7.5427	719.206	0.718108	0	12.907	0.14443	1.48571	3.76387	1.20022	15.9623	4.96407	60.0287	22.2961	104.167	24.208	248.552	49.557	8979.81	0.320709	12.5101	69.5644	82.9807	549.236	0.897981	27.744	0.404657	0.83832	66.0361	2.23913	56.3528
QHC-1	QHC-1-122	758.927	11.4967	443.758	18.1751	608.828	0.66326	0.00842781	15.357	0.105984	1.49259	3.21767	0.745023	17.4631	5.19079	54.2723	20.0146	86.5801	18.6575	172.07	29.9866	8873.39	0.260013	13.514	86.8665	83.1571	425.161	0.887339	43.5954	0.242342	1.04461	53.4764	2.55087	53.2281
QHC-1	QHC-1-123	754.12	11.3335	322.047	8.33097	378.609	0.792816	0	16.5054	0.0376202	0.519992	1.42178	0.392391	6.65167	2.29306	30.7479	11.8317	56.8141	13.3132	144.146	27.7437	10680.2	0.373042	11.5715	61.1569	75.1274	312.419	1.06802	136.21	0.324783	0.814043	101.384	2.12527	80.7579
QHC-1	QHC-1-124	876.708	11.6342	224.31	0.412796	115.491	2.59402	0	4.52077	0	0	0.106517	0.0186499	1.18735	0.392407	6.37308	3.40219	19.7722	5.4965	77.1024	18.5173	12362.7	0.771416	26.2298	32.083	172	136.889	1.23627		0.099335	0.186529	723.852	3.36268	#DIV/0!
QHC-1	QHC-1-125	900.895	13.6043	339.402	5.58032	351.042	1.07694	0.0157304	22.1163	0.0416387	0.502989	1.48024	0.593144	8.2889	2.41919	30.8061	11.6396	49.6542	11.2059	118.297	22.5947	9157.62	0.671825	20.7743	81.5866	116.857	279.656	0.915762	143.212	0.408983	0.698175	79.9174	1.60301	82.0576
QHC-1	QHC-1-126	911.718	13.7669	252.364	4.29707	201.122	0.95205	0	11.8614	0.0320404	0.303472	0.867446	0.484933	4.33658	1.42548	17.1572	6.19412	26.1686	6.503	67.5062	12.8579	9818.14	0.309019	16.6476	47.2414	95.625	155.698	0.981814	114.932	0.624597	0.494028	77.8218	3.08088	76.3153
QHC-1	QHC-1-127	869.64	12.2897	440.344	12.6673	1719.08	1.05045	0.0567306	20.6555	0.493371	6.39806	12.9162	2.27258	53.7206	15.4911	169.21	59.406	240.788	48.8006	419.421	72.9866	8700.69	0.742415	25.9805	153.784	136.124	1122.62	0.870069	12.4249	0.226598	1.12973	32.4726	1.4149	39.5477
QHC-1	QHC-1-128	752.035	12.8852	477.874	24.894	1186.19	0.565182	0.00843744	11.2004	0.167488	3.805	7.17326	0.834999	30.3388	9.81176	111.678	40.6284	172.049	36.3387	335.948	56.6274	8704.29	0.338648	10.1193	69.8196	61.4308	816.61	0.870429	20.3503	0.148023	1.13656	46.8334	1.66893	44.919
QHC-1	QHC-1-129	755.192	12.3301	396.759	12.3937	580.568	0.43484	0.00829569	10.1415	0.0329336	1.09078	2.52293	0.713421	12.9929	4.12721	50.445	19.4098	89.1064	19.3584	188.87	36.0102	8921.72	0.374392	9.76604	53.8908	63.7347	434.83	0.892172	86.8337	0.308606	0.845549	74.8616	1.16146	66.2413
QHC-1	QHC-1-130	877.699	13.5053	249.214	1.47008	179.739	0.922543	0	12.2638	0	0.3916	0.501987	0.179526	2.8824	1.02775	12.7723	5.69328	27.1628	7.41757	79.2367	17.1937	11509	0.572875	17.8646	39.9865	109.803	166.723	1.1509		0.357686	0.364164	157.846	1.61037	58.0591
QHC-1	QHC-1-131	721.108	11.8156	1344.13	11.695	886.864	0.628576	8.91536	37.0535	2.97087	14.161	7.21019	1.05246	23.6773	7.63009	81.5762	28.714	125.995	26.441	250.473	44.1951	9915.54	0.493567	14.4017	98.1504	91.9413	660.065	0.991554	1.75773	0.223549	1.06753	34.7388	1.27354	17.0746
QHC-1	QHC-1-132	867.857	12.2273	309.695	6.0904	362.051	1.2525	0.0324806	20.5659	0.0429734	0.578444	1.26746	0.430328	7.28504	2.2643	28.7954	11.3054	54.2103	13.1374	136.057	27.4415	9322.01	0.725685	18.5514	70.1439	106.623	303.414	0.932201	114.029	0.339296	0.657868	107.347	1.72596	72.4997
QHC-1	QHC-1-133	740.463	10.6912	351.974	17.1797	472.343	0.826091	0	16.6816	0.0272154	0.956037	1.65052	0.251933	9.66443	3.17485	38.8224	15.5701	68.0926	15.144	144.782	26.7183	10326.2	0.406044	18.2146	101.512	118.596	341.536	1.03262	190.294	0.150257	0.855948	87.7189	2.03449	64.129
QHC-1	QHC-1-134	831.903	10.5421	447.611	15.9018	984.681	0.939799	0	11.6718	0.127634	1.63448	3.58824	0.889076	17.8031	6.55812	82.4018	32.3242	147.088	33.2724	333.923	62.8315	8302.91	0.534244	18.4863	60.5823	114.326	734.114	0.830291	28.3906	0.27849	0.529907	93.0605	1.75912	73.3791
QHC-1	QHC-1-135	769.281	14.1451	416.722	18.3631	755.617	0.450427	0.123853	9.64443	0.0468135	1.06032	2.63958	0.46875	14.539	5.12118	60.5652	24.4556	113.952	25.9894	248.374	48.7548	9432.52	0.380917	9.21738	50.2823	56.8605	555.734	0.943252	31.0409	0.183676	0.88431	94.0959	1.18248	80.0646
QHC-1	QHC-1-136	749.646	11.7622	405.454	16.509	1158.92	0.451089	0.00838162	14.9706	0.133053	2.85583	6.0812	1.30265	33.1588	9.95006	109.949	39.4703	162.659	33.2348	294.719	51.1372	9544.97	0.32412	15.3302	112.82	90.6197	759.63	0.954497	34.071	0.223362	1.24499	48.4639	1.39174	56.5802
QHC-3	QHC-3-01	1743.52	48.9175	318.548	28.2339	353.606	1.11407	0.0144779	10.8242	0.0791269	1.07104	2.1973	0.357999	9.92324	3.06491	33.4523	11.9963	51.2198	10.5552	93.6556	18.3823	10867.6	0.401961	42.3987	105.144	100.403	246.794	1.08676	39.5674	0.197044	1.04722	42.6229	2.7716	46.4578
QHC-3	QHC-3-02	755.204	5.64132	381.724	5.73905	1244.4	2.16839	0	29.5625	0.144278	2.34998	3.93385	1.37021	22.4539	7.52858	92.3895	38.3097	189.892	43.7974	454.223	109.509	10558.3	0.811373	35.7144	205.253	212.378	995.464	1.05583	63.6129	0.350052	0.96645	115.465	2.6725	62.8008
QHC-3	QHC-3-03	787.436	6.25788	1118.7	61.2506	3101.72	11.1148	2.67688	59.337	0.875407	7.05279	9.04891	2.30756	63.5703	22.4465	282.574	112.433	502.135	101.153	902.766	180.041	10807.5	3.15349	44.3591	234.249	249.528	2248.42	1.08075	9.45464	0.21594	0.938768	99.7651	3.52459	71.2929
QHC-3	QHC-3-04	856.963	7.99803	671.685	7.59687	886.945	1.64042	2.82306	41.346	1.13703	7.1194	6.32134	1.74698	26.3543	7.38128	86.5586	29.2771	130.233	27.5828	257.837	55.6613	9671.88	0.875545	41.4145	199.496	217.105	681.38	0.967188	5.6581	0.355274	0.91889	40.7884	1.8736	25.8512
QHC-3	QHC-3-05	868.277	7.64051	1098.6	6.84231	416.012	1.3905	18.1557	55.8215	3.35122	12.7577	3.17678	0.861746	9.286	2.86573	31.988	12.7253	63.366	15.3526	157.431	37.3929	9639.61	0.756284	33.5024	131.313	179.806	424.532	0.963961	1.63049	0.45057	0.730305	49.5569	1.83859	12.5767
QHC-3	QHC-3-06	765.076	9.19175	445.361	16.0771	1203.15	0.982057	0	16.4802	0.189965	2.78967	5.02705	0.830883	26.6004	8.88591	105.884	40.1159	178.713	36.5217	332.284	68.002	10933.7	0.468604	13.1536	82.4075	74.6728	822.325	1.09337	26.9334	0.176533	1.10358	66.0993	2.09571	59.0186
QHC-3	QHC-3-07	765.003	7.5408	747.714	2.25492	2976.4	6.70424	4.82076	41.1209	2.40573	16.6484	13.4006	1.24622	65.6872	22.9551	276.121	110.106	478.755	93.5322	813.498	159.834	10319.6	1.51486	33.707	134.047	213.148	2100.13	1.03196	2.94283	0.105525	0.628894	60.7063	4.42564	37.1907
QHC-3	QHC-3-08	2535.49	40.74	94.4951	1.9309	152.001	0.206385	0.00319554	2.54667	0	0.243581	0.329303	0.212435	2.22666	0.752987	10.14	4.41972	25.5937	6.77409	81.0943	22.947	8924.31	0.198554	106.353	52.4958	175.344	157.284	0.892431	617.242	0.564024	0.299388	246.26	1.03944	72.4215
QHC-3	QHC-3-09	913.202	8.55458	267.575	4.2776	1265.73	0.885706	0.0034728	7.75079	0.145059	2.10599	3.62395	1.34553	21.0879	7.66109	95.5003	39.7346	202.164	46.0952	481.859	112.075	10383.4	0.48729	22.6012	60.4995	122.049	1021.15	1.03834	16.4307	0.367351	0.495699	132.965	1.81762	71.6995
QHC-3	QHC-3-10	2464.81	34.88	217.183	7.14835	549.295	10.7451	0.00642373	25.2462	0.0239598	0.532864	1.34095	0.161649	7.81192	3.14224	42.0764	17.3807	90.1409	21.773	217.545	48.5091	11673.1	3.49228	81.2007	100.589	130.212	475.692	1.16731	295.382	0.119159	0.772503	162.233	3.07682	110.341
QHC-3	QHC-3-11	766.21	10.0259	235.752	14.3113	526.83	0.411747	0.00321555	10.0699	0.026389	0.61999	1.80686	0.376624	10.1244	3.46957	42.6994	17.0507	80.8879	18.1572	170.464	36.0681	10488	0.214888	7.00178	36.6158	42.1417	391.824	1.0488	112.952	0.212635	0.868872	94.3426	1.9161	92.5031
QHC-3	QHC-3-12	892.63	11.2329	170.201	10.7543	905.233	0.461262	0.0127725	12.2542	0.147666	2.11905	5.02081	1.43921	24.9044	7.97601	83.4108	30.2196	130.579	27.0237	251.95	52.3386	10871.2	0.202736	11.1378	57.2782	55.0904	629.395	1.08712	24.9003	0.32225	1.03971	50.1811	2.27518	55.9753
QHC-3	QHC-3-13	871.944	8.64342	158.25	3.48635	549.676	1.14945	0.0232686	22.3206	0.0818585	0.677991	1.79992	0.697595	9.18757	3.31842	39.5432	15.9469	84.9935	20.2638	212.556	48.9049	11320	0.688759	37.623	138.372	207.105	460.315	1.132	75.9943	0.425959	0.668126	118.092	1.66888	80.2934
QHC-3	QHC-3-14	759.394	9.33808	335.969	19.5104	614.941	0.64616	0.00667267	15.0202	0.104579	1.78028	3.44164	0.651014	15.6958	4.88102	55.1672	20.3377	89.6547	17.7473	166.136	34.3885	8859.23	0.334523	13.6698	83.4073	78.5904	425.013	0.885923	43.4773	0.227047	1.06129	48.2724	1.93158	47.0172
QHC-3	QHC-3-15	777.64	8.70601	358.543	10.4213	1356.86	0.675145	0.0162409	13.8739	0.157627	3.2918	5.12884	3.36629	29.5727	9.14033	111.894	43.8991	208.846	46.5481	461.888	107.24	7904.34	0.212832	14.0357	103.498	74.0344	1044.86	0.790434	26.2418	0.654232	1.39797	90.0571	3.1722	55.8086
QHC-3	QHC-3-16	780.604	7.80516	385.032	16.0598	984.4	0.873144	0.0286208	13.4796	0.166213	2.89484	4.77802	0.625324	21.2977	7.25963	84.3115	32.3879	144.138	29.3169	260.873	51.7573	10316.5	0.46781	14.7911	83.8202	86.3036	653.315	1.03165	23.5519	0.159882	0.971225	54.5985	1.86645	46.7705
QHC-3	QHC-3-17	757.79	8.28274	290.902	12.0769	677.957	0.63637	0.0031792	13.7958	0.0308631	0.841127	1.8381	0.498279	13.1634	4.44971	55.6652	22.3288	104.914	23.035	214.598	45.9169	10362.8	0.346536	10.754	57.5064	65.3791	501.078	1.03628	133.271	0.225874	0.879584	116.749	1.83637	96.4633
QHC-3	QHC-3-18	766.556	9.48542	307.62	15.7209	1049.44	0.586474	0.00309952	12.2879	0.122687	2.26558	4.58861	0.962497	23.0354	7.47073	90.3667	35.0237	157.717	32.5474	299.532	63.1175	10044.1	0.306229	8.59509	59.1499	48.7377	729.041	1.00441	30.7827	0.233589	1.21364	65.2774	1.91515	59.5806
QHC-3	QHC-3-19	764.086	6.57587	179.396	6.48466	558.83	0.501224	0	5.8707	0.0208169	0.708211	1.55078	0.563171	9.5451	3.07256	41.4278	17.4086	87.5614	20.5239	211.537	49.6878	9921.77	0.271318	17.6157	73.4972	112.045	449.478	0.992177	87.5542	0.343202	0.655964	136.407	1.84737	85.2106
QHC-3	QHC-3-20	801.141	16.0253	804.925	16.2531	602.015	0.465973	1.81689	12.6643	0.690925	4.20688	2.55901	0.64484	13.4378	4.32129	51.0432	19.4047	92.3081	19.2369	182.899	39.3999	9575	0.287905	4.49109	22.9649	26.7013	444.634	0.9575	2.77035	0.270785	0.860067	71.4727	1.61849	32.0797
QHC-3	QHC-3-21	837.797	11.1609	203.913	11.2041	505.424	0.458497	0.0167719	10.5163	0.0977367	1.5945	2.46054	0.65986	11.8573	3.56264	44.009	16.0898	74.5885	15.7788	151.17	32.2814	9709.56	0.231118	11.8498	59.6277	65.669	364.683	0.970956	31.2548	0.308393	0.908003	61.4376	1.98382	45.4863
QHC-3	QHC-3-22	749.259	7.67314	387.334	10.3004	821.913	0.965486	0.00308558	16.2624	0.0737937	1.06548	2.8227	0.580705	17.5736	5.92303	68.63	26.7889	124.3	26.5952	248.912	54.3585	10173.5	0.491369	16.2356	78.6305	103.385	593.89	1.01735	67.2897	0.192605	0.760558	88.1825	1.96489	88.7258
QHC-3	QHC-3-23	909.502	9.46605	282.025	7.50349	713.94	1.3335	0.0394554	12.2853	0.0909308	1.3418	1.95457	1.03618	9.35374	3.70156	49.4188	21.658	111.003	27.0015	285.639	72.2162	8957.71	0.627052	33.4723	117.906	177.859	596.74	0.895771	35.73	0.612954	0.662921	146.139	2.12662	62.1138
QHC-3	QHC-3-24	775.706	7.63737	378.593	12.6755	1805.71	0.783925	0.0259606	16.5113	0.170147	3.1871	6.61042	1.61816	39.8351	13.5117	158.57	61.1737	273.37	55.7167	505.998	104.78	9268.49	0.377868	17.588	132.455	94.0021	1241.08	0.926849	28.3908	0.235387	1.40906	76.5455	2.0746	73.7418
QHC-3	QHC-3-25	2651.55	35.3425	296.004	7.76157	627.232	3.08377	0.0454475	5.95851	0.0673616	1.0173	2.22151	0.419034	11.8921	4.24116	50.966	21.4994	98.6402	19.6024	183.023	36.2915	9281.76	1.26115	53.4823	48.1941	83.1771	435.885	0.928176	21.6159	0.199609	0.579415	82.3867	2.44521	73.0412
QHC-3	QHC-3-26	782.381	10.1671	302.662	11.0155	626.209	0.665456	0.0247796	10.9206	0.0425154	0.666776	1.70382	0.434817	10.5405	3.89205	49.2925	19.7985	95.5571	20.714	205.522	43.9343	9831.6	0.374362	10.0334	47.5854	59.7778	463.044	0.98316	64.6423	0.240177	0.796039	120.624	1.77758	102.857
QHC-3	QHC-3-27	749.805	9.06169	252.207	6.28336	654.369	0.670645	0	11.7535	0.0621426	1.70574	2.5957	0.766323	14.478	4.66931	56.0037	21.4494	100.898	22.1656	204.118	45.4895	10748.7	0.374404	11.6985	57.8537	73.2882	486.155	1.07487	58.7191	0.302283	0.7894	78.637	1.79123	54.408
QHC-3	QHC-3-28	2469.43	27.78	413.515	4.41628	983.421	3.50104	0.0256975	17.9795	0.0704696	1.13967	2.74767	0.498693	19.7374	7.17623	86.4706	33.3368	148.478	30.2606	274.389	54.9142	9841	1.38775	132.832	192.191	202.023	677.224	0.9841	69.1079	0.150839	0.951335	99.8625	2.52282	107.344
QHC-3	QHC-3-29	777.352	7.57438	260.581	9.22488	744.899	0.650972	0.0160396	11.7811	0.0820009	1.13899	2.72607	0.822769	14.0289	4.87612	60.014	24.1568	116.965	25.4808	245.477	55.777	9374.43	0.295356	16.7176	80.2928	100.812	563.342	0.937443	41.3605	0.329575	0.796457	90.048	2.20403	74.7052
QHC-3	QHC-3-30	884.07	8.46916	500.649	9.66685	1188.76	0.592364	0	12.9892	0.0892174	1.56517	3.7107	0.733945	21.4015	7.25026	94.4909	37.8292	181.695	39.8062	372.455	80.0977	10356.4	0.231752	14.9528	57.9259	79.725	854.114	1.03564	45.1996	0.197112	0.726571	100.373	2.55602	85.8355
QHC-3	QHC-3-31	790.607	6.13935	588.16	11.124	3033.04	2.70587	0.0308916	27.1438	0.369876	5.9325	12.5215	3.09812	67.6573	23.2197	278.915	107.706	474.557	93.8073	825.255	166.042	9224.12	0.927284	27.7837	190.231	146.21	2086.26	0.922412	22.0453	0.259886	1.30108	65.9069	2.91805	69.2895
QHC-3	QHC-3-32	865.073	8.31258	1685	16.5492	7246.13	13.1601	0.238812	161.866	0.683656	9.66658	25.4042	5.31395	157.01	57.4818	673.485	256.307	1158.12	239.459	2128.41	428.827	7473.09	2.59338	126.547	887.944	592.172	5302.28	0.747309	64.4773	0.197015	1.49947	83.7819	5.07451	96.1823
QHC-3	QHC-3-33	1994.44	35.0275	188.984	10.4169	502.524	1.29529	0.0660628	26.8478	0.24135	3.72576	5.10981	0.732477	19.0885	5.36057	52.4057	17.4178	68.0287	13.2532	112.192	21.4263	10102.5	0.668075	63.8572	139.662	119.322	345.896	1.01025	31.1208	0.200005	1.17046	21.9561	1.93884	24.3217
QHC-3	QHC-3-34	765.831	13.6772	1881.67	6.87049	654.385	0.377794	5.05188	20.4409	1.77331	9.84866	4.90577	1.6239	16.2383	4.87847	54.8506	21.0416	97.2633	21.0896	202.848	46.8464	8097.29	0.0933032	3.188	17.3498	18.7969	508.701	0.809729	1.67075	0.504099	0.923012	41.3488	4.04909	16.7502
QHC-3	QHC-3-35	1461.12	52.7775	205.773	6.95112	777.657	5.01356	0.00280424	6.28727	0.071966	1.35836	3.64727	0.830741	20.9183	6.54604	76.396	28.0335	117.893	23.2834	197.19	39.9252	8997.98	1.85998	18.447	36.6075	55.1966	522.384	0.899798	26.7058	0.228019	0.663221	54.0652	2.69549	77.1873
QHC-3	QHC-3-36	756.087	9.03173	252.932	8.67215	651.015	0.664713	0.00276734	10.7438	0.0373069	0.422017	1.43472	0.434604	10.4788	3.85364	50.3128	20.7574	102.032	22.9871	221.675	48.8794	10009.7	0.313397	7.25181	37.8016	44.3682	494.051	1.00097	86.825	0.248245	0.851997	154.508	2.12099	154.288
QHC-3	QHC-3-37	883.589	6.8225	182.964	175.52	914.296	1.93277	0.176756	27.8085	0.24204	3.34468	5.14133	1.8006	20.8377	6.34055	76.3121	28.5461	136.998	31.1487	297.131	65.1738	9563.31	0.823653	36.7625	175.902	185.045	701.002	0.956331	27.5921	0.459911	0.950595	57.7926	2.34658	37.6589
QHC-3	QHC-3-38	1994.75	33.0225	180.852	5.6473	774.332	5.27203	0.00799049	15.9293	0.051878	1.31414	3.24914	0.134192	20.0843	6.90214	75.4129	27.5329	115.383	22.1566	183.775	35.2844	11058.3	1.53707	65.9751	91.4589	135.742	507.218	1.10583	89.7835	0.0388949	0.673768	56.5613	3.42993	80.5959
QHC-3	QHC-3-39	2072.22	53.7025	236.643	29.3755	169.119	0.360105	0.283186	20.5923	0.122489	1.95114	1.80209	0.904234	7.80423	1.91252	17.7193	5.59619	22.7405	4.52811	40.6731	8.48864	8893.5	0.127194	13.1021	32.7283	23.7764	135.118	0.88935	27.0889	0.626679	1.37651	22.5699	2.83114	18.9142
QHC-3	QHC-3-40	824.792	6.96325	671.24	3.33869	1146.39	1.37674	0	9.78848	0.0153819	0.688751	2.16232	0.617705	14.5274	6.05254	82.6713	36.7601	188.277	43.4585	439.923	99.9373	10911.9	0.437462	16.0367	43.1093	96.942	924.88	1.09119	197.564	0.251105	0.444692	203.449	3.14712	158.264
QHC-3	QHC-3-42	868.169	7.69716	2123.98	4.01531	533.88	2.85071	14.6671	54.0229	4.49921	19.6809	5.16371	0.634564	11.5597	3.45016	42.0971	16.8415	83.625	19.509	190.554	42.6577	11021.2	1.41136	51.6356	173.061	284.009	508.963	1.10212	1.61603	0.243124	0.609351	36.9026	2.01983	10.2915
QHC-3	QHC-3-43	732.719	6.59892	293.257	19.448	583.421	0.936062	0.00835633	16.3391	0.100243	1.54932	2.48541	0.45429	14.4362	4.47622	51.2607	18.5284	85.6561	17.802	161.209	33.2359	9837.81	0.431198	18.2895	109.882	108.731	407.541	0.983781	48.9665	0.181113	1.01059	64.8619	2.17084	53.7106
QHC-3	QHC-3-45	751.635	7.32742	831.108	6.99974	1167.55	1.75846	2.66061	36.9032	0.882984	5.2689	4.99459	1.87484	27.24	8.49516	95.1573	37.0269	168.012	36.9394	355.015	79.1196	10097.7	0.464419	23.5172	170.997	128.788	859.591	1.00977	5.87691	0.391344	1.32774	71.08	3.78636	37.1123
QHC-3	QHC-3-46	1994.44	30.86	248.454	8.94146	966.116	2.51411	0.00884148	38.5639	0.207782	3.7017	7.16592	1.26222	29.6207	8.91927	92.6135	32.3976	140.455	28.4515	252.119	48.9327	10064.8	1.04977	107.051	259.963	189.098	684.419	1.00648	56.6539	0.227908	1.37476	35.183	2.39491	37.9434
QHC-3	QHC-3-47	2012.96	40.74	260.069	27.0895	588.636	1.83473	0.626259	27.0115	0.351252	3.90092	5.68289	0.84986	23.9576	6.5139	62.785	20.3682	82.5764	15.5632	130.945	25.4154	9201.97	0.609321	37.6453	111.758	60.6232	406.548	0.920197	13.9235	0.190636	1.84349	23.042	3.0111	27.143
QHC-3	QHC-3-48	729.821	7.0422	557.472	8.76762	1644.75	2.54417	0.280463	30.6522	0.564555	5.2443	7.08617	2.96982	29.9512	10.7968	129.613	50.8083	241.64	54.339	542.516	122.696	10343.2	0.79365	46.357	282.061	284.544	1229.16	1.03432	14.0569	0.533198	0.991274	76.5598	3.20565	43.0059
QHC-3	QHC-3-49	820.806	5.81644	66.976	3.62116	350.858	1.30183	0.0295065	17.7701	0.0442773	0.433188	0.920265	0.461577	4.03765	1.53381	20.4495	9.67831	55.3693	14.9256	175.619	48.3368	12082.9	0.397272	48.1148	153.988	284.236	349.609	1.20829	98.3314	0.620217	0.54176	190.835	3.27691	69.4284
QHC-3	QHC-3-50	809.824	10.2479	237.592	7.63922	700.68	0.556497	0.0177013	10.3837	0.0819303	1.24406	2.82322	0.98493	13.9246	4.549	54.6253	21.652	107.823	24.6122	241.049	55.1302	8930.51	0.257397	7.68287	25.5702	45.9888	538.901	0.893051	36.2109	0.393949	0.556008	85.3808	2.16202	63.2575
QHC-3	QHC-3-51	793.156	8.80768	1495.31	14.2609	1289.66	1.05728	16.8745	41.2438	4.80741	23.0595	8.77055	2.75024	34.281	10.0904	115.169	44.6212	198.878	40.5699	366.384	76.8463	6677.69	0.314893	10.0715	39.765	59.6546	984.345	0.667769	1.10656	0.423107	0.666587	41.7743	3.35759	18.1258
QHC-3	QHC-3-52	753.112	7.65007	1350.28	6.61245	3454.01	4.52351	1.33431	75.5802	0.685026	7.38876	11.3009	4.31797	72.976	26.1211	314.961	123.758	548.661	110.105	967.664	195.612	9788.65	1.21149	19.3878	134.294	105.703	2460.47	0.978865	19.2351	0.347094	1.27049	85.6271	3.73384	70.4975
QHC-3	QHC-3-53	761.853	8.54397	1187.75	12.6965	978.337	1.47456	6.77081	35.4948	2.36848	11.9144	5.17978	0.833839	22.4301	6.67512	82.774	31.9687	150.873	32.3645	295.101	61.2359	9705.65	0.561642	13.0679	83.374	72.7958	745.984	0.970565	2.16814	0.201065	1.14531	56.9717	2.62544	22.9276
QHC-3	QHC-3-54	747.498	8.99626	191.913	12.8548	592.43	0.383882	0	13.194	0.0372814	0.838058	1.97638	0.527277	13.0396	4.34822	51.7523	19.1988	86.8054	17.7223	160.568	33.2145	9986.36	0.172704	7.69905	49.8022	43.6335	403.222	0.998636	109.872	0.238075	1.14137	81.2434	2.22277	87.938
QHC-3	QHC-3-55	750.637	5.74422	682.784	4.26525	2212.43	4.0934	0.166649	23.3506	0.131628	1.70145	4.57665	1.30509	33.642	13.1684	174.605	75.2968	362.942	78.5925	734.5	156.486	10525.3	1.26751	28.3537	129.677	177.387	1660.46	1.05253	36.5341	0.232429	0.731036	160.489	3.22948	140.772
QHC-3	QHC-3-56	614.775	4.64759	295.997	4.16457	1052.45	1.8192	0.0026879	24.9822	0.0565296	1.36262	3.33064	1.46265	19.8285	6.70451	83.5838	33.7655	160.101	35.728	353.395	81.1793	9605.33	0.537853	22.3559	153.227	165.129	805.483	0.960533	134.635	0.426494	0.927921	106.104	3.38234	86.4357
QHC-3	QHC-3-57	757.402	8.79404	298.083	16.8573	695.654	0.544946	0.00920493	9.48072	0.0391932	0.633218	1.75816	0.536398	13.4603	4.41816	55.3273	22.2929	106.203	23.5433	223.142	48.5912	9053.38	0.318875	9.22588	46.5167	56.4308	509.435	0.905338	68.6371	0.240241	0.824314	126.918	1.70896	118.844
QHC-3	QHC-3-58	832.423	13.4698	489.618	12.8264	981.781	1.19413	1.24507	17.5586	0.36127	3.16204	3.29736	1.70599	20.4938	6.81984	86.6893	34.0494	156.131	33.2769	309.137	67.6234	8212.27	0.39834	4.92348	31.2815	24.4382	741.552	0.821227	6.33601	0.485061	1.28002	93.7529	2.99777	53.7061
QHC-3	QHC-3-59	814.41	8.27265	1160.89	14.5692	2115.82	3.42165	6.81722	71.8246	2.40451	13.8295	10.2212	3.88411	48.5072	15.2662	187.204	74.4445	334.451	66.7803	601.248	125.169	8903.95	0.894708	13.8326	108.759	66.4365	1562.05	0.890395	4.34063	0.442248	1.63704	58.8237	3.82432	31.8518
QHC-3	QHC-3-60	2062.03	42.5925	113.635	5.64171	183.769	0.685443	0.00288633	30.5099	0.0672557	0.797079	1.38398	0.561592	6.38881	1.65213	17.692	5.55802	24.6515	5.27141	47.9847	9.5862	11586.7	0.36843	35.0393	54.9073	71.7476	152.107	1.15867	138.454	0.482506	0.765284	34.6714	1.86044	34.9794
QHC-3	QHC-3-61	2098.15	70.53	283.737	2.64347	614.071	1.21588	0.0115671	24.7641	0.0434778	1.11577	2.49745	0.562697	14.6726	4.58685	53.6972	19.8209	90.4184	19.0455	177.84	38.7022	9786.34	0.545333	53.2891	79.8497	103.858	447.778	0.978634	159.79	0.221189	0.768832	71.2085	2.22961	69.6265
QHC-3	QHC-3-62	783.431	7.98706	317.54	16.7709	744.093	0.525727	0	12.5684	0.0633981	1.43503	2.63008	0.557207	14.8828	5.27134	61.886	24.7669	112.179	24.2515	218.447	46.6756	9822.75	0.308701	14.6628	74.801	85.8429	525.614	0.982275	61.547	0.214412	0.871371	83.0571	1.70303	66.6554
QHC-3	QHC-3-63	821.85	8.61904	1671.18	10.1339	575.323	1.28919	15.2399	61.6527	5.55951	24.5844	6.0508	0.415186	15.2631	4.4737	49.0629	19.3827	86.893	19.1201	168.85	36.7082	9651.98	0.575366	17.9098	88.641	97.9366	513.256	0.965198	1.64038	0.125784	0.905085	27.9054	2.24064	10.1042
QHC-3	QHC-3-64	792.078	5.57951	565.707	5.38098	4756.13	1.59441	0.108914	26.9798	0.600794	9.34926	17.8539	3.97442	106.876	37.9484	447.95	167.885	728.494	145.292	1232.5	230.328	9520.6	0.632447	75.7963	501.072	400.96	3156.14	0.95206	12.9972	0.215224	1.24968	69.0324	2.52102	73.0027
QHC-3	QHC-3-65	824.519	6.40344	1224.05	4.20047	2799.16	9.41405	0.0444551	22.35	0.0863554	1.38293	4.40777	0.94255	32.8072	14.4453	205.797	90.7845	455.516	103.977	1003.29	219.618	10594.5	3.297	75.265	174.024	471.018	2155.45	1.05945	66.6063	0.172465	0.369462	227.618	2.85534	195.501
QHC-3	QHC-3-66	775.248	9.58249	233.955	16.0634	864.309	0.357604	0.0120541	6.93467	0.113968	1.73072	3.81052	0.918177	17.2925	6.01917	73.5098	28.6467	132.081	28.2123	258.073	54.1768	9323.82	0.160051	7.05025	40.1942	40.587	611.531	0.932382	18.1222	0.290328	0.99032	67.7262	2.23432	61.7648
QHC-3	QHC-3-67	820.97	7.35891	566.65	6.4754	2802.86	2.6138	0.0619509	24.6877	0.331928	5.42952	11.0473	2.12998	64.8823	22.6259	269.291	101.464	443.324	88.8625	770.541	151.25	9477.02	0.763494	33.3897	208.235	172.243	1955.93	0.947702	21.4835	0.189331	1.20896	69.7495	3.42347	73.9739
QHC-3	QHC-3-68	759.54	8.07218	247.43	11.4457	1176.19	0.449123	0.0115413	14.61	0.123772	2.05845	5.37826	1.09372	28.581	8.78961	101.62	39.1269	169.738	35.2606	309.203	63.7514	10231.8	0.230873	11.7929	82.3598	64.8549	779.346	1.02318	35.3258	0.216461	1.26991	57.4913	1.94533	68.2615
QHC-3	QHC-3-69	807.643	7.39445	300.92	8.60041	1528.22	3.83312	0.256657	42.9154	0.288729	3.08337	7.11971	2.41666	42.7126	14.3385	159.047	54.6776	228.902	44.6227	374.468	73.561	7989.26	0.931645	32.1156	204.691	171.66	1048.41	0.798926	34.0223	0.327591	1.19242	52.5959	4.11436	73.921
QHC-3	QHC-3-70	815.364	6.78346	304.328	13.693	957.558	0.999686	0.018691	10.7546	0.144719	2.2644	4.18398	0.770158	20.746	7.01109	83.1816	32.1536	144.908	29.9591	274.216	58.4736	9284.67	0.630308	19.9357	100.735	111.493	668.785	0.928467	21.9357	0.206993	0.903511	65.5395	1.58603	56.6154
QHC-3	QHC-3-71	746.167	6.41469	482.877	9.91252	1583.89	2.34798	0	28.5517	0.0710771	1.66232	3.99033	0.778242	24.2238	9.11813	122.667	51.0737	248.82	55.7496	538.661	116.646	9173.84	0.925464	23.3614	164.383	136.772	1202.01	0.917384	124.711	0.186415	1.20188	134.992	2.53708	104.533
QHC-3	QHC-3-72	777.07	5.85787	724.384	5.75804	2377.39	5.8751	0.0153387	26.0849	0.135583	3.0016	7.45746	0.937049	47.0776	17.4179	214.13	84.4085	371.772	74.9531	660.109	129.438	9365.24	2.01808	29.1841	130.486	181.498	1636.94	0.936524	57.1378	0.116302	0.718941	88.5166	2.91123	100.052
QHC-3	QHC-3-73	847.027	6.05242	320.485	10.1193	800.225	1.2556	0.0155809	14.7281	0.0891885	1.31453	3.15757	0.52939	16.057	5.36713	67.2475	26.4717	126.739	28.2376	277.366	60.0006	8507.46	0.383944	27.0062	121.399	150.025	627.321	0.850746	47.9121	0.184814	0.809194	87.8418	3.27028	72.4545
QHC-3	QHC-3-74	792.9	6.71489	1115.64	6.69719	1068.95	1.92732	10.9811	55.5142	3.58212	18.4239	6.20105	0.596418	19.0463	6.39361	83.6711	35.0564	167.79	37.7135	373.152	79.1002	10113.4	0.820531	16.7774	91.4183	96.0056	897.222	1.01134	2.15871	0.154386	0.952218	60.1757	2.34886	18.0345
QHC-3	QHC-3-75	789.474	6.37334	1359.7	6.52583	401.638	0.594316	5.15709	24.4522	1.5195	7.06852	2.38809	0.666588	7.97151	2.31673	29.5516	12.0325	61.1946	14.6688	156.601	37.2544	10094.1	0.430539	27.1046	122.115	163.679	362.843	1.00941	2.11654	0.422539	0.746061	65.5758	1.3804	16.5553
QHC-3	QHC-3-76	757.801	5.9845	246.739	6.90202	818.467	0.517382	0.00799823	14.5704	0.197317	2.99264	3.9376	1.38262	18.8536	5.57995	66.2824	25.7347	120.824	27.4899	284.38	64.6484	9444.83	0.34292	31.1798	196.666	184.162	636.881	0.944483	22.5584	0.405824	1.0679	72.2216	1.50875	38.9817
QHC-3	QHC-3-77	778.834	6.91734	218.646	16.0845	988.706	0.366547	0.0470141	16.4993	0.390562	5.83766	7.83728	1.27574	31.6225	8.99223	94.0112	33.0762	138.764	27.0851	233.05	46.0566	9188.18	0.187574	20.4923	142.217	113.169	644.545	0.918818	12.5116	0.214481	1.25668	29.7361	1.95415	28.0996
QHC-3	QHC-3-78	834.084	8.43421	315.118	3.39502	1345.8	3.32451	0.16522	13.8875	0.140012	1.68451	4.85357	1.12216	30.8028	10.1621	126.979	48.0798	209.073	40.9157	362.223	71.2301	8698.71	1.07292	18.5143	81.9308	104.915	921.318	0.869871	20.9053	0.213062	0.780926	74.6301	3.09857	101.542
QHC-3	QHC-3-79	2484.87	31.635	240.802	10.5674	929.04	0.827969	0.0380515	23.8073	0.401792	6.17753	8.04929	1.54841	31.4584	8.0002	85.0471	30.3992	132.972	26.5814	240.523	49.585	9827.1	0.460089	92.6996	136.336	135.226	644.589	0.98271	17.7227	0.25958	1.00821	29.8812	1.79958	24.333
QHC-3	QHC-3-80	775.531	8.43156	250.114	14.3651	446.977	0.479162	0.00280153	8.57052	0.0384522	0.624471	1.49107	0.230785	7.50814	2.86187	36.5654	14.2651	66.858	14.155	131.978	28.0648	10447.6	0.267992	11.3797	59.702	67.8279	313.214	1.04476	67.2335	0.17195	0.880199	88.5123	1.78797	83.0771
QHC-3	QHC-3-81	814.46	11.0976	204.805	7.18341	338.256	0.316259	0.00274721	6.90804	0.0377028	0.593523	0.812411	0.424012	5.41989	2.00097	26.3265	10.9143	53.7323	12.6776	131.228	31.2314	9249.93	0.133249	6.00416	33.0031	32.7966	282.309	0.924993	55.2688	0.461466	1.00629	161.529	2.37345	76.7619
QHC-3	QHC-3-82	2790.43	30.865	161.328	6.89037	341.5	0.565614	0.00267301	5.17561	0.0142648	0.319429	0.669473	0.100133	5.83301	2.11529	27.5549	11.1273	53.0816	11.1378	111.612	24.4534	10382.1	0.312194	69.7943	41.9989	98.3888	253.197	1.03821	104.772	0.105398	0.426867	166.716	1.81174	127.422
QHC-3	QHC-3-83	838.951	6.49755	385.745	10.5286	2379.47	1.9438	0.0845618	13.0905	0.361593	7.23658	12.5831	3.36875	68.0627	21.318	239.106	86.6429	356.651	69.0395	604.512	116.876	8524.48	0.681001	35.2494	173.354	188.65	1598.93	0.852448	10.276	0.280963	0.918921	48.0415	2.85433	52.0434
QHC-3	QHC-3-84	797.709	7.30265	1102.26	6.53703	2592.51	4.48251	0.22082	46.6695	0.239454	3.099	6.32149	1.67668	44.5695	16.5058	223.001	87.5974	412.824	89.0644	839.907	171.009	10008.9	1.32839	27.9516	166.638	149.609	1942.71	1.00089	44.1778	0.223921	1.11382	132.865	3.3744	107.236
QHC-3	QHC-3-85	898.373	7.87696	250.462	7.0154	582.037	1.07254	0.144816	20.5629	0.139624	2.45731	2.92981	1.15123	15.5959	5.06234	53.7348	18.99	85.8556	17.8057	168.374	36.0269	8766.6	0.634343	22.3827	92.1225	111.267	428.831	0.87666	32.2954	0.417684	0.82794	57.4692	1.69079	40.208
QHC-3	QHC-3-86	777.625	6.35227	280.882	4.2326	1057.69	1.1092	0.00431202	18.9103	0.181007	2.57476	4.84135	1.66208	21.9836	7.15722	85.1068	33.2459	159.951	36.6702	373.14	87.591	9739.7	0.468011	25.6132	148.54	142.47	833.02	0.97397	32.1274	0.413457	1.0426	77.0735	2.37003	50.6334
QHC-3	QHC-3-87	840.547	6.13857	659.885	12.2793	2454.51	2.16529	0.0243479	57.54	0.302967	5.88937	10.9961	1.86431	63.0011	20.1005	228.685	83.0578	349.39	67.7869	584.236	109.328	9533.49	1.0721	86.3145	825.088	348.544	1582.2	0.953349	57.1225	0.169871	2.36724	53.1313	2.01967	59.627
QHC-3	QHC-3-88	793.315	7.12285	581.663	4.65619	1703.89	3.14685	0.00275469	37.8352	0.0440663	1.26499	3.56429	0.837704	21.1482	8.64764	118.592	53.1349	278.876	65.8529	676.008	152.377	10385.7	1.02195	22.7034	115.281	129.247	1418.19	1.03857	260.042	0.228881	0.891943	189.661	3.07927	127.022
QHC-3	QHC-3-89	749.004	7.11207	270.152	14.3717	606.722	0.90847	0.00282801	14.6775	0.0473886	0.911959	2.10421	0.460127	12.4575	4.23205	52.4004	19.6261	88.5232	18.5671	169.22	35.1549	10138.5	0.453119	14.2511	80.1907	86.0069	418.386	1.01385	93.9102	0.213335	0.932376	80.4201	2.00493	82.3619
QHC-3	QHC-3-90	767.3	12.5543	380.382	5.49796	891.589	1.39087	0.371681	22.183	0.163759	1.1705	1.65163	0.630451	14.8978	5.34801	70.5293	30.0048	146.016	32.0035	320.428	69.3282	9684.42	0.443946	5.5002	30.4294	32.4329	714.726	0.968442	22.0208	0.261011	0.938228	194.007	3.13297	102.958
QHC-3	QHC-3-91	1198.15	46.2925	404.984	20.1851	1381.91	2.34009	0.109247	16.3428	0.204941	3.1314	6.62652	1.03307	35.9061	11.6874	131.865	47.4177	198.241	39.3436	351.748	69.2795	10285.2	0.957055	45.9147	168.717	163.555	912.936	1.02852	20.3984	0.163382	1.03156	53.0819	2.4451	62.0104
QHC-3	QHC-3-92	828.281	8.8921	207.781	10.6295	681.411	0.614638	0.0192366	14.825	0.0646174	0.944412	2.44992	0.670893	14.085	4.66307	57.9707	22.3061	99.5656	21.172	200.484	41.5887	10401.8	0.310726	11.2239	61.0476	60.8544	480.81	1.04018	63.634	0.273608	1.00317	81.833	1.97807	85.0451
QHC-3	QHC-3-93	1857.72	40.8975	247.611	3.07715	768.797	2.45796	0	18.2748	0.0554617	1.17013	2.74839	0.642131	15.3897	5.04012	64.4304	25.2909	116.95	25.3603	246.048	54.5482	10633.5	0.833977	39.3873	54.6975	114.618	575.949	1.06335	102.297	0.23847	0.477215	89.5245	2.94728	78.5057
QHC-3	QHC-3-94	766.684	7.56457	735.413	11.067	2230.52	3.29912	0.00819136	51.3538	0.134641	2.80619	5.96839	2.55584	43.6178	15.7115	199.128	77.2866	348.659	71.7556	649.149	130.837	9659.77	0.881233	18.6913	151.075	97.7861	1598.97	0.965977	115.593	0.350761	1.54496	108.765	3.74375	104.324
QHC-3	QHC-3-95	829.574	8.33098	264.076	16.3961	996.405	0.513005	0.165754	10.9861	0.424533	4.78164	6.03828	0.71945	24.4408	7.29541	86.0869	33.4346	151.139	31.5399	291.697	61.3227	8130.83	0.248623	17.9902	126.291	88.3811	710.072	0.813083	6.94683	0.156621	1.42894	48.308	2.06338	32.2605
QHC-3	QHC-3-96	767.684	7.99395	267.119	10.5423	720.457	0.729378	0.0270433	11.4644	0.0905502	1.61265	2.35595	0.927414	13.8533	4.44542	54.6917	23.1626	111.709	25.3632	261.617	60.5971	9232.56	0.381006	10.4321	52.6976	62.9784	571.918	0.923256	35.1039	0.386179	0.836757	111.045	1.91435	57.1284
QHC-3	QHC-3-97	950.763	7.32774	426.819	14.9223	1856.64	2.8595	0.0637351	41.2804	0.502592	7.65177	9.54945	1.7578	43.9454	13.6708	157.178	60.1793	266.83	54.6708	503.796	103.282	8875.65	1.08387	47.0999	269.441	204.865	1264.36	0.887565	24.2659	0.219408	1.31521	52.7565	2.63822	37.0009
QHC-3	QHC-3-98	820.577	9.6161	663.555	11.4957	1229.94	0.904339	0.00604283	4.38365	0.0620676	1.52421	3.89305	0.619841	25.0164	8.79868	108.545	42.4732	190.874	40.2029	369.205	76.0383	10801.8	0.411126	9.27216	37.6565	54.3788	871.643	1.08018	21.1031	0.145223	0.692485	94.8369	2.19966	99.0958
QHC-3	QHC-3-99	819.938	8.20282	177.894	5.38982	428.294	0.803898	0.00871466	13.5517	0.032052	0.618222	1.5094	0.483735	8.47836	2.7604	33.8432	13.4398	64.5769	14.4099	145.27	32.5957	10480.5	0.472023	13.3658	65.999	74.7215	331.578	1.04805	118.362	0.326285	0.883266	96.2435	1.70309	77.1644
QHC-3	QHC-3-100	857.45	8.60574	387.047	14.332	1013.1	1.21073	0.0378	19.7716	0.098565	1.73279	3.22521	1.15213	18.4093	6.24599	75.09	31.8098	156.353	35.2011	356.556	83.4103	8912.53	0.389135	9.94775	42.2092	54.2931	789.094	0.891253	53.9783	0.359007	0.777433	110.553	3.11134	66.617
QHC-3	QHC-3-101	2490.43	27.47	403.427	10.981	821.256	13.2225	0.00247046	14.3336	0.0732685	1.44942	2.52754	0.0998663	13.9899	5.14525	67.396	27.1039	126.721	27.0463	250.283	49.5763	10847.5	5.93453	88.6374	115.58	134.48	585.747	1.08475	59.9251	0.0407065	0.859462	99.0224	2.22806	73.1633
QHC-3	QHC-3-102	765.772	6.81134	207.022	4.92491	598.337	0.468695	0	10.7028	0.113065	2.11748	2.96396	1.10913	13.4955	4.07562	47.3731	18.9479	89.7277	20.3038	214.588	51.1086	9876.14	0.243599	12.0248	64.911	71.9687	476.626	0.987614	29.3879	0.449718	0.901933	72.399	1.92405	38.3554
QHC-3	QHC-3-103	755.278	9.15872	626.928	9.73884	653.858	0.760097	2.32568	19.9791	0.772008	4.67814	2.19252	0.837694	12.5159	4.28921	53.2495	22.2756	104.336	22.7362	223.087	46.8998	9716.1	0.266651	5.81546	33.5301	34.4583	520.175	0.97161	3.63953	0.383945	0.973063	101.749	2.85053	35.6696
QHC-3	QHC-3-104	749.587	5.87209	1387.61	297.211	755.003	1.93836	7.87004	37.5342	2.05228	10.1666	3.71863	1.11033	14.7351	4.91712	59.5434	23.7068	114.492	26.2226	265.244	59.6853	9662.39	0.572174	46.4233	291.546	271.145	630.998	0.966239	2.23793	0.398789	1.07524	71.3284	3.3877	21.8689
QHC-3	QHC-3-105	923.526	9.87245	241.002	25.4516	505.895	1.00787	0.447589	8.81683	0.144512	1.22792	1.55169	0.637925	7.41837	2.59487	34.8389	15.2474	80.376	19.5538	212.434	51.6955	7466.49	0.684427	17.0296	50.4577	88.2516	436.985	0.746649	8.45024	0.475714	0.571748	136.905	1.47257	50.8246
QHC-3	QHC-3-106	876.472	7.78727	325.764	14.342	1143.58	1.13746	0.152202	12.4235	0.12472	2.3893	4.47877	1.09233	24.6621	7.80485	93.5019	37.5224	175.031	38.7378	366.003	79.9652	9627.92	0.397866	22.8613	84.7885	121.714	843.89	0.962792	20.7667	0.252317	0.696622	81.7197	2.85889	60.0103
QHC-3	QHC-3-107	772.994	8.98943	255.491	19.7098	596.524	0.598459	0.0169421	10.7922	0.0406223	0.863345	1.74668	0.492755	11.8226	4.00862	48.2538	19.5129	92.6556	19.8686	197.052	40.8422	9586.49	0.253969	7.45198	38.6614	43.6036	447.969	0.958649	70.6661	0.246443	0.886656	112.815	2.35643	83.5178
QHC-3	QHC-3-108	855.419	6.00495	878.212	13.5552	1360.85	2.65633	6.19325	39.7542	1.8855	11.0309	7.63425	1.71511	34.6739	10.0611	118.787	44.3406	197.517	41.2504	385.596	78.5376	9452.52	1.28453	55.5196	274.434	284.08	978.977	0.945252	2.82553	0.270516	0.966044	50.5087	2.06795	26.3284
QHC-3	QHC-3-109	714.966	5.20989	1399.23	3.20817	3470.89	10.9769	6.79615	66.0925	3.48841	22.0439	16.1721	1.93063	79.8509	27.2741	328.436	126.347	552.675	109.989	972.042	191.289	11817.2	3.02034	34.6806	123.386	238.768	2504.43	1.18172	3.30279	0.13469	0.516759	60.1063	3.63432	35.208
QHC-3	QHC-3-110	745.467	7.54514	235.287	5.02624	881.706	0.694068	0.0110579	16.9969	0.0923995	1.86046	3.70546	1.07989	19.4872	6.26208	73.6544	28.2704	131.041	29.7781	284.714	64.6362	10543.8	0.41064	19.4488	106.395	116.317	661.59	1.05438	54.4945	0.312798	0.914697	76.8364	1.69021	59.4665
QHC-3	QHC-3-111	825.434	6.97156	408.873	6.89822	990.613	2.09233	0.384502	31.167	0.16414	1.2847	2.22478	0.588023	14.3126	5.37143	75.0523	31.6557	157.479	36.7435	369.592	81.4293	10933.6	0.902114	28.2893	145.051	149.172	807.449	1.09336	30.4024	0.240847	0.972375	166.125	2.31936	92.155
QHC-3	QHC-3-112	1999.08	33.0225	164.006	4.46822	276.616	2.41893	0.0570092	10.846	0.08876	0.965482	1.17124	0.285816	5.94918	1.885	22.2582	8.72834	39.9349	8.05567	76.9367	15.7345	10335.2	0.900627	155.087	87.3692	365.522	192.897	1.03352	30.169	0.269246	0.239026	65.6884	2.68583	42.058
QHC-3	QHC-3-113	1987.96	33.6375	228.239	24.8863	98.9636	0.153312	0.0757456	1.08645	0.132717	1.31971	2.33482	0.404019	10.3989	2.52726	16.7272	3.08914	8.41818	1.12456	8.7079	1.29875	12858.6	0.0296117	252.741	15.3609	635.35	57.6454	1.28586	2.0683	0.211524	0.0241771	3.72958	5.17741	19.8391
QHC-3	QHC-3-114	2479.93	33.645	311.155	5.97244	855.253	1.46158	0.200755	9.01217	0.0836428	0.819114	1.73643	0.671345	14.5945	4.83132	65.5205	28.4189	136.646	30.116	295.877	65.8274	8867.45	0.56894	45.4805	39.3158	74.9565	654.355	0.886745	17.0485	0.281051	0.524514	170.394	2.56895	117.722
QHC-3	QHC-3-115	730.324	6.25013	320.622	11.0693	1330.06	0.917381	0.0348646	21.1398	0.291128	4.44141	7.66458	2.58847	34.9463	10.4991	117.487	42.6489	194.944	41.8183	405.456	89.1252	9125.85	0.396025	25.8237	182.49	149.146	973.084	0.912585	21.5107	0.405438	1.22356	52.9	2.31647	41.7811
QHC-3	QHC-3-116	758.135	6.7569	498.2	3.93371	851.447	0.612405	0	10.3295	0.0385442	0.525688	1.32181	0.571861	10.5401	4.22003	58.4099	26.342	139.668	34.395	385.93	94.0619	10437.7	0.264263	15.0308	57.744	95.4933	766.354	1.04377	83.1996	0.329043	0.604691	291.97	2.31741	155.301
QHC-3	QHC-3-117	768.944	6.83516	302.14	9.70927	733.564	1.00382	0	19.8983	0.0600779	1.05145	2.58687	0.525077	14.6943	4.85931	60.6139	23.9589	112.63	24.6429	234.571	49.6216	10895.8	0.605669	16.4029	88.8849	96.3332	549.714	1.08958	102.826	0.204791	0.922681	90.6776	1.65737	81.0795
QHC-3	QHC-3-118	3264.81	28.55	241.032	4.8087	480.656	0.846918	0	8.48886	0.066026	1.13338	2.28229	1.03745	13.7166	4.15326	43.8782	15.5212	68.552	14.366	136.355	29.6653	8101.07	0.387312	58.4666	40.0552	60.4916	339.216	0.810107	39.915	0.438062	0.662163	59.745	2.18666	57.94
QHC-3	QHC-3-119	802.017	7.4822	269.318	18.4753	725.869	0.577684	0.00280273	14.3371	0.174394	2.6786	4.60393	0.71705	20.2293	5.84178	66.7817	23.6996	104.063	20.5691	188.917	38.2258	9748.54	0.314693	17.4306	113.31	91.3075	490.841	0.974854	25.3595	0.192374	1.24097	41.0339	1.83571	39.4369
QHC-3	QHC-3-120	850.712	7.04639	352.513	10.7664	1521.39	1.10805	0.0928159	18.973	0.561327	8.42113	9.58611	1.8244	43.5495	13.049	146.732	52.7884	215.179	40.9547	335.246	67.0494	8134.11	0.673229	23.822	183.678	107.908	954.007	0.813411	9.84127	0.229119	1.70217	34.9721	1.64588	32.731
QHC-3	QHC-3-121	810.493	7.23247	272.783	10.0548	1307.11	0.539263	0.00515049	10.2731	0.119156	2.53077	6.04297	0.801307	31.6771	10.3831	119.095	45.0738	193.188	38.7985	341.58	68.8734	9862.97	0.301323	13.3304	64.4418	75.2537	868.441	0.986297	26.3103	0.142692	0.856327	56.5252	1.78965	66.7665
QHC-3	QHC-3-122	860.06	7.29848	145.652	2.27868	634.8	2.60673	0.00762847	33.9612	0.0405006	0.740004	1.61764	0.810215	11.1978	3.47664	45.3406	19.9922	101.4	23.8802	253.313	60.0099	10145.3	0.665457	29.5855	231.332	129.75	555.787	1.01453	242.054	0.429402	1.7829	156.594	3.91721	89.2996
QHC-3	QHC-3-123	900.59	6.53699	206.522	4.0784	844.648	5.61803	0.0796429	46.3085	0.106705	1.46796	2.71321	1.07971	15.11	5.37103	67.0619	27.46	128.351	28.5588	281.911	62.333	9381.48	1.61007	65.2678	217.513	347.851	667.912	0.938148	103.707	0.407964	0.625305	103.903	3.48931	70.4005
QHC-3	QHC-3-125	790.685	7.59796	121.505	2.69032	265.051	0.753732	0	9.85539	0.00817689	0.125353	0.407677	0.0612012	3.45915	1.34605	17.7803	8.13394	43.4318	10.5944	110.836	25.7076	14599.9	0.654138	25.3988	68.8507	165.217	231.747	1.45999	374.186	0.108239	0.416728	271.872	1.15225	185.455
QHC-3	QHC-3-126	687.585	7.00735	287.255	3.49571	1411.28	3.67442	0.0303911	45.2553	0.0649342	1.28964	3.24133	1.66538	22.5087	8.38093	108.144	45.6145	218.247	49.1423	486.346	109.66	9338.58	0.793433	31.0446	135.724	221.452	1099.59	0.933858	182.19	0.439323	0.612882	150.045	4.63103	117.22
QHC-3	QHC-3-127	789.055	10.1599	507.237	9.2611	1356.8	2.47944	1.00175	22.0074	0.344073	2.96766	4.12783	1.16695	25.5864	9.20618	116.484	46.9607	215.865	46.3258	415.6	86.987	9599.18	0.965836	13.9463	78.3123	78.8915	994.631	0.959918	9.16335	0.265632	0.992659	100.682	2.56715	67.4702
QHC-3	QHC-3-128	767.083	9.15144	205.619	17.3171	447.27	0.523827	0.00274595	9.88134	0.0478644	1.09092	2.09031	0.39807	10.2236	3.38979	39.6157	14.8005	65.2289	13.614	126.545	25.8835	9572.09	0.229906	11.6685	73.744	65.2093	312.813	0.957209	62.6515	0.216466	1.13088	60.539	2.27844	55.266
QHC-3	QHC-3-129	799.343	8.11469	269.696	7.40137	1057.48	1.64925	0.197664	27.4776	0.0797567	1.09007	2.70362	0.410851	17.5203	6.29172	83.029	34.9971	171.794	38.1002	372.465	80.8992	10906.1	0.684528	26.7551	134.881	154.957	837.056	1.09061	53.6554	0.137643	0.870442	137.766	2.40933	106.879
QHC-3	QHC-3-130	830.202	7.64559	153.35	7.32861	669.464	0.990129	0.0310526	12.3636	0.174508	2.48102	3.39996	1.29251	13.3008	4.45859	51.3363	20.6843	102.499	24.2232	249.983	59.1932	8987.01	0.634019	34.4855	156.347	188.147	545.422	0.898701	20.5309	0.51261	0.830984	73.5255	1.56167	35.7907
QHC-3	QHC-3-131	737.68	9.85349	160.004	8.28664	374.869	0.344456	0.0159756	7.17014	0.0443809	0.595592	1.09669	0.338437	7.26151	2.29404	29.9541	12.1587	57.8261	13.2337	126.201	28.6361	10690.7	0.194054	6.99002	31.8455	44.1513	286.826	1.06907	43.8326	0.27457	0.721282	115.075	1.77505	77.6063
QHC-3	QHC-3-132	993.838	11.2076	202.985	11.8099	1113.39	0.937374	0.0464624	5.17247	0.398955	5.41636	7.94192	1.18429	35.357	10.3798	112.032	40.0876	167.431	32.0985	286.928	59.0519	6695.45	0.279277	10.7339	34.4088	49.5029	763.526	0.669545	3.84558	0.182342	0.695087	36.1283	3.35643	34.7904
QHC-3	QHC-3-133	1034	79.1725	155.903	5.84901	298.709	1.21713	0.00562107	6.71893	0.0298058	0.423309	1.15759	0.096659	5.63606	2.0167	25.8891	10.1856	47.7573	10.3799	96.1348	20.5632	9223.81	0.424687	9.49478	17.9752	45.5739	226.994	0.922381	65.0658	0.0952522	0.394418	83.0476	2.86594	83.5235
QHC-3	QHC-3-134	811.709	7.74528	174.789	5.21093	628.878	0.970403	0.0402329	16.3573	0.156402	2.71485	4.01328	1.46778	15.6685	4.76829	53.1739	20.4163	95.9775	21.8163	220.489	51.9574	9732.79	0.464452	28.2558	152.468	149.093	509.017	0.973279	29.4342	0.493902	1.02263	54.94	2.08935	32.8359
QHC-3	QHC-3-135	829.433	6.06829	227.933	4.60408	702.842	2.97523	0.0506975	37.4837	0.187904	2.08163	3.17165	1.28014	14.6036	4.71216	56.3541	22.4319	105.141	23.2754	235.057	52.7035	9152.61	1.15075	54.4694	237.662	293.285	558.534	0.915261	55.887	0.480894	0.810344	74.1118	2.58547	44.8401
QHC-3	QHC-3-136	877.267	7.26342	242.361	2.82364	778.809	6.22959	0.249322	19.2418	0.190992	1.48522	2.29373	0.552546	11.6157	4.5239	61.2215	25.6546	124.927	28.5279	277.491	59.5176	9916.55	2.5325	60.4931	132.19	341.076	617.493	0.991655	20.5333	0.266421	0.387568	120.978	2.45986	67.9113
QHC-4	QHC-4-01	834.504	6.58085	228.893	6.53499	567.057	1.4256	0.115307	19.6057	0.056048	1.15495	2.07621	0.458656	10.4313	3.87483	45.5895	18.3668	87.0558	19.0621	187.323	39.6283	10993.1	0.822526	30.5117	133.184	168.957	434.798	1.09931	59.5176	0.245851	0.788273	90.2236	1.7332	61.4312
QHC-4	QHC-4-02	831.018	5.66606	114.067	4.22641	578.388	0.667843	0.00614817	8.04168	0.0187088	0.304794	0.885686	0.68777	6.85777	2.68363	37.9898	17.7593	92.4729	22.6216	247.479	63.9529	8304.54	0.376457	62.4075	150.332	382.078	501.762	0.830454	117.913	0.605624	0.393458	279.421	1.77402	167.534
QHC-4	QHC-4-03	753.551	7.13949	300.355	17.1137	724.598	0.689941	0.022335	14.0418	0.0495528	1.179	2.7416	0.380698	16.5599	5.33625	63.1363	24.7981	109.221	22.7479	210.655	43.6608	9992.35	0.387022	14.5606	88.2366	85.2936	514.53	0.999235	74.5121	0.133271	1.0345	76.8363	1.78269	76.5798
QHC-4	QHC-4-04	2449.99	30.7075	71.351	4.15774	221.554	0.417673	0.0801415	14.0354	0.0890878	0.513854	0.761284	0.455081	3.22346	1.2705	14.9647	6.3415	34.9139	8.85141	99.8742	24.6147	10708.3	0.215138	91.9698	79.5197	158.163	209.989	1.07083	35.9486	0.759496	0.502771	131.192	1.94142	48.7798
QHC-4	QHC-4-05	713.797	6.85155	508.177	12.0479	1542.99	2.40171	0.141726	35.0089	0.186826	2.17082	4.04942	1.0802	25.4892	9.46508	127.062	52.1595	248.135	54.1513	509.567	108.515	10241.2	0.906115	26.3988	221.369	149.785	1177.18	1.02412	44.6107	0.247494	1.47792	125.837	2.65056	89.9095
QHC-4	QHC-4-06	746.215	8.95691	2374.58	15.2691	564.313	0.784132	11.7582	44.9459	4.25437	19.0086	6.22102	1.09142	15.9499	4.57874	50.626	19.0296	82.7331	17.1907	161.491	33.2246	10378.4	0.339373	12.2209	69.3336	73.2086	472.103	1.03784	1.55602	0.318201	0.94707	25.9588	2.31053	10.8012
QHC-4	QHC-4-07	756.08	7.03654	515.114	13.5408	1923.52	3.02619	0.127474	29.4195	0.101895	1.95788	4.23887	2.73888	36.4673	12.8101	156.829	63.4235	297.067	64.5119	626.195	136.692	8824.62	0.753241	23.0899	151.437	128.581	1432.58	0.882462	59.6991	0.46034	1.17776	147.727	4.01755	117.099
QHC-4	QHC-4-08	787.929	8.55614	248.738	11.1183	1038.73	0.714369	0.0194977	12.7453	0.232185	3.16002	4.48256	2.32515	22.6153	6.81389	82.4459	32.9211	160.7	37.8342	389.311	89.9173	7959.74	0.235426	13.2607	87.4219	70.5002	845.524	0.795974	16.4869	0.575376	1.24002	86.8503	3.03437	44.4829
QHC-4	QHC-4-09	814.201	7.17133	213.623	10.9185	589.773	1.47712	0.00902024	13.6254	0.0274225	0.920346	1.88815	0.478074	11.4712	3.96015	48.5772	19.2836	88.9094	18.368	174.162	35.1399	10334.9	0.684507	19.4804	74.6909	111.616	416.82	1.03349	136.287	0.241856	0.669179	92.2398	2.15793	78.5089
QHC-4	QHC-4-10	1983.64	37.19	221.76	10.8279	877.924	1.94541	0.0143676	18.963	0.135391	2.04343	4.14234	0.531054	21.8741	7.36292	84.5763	30.3703	131.149	25.9478	229.968	45.1178	11134	0.837788	47.0181	104.492	93.0679	602.196	1.1134	41.7087	0.137152	1.12275	55.5166	2.32208	61.8068
QHC-4	QHC-4-12	2438.58	33.3325	308.047	3.67628	1049.54	1.67559	0.0420251	43.5337	0.291934	4.63287	7.60329	2.37411	32.1952	9.01588	95.5887	35.4361	155.817	32.7819	307.766	64.4047	8680.42	0.569365	42.6202	71.6632	65.3201	791.484	0.868042	43.7703	0.396709	1.09711	40.4781	2.94291	33.2047
QHC-4	QHC-4-13	757.075	6.14712	396.482	11.7059	2574.63	1.93562	0.0513426	12.836	0.422561	6.45497	11.7926	5.18981	72.1575	21.965	241.469	85.6009	374.136	76.0965	704.524	145.165	7484.86	0.742711	54.1168	334.154	309.976	1757.86	0.748486	8.99272	0.417927	1.078	59.743	2.60615	57.8845
QHC-4	QHC-4-14	753.087	19.0647	654.537	28.9379	2364.34	2.61526	1.34552	43.7498	4.18397	30.0741	25.7501	10.2881	67.2785	22.3977	233.763	75.9313	307.496	58.9563	508.15	90.5446	9608.53	0.722252	38.9426	446.982	246.532	1479.91	0.960853	2.87562	0.71569	1.81308	19.7339	3.62098	16.851
QHC-4	QHC-4-15	746.446	9.41241	307.83	5.38782	927.52	0.911304	0.00635121	14.8359	0.0385842	1.01383	2.56737	1.34816	16.3578	5.79777	72.2232	29.4094	137.98	30.2639	303.072	69.96	9332.01	0.290823	8.15722	37.0583	51.0386	684.875	0.933201	111.984	0.482342	0.726083	118.048	3.13353	99.3696
QHC-4	QHC-4-16	754.322	11.284	180.44	4.99263	354.197	0.151866	0	5.69725	0.0331181	1.00849	2.30525	0.974482	9.79203	2.85407	31.2175	11.5386	52.1746	11.4002	109.949	25.502	9883.5	0.0755142	6.8065	45.4269	38.5048	264.447	0.98835	53.4075	0.535787	1.17977	47.695	2.0111	44.4965
QHC-4	QHC-4-17	596.469	7.18298	456.613	4.5774	1844.95	4.33051	0.185107	67.9384	0.315635	4.14697	7.45465	3.4169	39.6996	13.5376	159.968	60.4647	270.844	56.5332	542.684	110.857	9353.51	0.922659	36.6318	323.727	274.101	1338.05	0.935351	54.1051	0.48706	1.18105	72.7981	4.69351	60.0336
QHC-4	QHC-4-18	750.551	6.24237	512.168	9.49831	2013.45	1.68112	0.12515	36.8044	0.543176	5.30915	10.0584	5.56868	55.3748	17.5932	189.867	66.7571	284.666	57.2799	507.334	104.874	8675.45	0.356423	27.6586	190.18	158.178	1342.15	0.867545	19.2574	0.572854	1.20232	50.4389	4.71663	54.6388
QHC-4	QHC-4-19	763.258	8.29394	195.245	14.4303	583.203	0.359991	0.00169644	11.4939	0.0535932	1.08987	2.34001	0.461696	13.7587	4.21746	48.7875	19.3516	88.3012	18.2769	175.142	35.8799	10295.6	0.152958	10.7283	71.1018	59.6643	419.156	1.02956	65.7479	0.193571	1.1917	74.8467	2.35352	65.6139
QHC-4	QHC-4-20	772.195	7.83196	190.957	7.33479	507.345	0.495913	0	10.4755	0.0708365	1.14565	2.5088	0.742625	10.8477	3.51088	42.2419	16.3794	77.0226	17.2021	167.648	37.9164	9601.58	0.262041	10.9498	51.1058	67.2906	387.713	0.960158	45.9113	0.37014	0.759479	66.824	1.8925	53.7089
QHC-4	QHC-4-21	887.814	6.61959	191.709	4.3578	464.671	1.81212	0.0564924	25.8989	0.098274	1.34809	1.75338	0.804135	9.7631	2.80857	35.4142	14.0163	70.5242	16.7345	171.258	39.4725	9488.66	0.940638	45.9912	180.2	241.283	389.951	0.948866	66.4951	0.470227	0.746841	97.6733	1.92648	46.4677
QHC-4	QHC-4-22	855.036	6.96078	343.513	9.87303	1738.87	1.53608	18.5303	30.0643	1.41947	6.40406	7.52773	1.88237	39.8469	12.8719	156.753	60.2129	266.14	54.7131	505.765	101.437	8866.36	0.699213	38.272	202.886	200.318	1263.57	0.886636	1.05498	0.267003	1.01282	67.1869	2.19687	45.3005
QHC-4	QHC-4-23	2455.24	29.63	198.892	5.24881	624.456	1.93012	0.0246876	41.4543	0.176533	2.5621	4.56495	0.836994	17.5911	5.51535	58.3192	21.371	91.355	18.2751	171.18	35.6165	10410.9	0.589042	227.957	351.316	332.046	468.843	1.04109	69.0332	0.250021	1.05804	37.4988	3.27672	35.5377
QHC-4	QHC-4-24	764.46	11.8119	500.968	57.8884	1796.68	1.56723	0.759045	19.566	0.458818	4.13919	7.86687	3.15017	42.8773	14.3988	171.258	64.6647	278.485	55.5729	481.71	96.8475	8278	0.414119	9.32392	79.1587	51.2773	1241.75	0.8278	7.96044	0.417688	1.54374	61.2327	3.78448	63.1442
QHC-4	QHC-4-25	810.596	7.90499	329.87	8.3416	829.022	0.655078	0.867237	12.2271	0.270576	2.69824	3.99639	0.772515	19.4851	6.51405	75.0696	27.96	127.655	25.199	231.619	46.4693	9801.15	0.389214	17.0623	86.2132	97.5612	580.803	0.980115	6.14039	0.220265	0.883683	57.9571	1.68308	46.6061
QHC-4	QHC-4-26	826.45	9.56739	614.491	12.4125	2111.3	9.11051	0.729364	48.393	1.6088	11.3846	11.4958	5.11138	46.1517	15.7387	183.708	67.9844	309.089	66.4581	622.028	123.853	8275.48	2.48817	76.2232	357.957	455.479	1513.73	0.827548	7.90251	0.588067	0.78589	54.1092	3.66153	32.1171
QHC-4	QHC-4-27	1932.41	37.8075	382.944	20.2743	762.865	1.39307	1.33492	31.126	1.1291	11.1385	13.2503	2.93592	39.9097	10.0633	92.4488	27.9106	105.503	18.1384	151.661	28.0735	9274.91	0.535042	40.438	109.73	72.025	534.623	0.927491	5.80659	0.360523	1.5235	11.4459	2.60367	15.277
QHC-4	QHC-4-28	538.607	5.312	171.769	4.31703	611.095	0.949983	0	4.44682	0.048376	0.658541	1.62768	0.550615	12.666	4.24081	52.2505	21.6367	101.004	21.1736	194.465	41.0579	8971.99	0.430057	10.8189	39.3086	107.875	455.826	0.897199	28.5378	0.262707	0.364391	119.473	2.20897	111.444
QHC-4	QHC-4-29	2438.89	32.2475	170.799	3.68375	354.372	2.94613	0.0317941	13.952	0.0722934	0.466739	1.08755	0.22787	6.15192	2.13871	25.9279	11.2046	54.7841	12.6084	123.006	26.3669	10353.4	1.6673	126.632	87.4824	219.377	278.027	1.03534	50.9362	0.212112	0.398776	113.104	1.76701	79.3919
QHC-4	QHC-4-30	3177.47	27.4675	360.112	7.7587	2479.61	3.29096	0.0718645	16.9247	0.766845	12.4031	19.0418	5.34917	87.3285	25.2791	258.98	90.7012	367.434	70.9735	618.455	120.699	7615.66	0.840183	209.415	192.006	234.443	1694.41	0.761566	6.60391	0.33573	0.818988	32.4789	3.91696	34.4808
QHC-4	QHC-4-31	770.889	10.5258	343.494	24.9704	752.339	0.721259	0.16036	13.763	0.0950026	1.21593	2.39984	0.433627	13.8534	4.88427	61.9947	24.6469	118.651	25.3073	241.155	51.7311	9887.33	0.355162	6.46739	38.8935	37.9943	560.292	0.988733	26.8256	0.179939	1.02367	100.488	2.03079	76.8181
QHC-4	QHC-4-32	771.778	7.45731	1108.63	8.71491	955.942	1.47636	8.79097	42.6704	3.13026	15.2576	5.40661	0.710515	17.2533	6.12757	78.5798	32.8377	158.875	35.1309	338.8	73.6573	11037.8	0.588748	11.1826	59.0635	67.9585	817.228	1.10378	1.99087	0.205378	0.869111	62.664	2.50762	19.6842
QHC-4	QHC-4-33	826.939	7.59707	446.464	5.33626	1219.06	3.46714	0.0993309	20.0892	0.0597593	0.865749	2.22907	0.699431	15.4397	6.28054	85.5937	39.6838	205.409	48.8628	507.696	115.63	10735.1	1.24723	24.45	101.622	142.858	1048.64	1.07351	62.6342	0.268873	0.711349	227.761	2.77988	137.265
QHC-4	QHC-4-34	905.924	8.49421	328.553	4.9126	1941.52	3.33549	0.0530313	12.9235	0.243398	4.37675	8.57251	1.31732	48.549	16.3271	191.472	71.3805	305.035	57.2525	491.304	93.6802	8015.4	1.04432	21.8736	60.8669	121.3	1302.49	0.80154	15.16	0.155417	0.501786	57.3115	3.19393	66.0833
QHC-4	QHC-4-35	850.317	8.6232	240.186	9.81071	1087.36	1.18396	0.00583933	23.7985	0.145239	2.86576	5.72048	1.15904	27.1945	8.92363	99.1	36.8031	162.002	32.5095	298.506	60.7162	10019.1	0.563269	29.9192	207.475	145.08	759.45	1.00191	50.0639	0.235485	1.43007	52.1819	2.10195	51.9044
QHC-4	QHC-4-36	765.731	9.62915	213.356	4.73553	1207.98	0.447194	0.0624308	15.1677	0.139567	2.45064	5.82572	0.813108	32.5667	10.3048	118.542	44.6844	194.095	38.889	363.807	75.6619	7706.21	0.135324	8.97233	47.0795	54.2134	903.011	0.770621	28.6098	0.14265	0.868411	62.4484	3.30461	68.72
QHC-4	QHC-4-37	876.772	9.18965	171.76	5.41438	480.93	0.480142	0	6.42369	0.032203	0.313007	1.22209	0.560416	6.66502	2.38356	34.2825	15.564	80.4691	19.3921	211.501	52.5777	7965.82	0.19246	9.65224	26.2116	56.0002	431.386	0.796582	61.9285	0.478089	0.468063	173.065	2.49476	137.579
QHC-4	QHC-4-38	754.217	5.42612	418.881	12.5489	1404.23	1.72327	0.0056338	26.0795	0.104493	2.05237	3.6029	1.65788	20.6165	7.57283	104.598	45.0404	223.723	50.7744	505.788	115.29	8560.93	0.511316	43.8146	290.761	256.055	1106.91	0.856093	75.8456	0.461511	1.13554	140.383	3.37025	79.9963
QHC-4	QHC-4-39	857.784	7.18801	267.155	6.894	740.022	1.59444	0.133298	10.9801	0.134534	1.43264	2.85696	1.2458	13.5742	4.62572	59.3363	23.7934	118.113	27.0364	270.629	62.0245	9360.47	0.492848	24.618	107.595	139.145	595.915	0.936047	18.1355	0.50702	0.773257	94.7261	3.23516	62.1864
QHC-4	QHC-4-40	817.036	6.03702	462.927	3.60535	1492.41	4.35841	0.0170935	30.7063	0.0757438	1.57472	4.05569	0.667066	25.0736	9.51509	124.144	51.4105	244.824	52.0811	492.64	102.004	11186.3	1.62024	37.2255	162.869	219.46	1138.79	1.11863	115.418	0.154876	0.742133	121.469	2.68998	109.445
QHC-4	QHC-4-41	767.218	7.5996	373.859	6.71782	910.737	1.56627	0.205287	20.5248	0.18941	2.06474	3.19123	1.4374	16.6778	5.85864	69.6838	28.9237	138.552	31.658	326.54	76.3133	9841.75	0.579391	39.1224	222.921	240.601	721.82	0.984175	23.4527	0.485867	0.926514	102.324	2.70329	55.5855
QHC-4	QHC-4-42	763.271	7.77333	375.375	15.824	1661.33	0.741749	0.0399213	19.1529	0.176937	3.93147	7.85469	1.30489	42.0253	13.609	158.42	57.6246	248.888	49.211	434.107	84.4024	10793.2	0.374958	17.0434	126.183	93.6663	1120.75	1.07932	30.8189	0.175876	1.34715	55.2673	1.97822	60.4642
QHC-4	QHC-4-43	889.072	7.06324	71.586	2.19257	2280.75	3.26138	0.0879595	10.9455	0.40245	7.23683	12.658	1.25537	62.8064	20.9048	238.711	86.9845	364.129	68.8505	549.475	92.4047	6218.57	1.26259	33.1332	81.3143	189.771	1516.85	0.621857	7.76346	0.111466	0.428486	43.4094	2.58309	51.8442
QHC-4	QHC-4-44	805.75	8.95949	1302.7	10.5955	1078.7	1.68596	10.6181	53.17	3.0901	16.1765	5.90272	0.968209	20.8929	7.00389	88.4869	35.2009	171.671	37.6322	358.112	76.3412	9708.82	0.681224	13.0379	85.6921	69.9991	885.266	0.970882	2.24698	0.238053	1.22419	60.669	2.4749	20.461
QHC-4	QHC-4-45	846.737	8.17011	1223.87	3.6437	1567.3	1.41474	10.437	37.2017	4.68057	25.2724	9.75509	0.859078	38.516	12.6919	151.161	56.1068	252.194	49.3542	430.549	85.5335	10247.8	0.614005	20.6933	56.766	126.796	1164.31	1.02478	1.30295	0.117935	0.447696	44.1359	2.30413	21.4769
QHC-4	QHC-4-46	890.763	5.56614	154.345	6.09229	702.185	1.70549	0.0380342	30.7307	0.0774364	1.20387	2.29373	1.64235	12.6122	4.15944	51.2867	20.9564	106.676	25.4092	268.898	63.4622	8121.69	0.580917	148.948	826.072	722.484	589.447	0.812169	102.939	0.741603	1.14338	117.232	2.93585	64.9609
QHC-4	QHC-4-47	755.468	5.69737	895.926	10.9918	5101.59	3.32679	0.194772	80.0602	0.738714	12.7573	26.7733	8.65461	140.16	44.8713	509.187	188.178	803.164	156.118	1363.59	268.294	8339.98	0.837129	35.3072	358.089	170.191	3602.74	0.833998	30.4306	0.348219	2.10404	50.9308	3.97405	58.932
QHC-4	QHC-4-48	779.989	10.8346	309.94	22.4502	785.423	0.483709	0.0148806	7.61816	0.155935	2.31222	3.56338	0.603503	19.5726	6.37493	72.336	26.5219	114.166	22.9627	202.983	42.3863	8840.47	0.231548	7.36948	46.187	41.8706	521.571	0.884047	14.6085	0.175566	1.10309	56.9637	2.08902	51.584
QHC-4	QHC-4-49	782.97	7.86116	6658.5	8.19834	375.494	0.746457	56.5101	129.627	14.6689	57.7865	10.0709	1.62342	13.0034	2.77353	30.7103	12.1127	57.4974	13.9703	147.028	36.3985	10739.9	0.42416	15.6734	71.5008	94.3238	583.781	1.07399	1.07832	0.43362	0.758035	14.5993	1.75985	3.58087
QHC-4	QHC-4-50	861.235	7.25791	243.322	5.6914	894.919	2.48884	0.0200303	37.7239	0.168674	2.99232	4.889	1.32944	22.2311	7.03371	80.0842	29.7468	136.505	28.7004	275.845	59.5598	9645.61	1.06991	46.4741	230.887	245.02	686.83	0.964561	66.2789	0.327133	0.94232	56.4216	2.32622	43.1437
QHC-4	QHC-4-51	768.244	9.6764	421.559	12.9496	944.619	0.61432	0.0585898	13.3442	0.117323	1.69953	3.40003	0.721055	18.2241	6.78253	79.8212	31.8258	146.762	31.3227	292.985	62.6575	10611.5	0.293327	7.4915	43.8103	43.8529	689.721	1.06115	29.4215	0.224193	0.999029	86.1714	2.09431	70.4432
QHC-4	QHC-4-52	839.221	7.21253	337.318	7.2822	1139.38	4.12561	0.726616	13.626	0.441346	3.72998	4.51585	0.909185	25.4483	9.00961	107.35	40.5478	181.56	37.8808	334.517	66.4242	9254.49	1.75386	20.2668	57.5916	123.849	826.686	0.925449	5.77431	0.204441	0.465016	74.0762	2.3523	52.552
QHC-4	QHC-4-53	763.166	7.72159	196.088	5.30252	615.651	0.410681	0.00295151	9.82714	0.0156086	0.659224	1.61517	0.350397	9.48435	3.67399	47.4522	19.7381	97.8646	23.5144	234.801	53.5791	12433.9	0.273931	11.7	55.6079	72.9201	502.578	1.24339	181.692	0.213063	0.762587	145.372	1.49922	101.361
QHC-4	QHC-4-55	773.413	6.41804	384.94	12.5725	1699.24	1.17891	0.499847	11.615	0.494051	4.82258	8.4592	2.38513	41.0959	13.2636	153.113	56.9658	256.228	54.3028	502.176	103.554	7973.47	0.555058	21.6533	113.148	129.119	1208.97	0.797347	5.19283	0.322193	0.876307	59.3645	2.12394	49.8492
QHC-4	QHC-4-56	799.908	6.92821	1018.83	1.74314	1073.63	2.02203	7.95172	34.5899	2.51475	11.9661	4.5095	0.353776	19.3229	6.63803	87.7089	36.6526	177.32	38.5236	371.922	79.8679	11102.2	0.987646	28.6484	101.125	176.502	879.843	1.11022	1.88327	0.0987767	0.57294	82.4753	2.04732	26.7796
QHC-4	QHC-4-57	756.007	7.82188	334.828	4.58283	523.644	0.954882	0.999756	18.9713	0.149087	0.89514	1.46414	0.507999	9.30718	3.23005	39.304	16.4048	80.8942	18.998	197.225	45.6136	11441.5	0.463408	15.4297	75.1845	95.9328	433.965	1.14415	10.7119	0.319307	0.78372	134.704	2.06056	70.7527
QHC-4	QHC-4-58	566.648	5.13576	725.772	3.5706	3116.51	14.0017	0.834025	38.8139	1.05604	7.71101	11.6052	1.97622	65.4719	23.7641	290.309	113.978	496.59	98.3797	856.07	165.138	9352.56	3.83486	114.559	514.614	1047.69	2171.7	0.935256	8.66689	0.172761	0.491189	73.7659	3.65116	62.664
QHC-4	QHC-4-59	759.848	7.23002	323.193	7.06577	732.899	1.1594	0.00638681	17.7875	0.0578501	0.940437	2.29259	0.753005	11.8072	4.09102	55.1982	22.7825	117.185	27.9423	290.548	69.9812	10697.4	0.583924	24.4491	124.689	149.188	621.373	1.06974	91.4124	0.358444	0.835789	126.734	1.98552	82.7711
QHC-4	QHC-4-60	815.408	6.51779	888.957	12.9491	3038.33	3.1433	0.546185	52.7907	0.398769	4.83367	9.81247	4.22582	58.8888	20.6993	268.977	106.54	490.231	101.237	924.224	192.545	8477.79	0.760075	24.1534	188.273	116.087	2235.95	0.847779	26.5325	0.415509	1.62183	94.1887	4.13551	83.0581
QHC-4	QHC-4-62	826.726	9.89397	383.735	13.5839	1187.92	2.18164	0.202221	20.158	0.543738	4.40398	6.76799	1.63851	26.869	9.12933	107.751	39.8698	178.109	35.4484	316.165	62.3394	9198.85	0.979918	45.6617	294.598	240.964	809.395	0.919885	10.0164	0.322886	1.22258	46.7147	2.22635	40.3873
QHC-4	QHC-4-63	822.301	11.6136	407.357	15.6943	1420.42	4.35623	0.442405	67.353	1.83237	13.4568	12.3158	5.65319	37.9411	11.6225	127.492	45.6701	200.543	42.3559	404.472	83.4547	8865.34	1.17161	59.7772	588.27	261.715	1054.6	0.886534	10.4046	0.735272	2.24775	32.8418	3.71817	19.8261
QHC-4	QHC-4-64	751.458	7.86009	616.812	9.71858	1646.26	1.43524	0.0234051	17.9475	0.148788	2.47415	4.61064	1.01099	28.8115	10.1774	134.134	54.8525	260.27	56.6042	546.486	117.767	9712.75	0.603391	18.7492	122.371	108.396	1235.32	0.971275	35.2276	0.204662	1.12892	118.527	2.37862	83.3066
QHC-4	QHC-4-65	849.506	6.24112	253.352	9.7217	1738.04	1.51963	0.107685	30.7395	0.403795	4.7329	7.38807	4.35807	34.8577	11.2851	136.345	53.7073	260.974	61.3201	626.574	145.555	7784.94	0.520246	74.9037	457.181	367.859	1378.35	0.778494	21.3516	0.689629	1.24282	84.8088	2.92098	47.2626
QHC-4	QHC-4-66	763.097	10.724	272.032	8.76278	711.703	0.721888	0	6.82718	0.0312832	0.696847	1.81393	0.378339	11.408	4.53678	59.3981	23.9608	114.129	25.0968	237.291	50.6394	10781.1	0.363741	8.18367	31.5403	52.0888	536.208	1.07811	67.7536	0.193652	0.60551	130.816	1.98462	117.984
QHC-4	QHC-4-67	817.979	7.03135	174.649	7.34199	840.716	0.546764	0	10.1205	0.0318075	0.845867	1.8063	0.312561	13.221	5.27056	68.0082	27.1197	132.574	28.1212	260.019	52.1563	11936.6	0.331497	21.5037	79.7842	126.03	599.607	1.19366	98.7817	0.141552	0.633055	143.951	1.64938	118.051
QHC-4	QHC-4-68	2012.96	31.1725	94.0585	5.49703	70.9113	1.19423	0	2.24278	0.0133171	0	0.148064	0.334721	1.88662	0.693372	7.06327	2.16819	8.43258	1.41468	11.1778	2.21045	12341.2	0.630273	146.946	6.16655	361.992	37.7859	1.23412	52.2853	1.13733	0.017035	75.493	1.89478	#DIV/0!
QHC-4	QHC-4-69	884.828	7.52435	477.064	8.45066	913.091	1.22967	1.81574	34.9742	0.894546	8.90724	9.47568	4.03518	31.7723	8.66606	87.6551	30.4691	131.862	27.5467	267.803	57.6329	7883.73	0.530396	41.1394	266.807	185.464	703.51	0.788373	6.69265	0.642572	1.43859	28.2622	2.31841	19.0914
QHC-4	QHC-4-70	759.092	7.03193	223.397	18.3476	468.743	0.887386	0.00296056	16.9675	0.0379348	0.593364	1.9739	0.223683	10.0552	3.32891	40.0647	15.3438	70.075	15.1639	138.718	29.2197	11323.7	0.403009	18.0669	98.7563	108.796	341.769	1.13237	134.649	0.124745	0.907719	70.2763	2.2019	87.8185
QHC-4	QHC-4-71	769.934	7.82889	693.34	7.78072	1143.43	2.08344	1.05184	36.0044	0.70078	4.8502	3.63523	0.390947	18.4355	6.87029	90.0336	38.0797	184.655	41.8197	400.736	87.3678	10698.1	0.919293	17.2514	97.48	98.722	914.631	1.06981	9.95885	0.118806	0.987419	110.237	2.26634	43.3299
QHC-4	QHC-4-72	883.08	6.71641	117.857	4.46282	588.45	2.87392	0	24.8938	0.0252053	0.418273	1.19223	0.836951	8.97931	3.16259	40.2871	18.2483	93.9048	23.7053	260.196	69.3784	9225.19	0.481581	43.0186	191.964	217.105	545.228	0.922519	306.62	0.560534	0.884198	218.242	5.96769	130.109
QHC-4	QHC-4-73	2013.88	36.11	213.459	4.92399	554.816	1.98493	0	21.2655	0.0639385	1.22547	2.39896	0.257164	13.1901	4.33717	48.683	18.7046	80.2076	16.4647	152.55	31.6487	12180.9	0.728998	73.18	152.117	144.703	390.996	1.21809	103.256	0.111034	1.05124	63.59	2.72282	60.0194
QHC-4	QHC-4-74	767.054	7.07412	252.617	6.63769	567.63	1.06071	0.160662	16.5611	0.0254154	0.737101	1.27732	0.62063	7.91096	3.08512	40.0909	18.0047	91.3493	21.8682	235.061	59.3397	11062	0.617145	19.8371	95.5639	120.527	496.092	1.1062	57.2452	0.456852	0.792883	184.027	1.71874	85.7767
QHC-4	QHC-4-75	764.174	8.63408	294.756	6.70301	783.103	1.4083	0	10.7935	0.0247266	0.745305	1.96174	0.45162	11.0566	4.68599	61.2855	26.2174	124.722	28.516	280.249	62.4235	10306	0.702439	10.2305	38.4532	65.7502	613.133	1.0306	135.518	0.233742	0.584838	142.857	2.00487	113.469
QHC-4	QHC-4-76	727.845	5.91895	288.165	5.68657	780.947	2.58677	0.225284	22.0289	0.625278	4.69581	5.10291	1.38488	19.1823	6.29878	70.4503	26.1269	115.336	24.5055	224.541	46.3666	10782.1	2.15779	98.6565	282.38	706.553	566.871	1.07821	9.55734	0.376919	0.399659	44.0026	1.1988	28.8087
QHC-4	QHC-4-77	766.998	8.3007	405.468	39.4435	979.789	2.3182	0.218412	34.6104	0.144857	1.5469	2.59854	0.640017	17.0334	6.13726	80.3583	32.9769	156.699	35.2094	341.84	73.1435	10396.2	0.881562	15.3897	91.2214	89.4036	783.157	1.03962	46.234	0.22098	1.02033	131.551	2.62965	82.8723
QHC-4	QHC-4-78	808.033	6.32906	317.649	3.48135	1509.69	4.18231	0.00923753	19.7839	0.0951586	2.46509	6.38228	0.529905	35.2377	12.5408	147.775	56.0442	239.014	45.3723	376.737	72.1981	8629.37	1.32207	36.7266	159.606	216.555	1014.19	0.862937	62.1279	0.0857115	0.737023	59.0286	3.16345	83.101
QHC-4	QHC-4-79	946.835	8.77097	951.824	5.89373	873.684	0.811457	2.39091	10.9898	0.964856	4.64212	2.6878	0.525544	15.3541	5.37895	69.3692	29.4857	139.732	30.7343	292.813	64.3443	10232.7	0.431883	15.8973	28.403	87.4417	669.412	1.02327	1.77402	0.196376	0.324821	108.941	1.87888	40.7524
QHC-4	QHC-4-80	841.411	7.65782	223.526	6.80714	532.012	1.1001	0.122534	16.0293	0.150052	2.67236	4.33096	2.37823	21.1985	5.65623	55.1606	17.5994	70.7209	13.0155	113.483	23.608	9164.61	0.463974	22.1144	82.6967	128.363	346.125	0.916461	24.986	0.623813	0.64424	26.2027	2.37105	33.3775
QHC-4	QHC-4-81	1990.74	37.0325	163.581	17.4327	886.301	0.656031	0.0514492	69.1591	0.695154	10.8586	17.8407	4.78934	55.2794	13.0999	104.256	31.4106	112.655	19.6969	161.227	31.1676	8701.9	0.197209	54.2405	193.452	85.943	632.187	0.87019	29.9967	0.428287	2.25094	9.03702	3.32658	15.4449
QHC-4	QHC-4-82	2010.8	40.43	211.683	26.9952	658.388	0.417266	0.428326	47.282	1.7771	21.1283	19.1719	5.78269	42.9766	9.09927	77.6734	22.486	84.4903	14.802	125.239	25.4642	7500.97	0.303119	35.4459	128.954	55.403	497.802	0.750097	7.53241	0.596233	2.32757	6.53245	1.37657	7.7277
QHC-4	QHC-4-83	768.916	6.61382	486.657	7.30042	1587.26	2.78801	0.00573146	11.4327	0.0777177	1.66071	4.80935	1.09698	30.3201	11.3075	141.193	55.9022	252.564	51.213	470.826	96.7674	9342.93	0.925674	15.9669	74.9711	99.9168	1129.18	0.934293	44.3589	0.211351	0.750335	97.8981	3.01187	114.377
QHC-4	QHC-4-84	2232.41	37.6525	787.286	11.0518	2422.89	3.3874	0.0403472	19.4506	0.275858	4.67472	8.61899	3.61488	53.2055	18.4525	223.34	85.1942	381.69	77.7069	701.468	145.045	9819.47	1.62019	60.3619	96.2341	108.564	1722.78	0.981947	20.6779	0.395415	0.886428	81.3863	2.09074	73.6888
QHC-4	QHC-4-85	769.787	8.25731	487.151	12.6821	1097.17	0.772914	0.349528	12.6196	0.139335	1.72981	3.27172	0.759439	19.4481	6.79315	88.7656	35.6788	170.968	38.4219	360.362	78.4394	9782.3	0.411398	13.8077	72.0789	83.5679	817.747	0.97823	14.0204	0.225713	0.862518	110.145	1.87875	78.4464
QHC-4	QHC-4-86	768.916	7.2306	1274.92	18.6571	2428.98	1.99185	12.7708	43.7318	4.68541	25.266	14.8649	2.8899	61.7757	19.5961	230.344	87.0648	375.396	73.0117	631.283	129.383	8794.47	0.850331	18.5413	119.163	106.653	1712.06	0.879447	1.38476	0.250528	1.11729	42.468	2.34244	24.6125
QHC-4	QHC-4-87	900.587	6.80367	150.516	11.0556	1583.59	7.67025	0.0565776	14.843	0.180426	2.99162	6.36623	0.662955	35.8696	12.7862	155.588	58.4039	250.366	50.1703	425.755	79.7692	6804.33	3.49788	47.1493	105.966	270.803	1093.81	0.680433	22.6884	0.105759	0.391304	66.8771	2.19283	76.4476
QHC-4	QHC-4-88	869.787	7.36702	244.526	9.73828	1331.86	0.655746	0.0303402	17.0052	0.226094	3.34144	6.33982	1.31453	28.9521	9.54122	113.708	44.9689	203.679	42.3615	386.409	81.8263	10455.4	0.360174	22.6043	125.543	115.277	939.704	1.04554	22.1584	0.248618	1.08905	60.9496	1.82064	51.9654
QHC-4	QHC-4-90	925.629	7.61199	126.362	2.77231	2234.66	5.33506	0.0382939	14.7967	0.317002	5.5611	11.7873	1.40795	60.7361	20.9894	239.314	88.1542	365.986	67.1829	519.25	87.594	7468.05	2.19263	42.5806	86.1262	241.83	1483.11	0.746805	13.8219	0.130303	0.356143	44.0518	2.43317	63.3362
QHC-4	QHC-4-91	756.794	7.05511	622.057	685.823	2090.05	4.7367	10.4037	47.6738	1.31546	5.25008	5.98263	0.999605	36.5793	13.1245	171.125	69.3978	329.423	71.6509	676.555	145.679	9776.53	0.971755	25.0985	175.212	143.209	1585.16	0.977653	2.69805	0.158768	1.22347	113.087	4.87438	61.1984
QHC-4	QHC-4-92	823.248	8.28037	627.893	12.0177	1942.87	11.3554	1.47795	59.4356	0.849978	6.3098	8.66405	1.81562	42.3342	14.7605	177.267	67.3497	298.348	60.6318	542.996	107.173	8878.2	3.02814	50.7388	247.38	293.313	1389.41	0.88782	12.7927	0.238383	0.843398	62.6722	3.74995	48.5539
QHC-4	QHC-4-93	2066.66	52.465	243.674	24.6342	386.603	1.45712	0.0187673	27.4642	0.157622	2.03827	3.61884	0.620993	14.1361	3.91701	40.3948	13.4004	53.0269	10.372	88.4897	18.0755	9918.46	0.519551	24.1654	64.7579	43.7747	275.731	0.991846	51.6304	0.231645	1.47935	24.4525	2.80457	30.9806
QHC-4	QHC-4-94	760.47	7.02154	216.698	8.92398	619.391	0.729476	0.00251601	16.672	0.0548722	1.02892	2.60984	0.424348	14.7041	4.74521	55.6919	20.8562	91.7214	19.3559	175.697	36.4329	9721.34	0.37784	18.0534	101.3	107.712	439.998	0.972134	92.6249	0.165135	0.940468	67.3212	1.93065	75.4657
QHC-4	QHC-4-95	2483.02	30.865	286.254	17.4491	624.48	2.52766	0.294691	8.30584	1.01871	6.8822	4.98867	2.71788	15.6209	5.60637	61.3266	20.1164	82.8488	16.3616	142.909	26.3415	9509.75	1.79526	112.353	73.1784	214.236	395.34	0.950975	2.26824	0.862825	0.341579	28.6468	1.40796	21.2041
QHC-4	QHC-4-96	3298.46	29.9425	429.031	6.9847	669.708	2.57232	7.8409	54.8009	1.98604	8.72199	4.85621	1.80524	17.8783	5.36248	60.0795	22.8679	103.109	21.7854	200.756	42.2947	7858.54	0.64158	44.6776	55.2015	45.4945	554.144	0.785854	3.31708	0.524256	1.21337	41.34	4.00935	19.26
QHC-4	QHC-4-97	2076.84	47.685	215.557	9.65002	339.807	3.03602	0.010399	23.7434	0.0684058	0.876146	1.88584	0.434434	7.15362	2.49649	28.1141	10.854	48.4977	10.4388	96.1978	19.6414	8587.39	1.22691	22.571	114.569	26.0643	250.413	0.858739	101.569	0.31781	4.39563	51.0105	2.47454	46.9964
QHC-4	QHC-4-98	879.575	6.92751	48.3164	1.20534	136.383	12.6783	0.0405705	0.305773	0.0467618	0.58335	0.826561	0.637526	3.6871	1.18823	13.4498	4.95438	20.5149	4.29391	39.1747	6.80893	3634.69	9.26342	115.351	131.595	689.077	96.5126	0.363469	1.50624	0.941708	0.190973	47.3948	1.36865	39.3282
QHC-4	QHC-4-99	578.98	5.31002	263.639	4.45972	860.022	1.7495	0.0307031	19.733	0.0640878	0.888979	1.7653	0.997148	12.2187	4.74521	62.7957	27.0494	137.933	33.0154	351.27	85.9717	10369.3	0.581019	17.7139	91.437	148.761	738.478	1.03693	80.1919	0.484313	0.614655	198.986	3.01108	106.21
QHC-4	QHC-4-100	725.816	8.42934	21.9701	7.32417	1220.11	1.79664	0.213181	28.9566	0.25054	2.59088	4.97667	1.55681	25.0293	8.29634	98.7312	38.4569	183.444	41.3665	407.962	91.8694	9551.86	0.717859	37.0377	252.051	215.884	933.7	0.955186	26.7559	0.347858	1.16753	81.9748	2.50278	57.9461
QHC-4	QHC-4-101	905.559	6.97674	573.009	4.34183	973.95	3.45175	2.08039	53.0193	0.86512	6.07784	5.17753	2.17311	23.5852	7.35698	82.5034	31.5962	144.745	31.3949	303.623	66.4033	9556.42	1.26086	72.0259	330.802	348.333	760.601	0.955642	9.68802	0.504239	0.949673	58.6424	2.73761	29.5094
QHC-4	QHC-4-102	929.832	8.78755	441.023	5.51236	875.239	1.11348	2.06078	27.042	0.749497	4.60355	4.38651	1.22126	18.9958	6.06518	70.898	27.5362	130.613	30.0021	291.99	64.9584	10537.8	0.524247	46.8974	218.504	226.357	681.122	1.05378	5.32854	0.34773	0.965308	66.5654	2.12396	31.5634
QHC-4	QHC-4-103	729.857	4.59812	718.369	7.40104	1830.3	9.78486	1.30293	20.0625	1.09361	7.29115	5.84105	1.48556	28.2048	11.0413	149.972	62.6022	304.548	65.8168	634.287	135.956	11646.2	3.69885	75.9136	216.184	532.376	1429.5	1.16462	3.85458	0.292011	0.406074	108.591	2.64538	46.2445
QHC-4	QHC-4-104	2347.84	55.2475	359.76	52.2557	1569.75	2.16805	0.326564	16.2734	0.690191	10.6716	15.6027	5.21203	66.3711	18.2244	174.807	53.7375	198.456	36.2701	305.514	57.0178	10370.5	0.895259	169.699	167.541	296.27	959.175	1.03705	6.15304	0.42293	0.565502	19.5809	2.4217	27.5842
QHC-4	QHC-4-106	771.29	7.58919	1134.95	6.54902	1358.92	2.43103	8.37994	57.8992	2.94015	14.6668	6.00044	0.716111	25.7769	8.53662	109.502	45.2185	218.373	48.1477	470.372	101.444	10629.9	0.98159	18.5562	114.161	107.135	1117.97	1.06299	2.85358	0.149972	1.06558	78.3895	2.47662	25.7149
QHC-4	QHC-4-107	871.466	12.0962	290.905	8.77888	1076.65	1.40685	0.00902677	13.7342	0.0948558	1.86341	3.80225	0.614001	22.9795	7.96662	97.2015	38.7594	177.863	36.1196	331.481	72.0772	6927.94	0.5287	10.015	27.9893	57.6968	804.565	0.692794	43.2997	0.154912	0.48511	87.1803	2.66095	77.7274
QHC-4	QHC-4-108	610.025	4.58609	251.82	4.83962	562.065	3.44646	2.32135	52.2577	0.498632	3.16631	3.4256	1.03268	14.2065	4.35457	49.2009	18.4032	86.4016	19.0076	181.249	37.9985	10196.7	1.64505	54.7288	385.749	415.176	473.524	1.01967	11.3522	0.389087	0.929123	52.9101	2.09505	29.9016
QHC-4	QHC-4-109	776.877	6.16447	610.496	1080.72	2198.97	8.26667	0.189648	49.7979	0.169181	1.9461	4.61803	1.6263	32.5544	12.5563	169.484	71.9916	355.23	80.0679	788.138	173.665	10662.8	1.48857	31.9859	201.842	179.354	1742.04	1.06628	63.0511	0.297348	1.12538	170.665	5.55344	123.79
QHC-4	QHC-4-110	763.283	6.029	369.928	7.51704	953.62	1.69836	0.0185446	30.8025	0.132189	1.79055	3.94962	1.05386	20.8975	6.4013	76.0701	30.4476	147.579	32.2222	328.47	74.1207	10993	0.760017	39.7021	208.541	243.374	753.956	1.0993	68.4908	0.285007	0.856873	83.165	2.23463	61.7442
QHC-4	QHC-4-111	2351.55	37.655	318.517	21.7096	949.401	1.70222	0.113755	12.9988	0.138058	1.84806	3.41233	1.25025	20.0635	7.25949	85.8001	32.9815	146.544	30.066	277.08	56.3059	10417.5	0.661779	31.1287	45.8864	59.1516	675.862	1.04175	21.9735	0.359459	0.775742	81.1995	2.57219	71.5713
QHC-4	QHC-4-112	883.538	7.43536	222.222	2.92619	1608.73	6.77899	0.26395	30.8874	0.246281	3.1199	6.48344	1.63037	41.2663	13.8188	168.742	60.9917	252.61	46.2833	378.143	69.0938	6974.21	1.89989	33.8415	84.9392	195.765	1073.58	0.697421	27.2357	0.231181	0.433884	58.3244	3.5681	80.1125
QHC-4	QHC-4-113	815.149	7.90203	219.768	9.04819	524.606	1.04705	0.0927134	15.5554	0.116614	2.25583	2.90721	1.504	11.9295	3.75845	42.6805	16.4696	79.6464	18.6708	188.349	45.1956	8964.03	0.549678	18.1171	96.8675	101.089	429.131	0.896403	31.4043	0.673075	0.95824	64.7868	1.90484	33.6011
QHC-4	QHC-4-114	812.538	6.12613	343.816	8.3716	2545.76	2.84563	0.0289737	9.70682	0.269393	4.01562	9.24833	1.79768	57.618	20.6287	241.728	91.7389	401.511	77.9145	691.988	143.148	8353.35	0.872768	28.477	134.529	164.726	1751.34	0.835335	10.7241	0.181879	0.816684	74.8231	3.26047	86.3343
QHC-4	QHC-4-115	2457.09	37.1925	317.528	7.35802	1061.96	0.831521	0.173191	49.2499	0.583099	9.34491	11.9628	4.20201	45.5471	11.4726	115.794	38.4652	152.103	28.7086	249.142	52.9349	8773.2	0.32845	40.9563	98.0956	58.8241	769.683	0.87732	23.4322	0.483266	1.66761	20.8264	2.53165	22.0707
QHC-4	QHC-4-116	1950.01	35.65	163.558	4.45599	464.565	2.08362	0	40.1544	0.0569457	1.18734	2.93515	0.6696	14.855	4.61673	48.8544	15.9397	65.3935	12.542	106.161	20.2137	11166.8	0.774991	93.0806	173.721	190.619	333.58	1.11668	218.914	0.252426	0.911355	36.169	2.68857	57.7905
QHC-4	QHC-4-117	805.902	13.3076	342.757	13.0532	1003.8	1.03776	0.0413313	17.8881	0.106219	1.6367	4.06484	1.52806	23.119	7.60065	91.5746	35.5891	157.351	32.9595	306.284	65.2878	9429.48	0.373576	6.21055	40.3245	33.209	745.031	0.942948	45.2288	0.37889	1.21427	75.3495	2.77792	78.4793
QHC-4	QHC-4-118	767.827	6.99921	312.329	16.8348	637.314	0.722167	0.00898868	16.1526	0.0580206	1.43927	2.92376	0.632728	15.4494	4.91606	56.438	21.0778	94.7701	18.9827	182.967	38.9424	10092.4	0.37117	15.0218	84.154	90.0086	454.759	1.00924	81.376	0.231397	0.934955	62.5794	1.94565	58.5162
QHC-4	QHC-4-119	759.043	7.50966	550.263	5.75711	1567.81	2.54635	0.00923484	32.2565	0.106116	1.97612	4.88182	1.45102	30.5802	10.0239	127.498	50.9674	243.922	53.685	534.538	121.507	10819.8	0.685791	25.5982	188.638	143.271	1213.4	1.08198	91.1902	0.276871	1.31666	109.495	3.71301	90.6367
QHC-4	QHC-4-120	826.696	7.14795	373.229	6.48964	2661.29	1.27513	0.0116932	17.2357	0.289881	5.51508	10.5469	2.83395	60.4156	21.5135	245.14	92.2204	407.093	82.558	730.982	149.255	8784.93	0.59907	31.2253	188.877	163.691	1825.61	0.878493	18.1654	0.269262	1.15387	69.3079	2.12851	67.6918
QHC-4	QHC-4-121	885.931	6.57991	872.432	16.4814	3981.21	2.57892	0.142229	65.4098	1.48025	26.9117	41.4206	23.3597	153.99	41.3877	414.192	136.525	558.685	105.202	923.96	190.13	7716.34	0.635712	60.7178	393.361	280.149	2682.79	0.771634	13.2099	0.789662	1.40411	22.3068	4.05674	25.3905
QHC-4	QHC-4-122	770.536	6.66174	1188.06	10.1062	2876.03	1.37547	3.62245	33.3199	0.969264	7.84903	11.7909	4.35048	65.2192	22.638	269.134	100.299	448.132	91.2777	821.472	171.218	9372.18	0.5849	28.1791	245.298	143.516	2051.29	0.937218	4.27225	0.380335	1.70921	69.6699	2.35162	57.1143
QHC-4	QHC-4-123	824.906	6.65406	346.98	3.95397	2025.06	1.21159	0.0297362	9.08109	0.129161	3.00296	7.58824	2.43021	46.6693	16.124	191.992	73.7319	312.842	63.1078	553.244	113.066	9473.66	0.567931	29.0456	106.931	174.036	1393.04	0.947366	19.9836	0.302859	0.614417	72.9082	2.13334	89.2354
QHC-4	QHC-4-124	797.835	9.19378	724.962	6.25042	1733.94	4.09865	0.00301131	39.4351	0.0450976	1.00012	3.25472	0.86794	24.3711	10.0513	135.343	58.1581	282.573	61.5595	582.837	126.77	11187.8	1.31326	9.93503	46.1553	58.2131	1326.27	1.11878	264.4	0.213982	0.792869	179.075	3.12096	176.91
QHC-4	QHC-4-125	2516.97	33.6425	265.294	3.07714	1119.77	2.26992	0.0414597	10.4263	0.288245	4.2531	7.4157	1.40338	35.5952	10.3645	111.402	39.7183	163.334	30.9061	264.315	52.923	9811.81	0.965895	64.6493	92.996	95.3064	732.387	0.981181	10.6176	0.218297	0.975758	35.6427	2.35007	41.2157
QHC-4	QHC-4-126	849.578	5.92654	103.564	4.93846	3018.14	6.24265	0.124429	13.2735	0.523084	9.49332	15.6797	1.47857	74.9912	25.7797	306.987	110.31	468.803	90.6706	737.078	132.177	7765.55	1.93261	44.791	133.72	265.455	1987.37	0.776555	7.1922	0.109082	0.50374	47.0083	3.23016	51.9158
QHC-4	QHC-4-127	822.382	6.26236	445.915	48.0571	2619.3	1.57531	0.0715493	15.8748	0.432832	7.4339	15.0791	6.8883	78.8459	24.2073	262.397	94.5198	391.856	75.3174	663.749	136.026	8294.86	0.578011	29.9922	155.717	166.975	1772.7	0.829486	10.6789	0.492556	0.93258	44.0179	2.7254	52.6988
QHC-4	QHC-4-128	937.015	7.05557	347.369	7.77321	932.764	1.04575	0.0248207	15.4638	0.255382	3.4805	4.9171	2.6302	23.797	7.25625	82.3114	30.4933	137.262	28.8475	270.729	61.2338	8429.27	0.315862	32.6149	138.445	160.854	668.702	0.842927	18.0938	0.613069	0.860686	55.0587	3.31079	40.3891
QHC-4	QHC-4-130	2453.7	34.7225	127.581	3.15049	360.637	0.772141	0.0514533	19.1629	0.0475508	0.80124	1.54632	0.489572	7.41395	2.36077	28.4834	11.0768	53.2405	12.0358	127.968	29.7546	11629.4	0.592197	95.0217	73.2425	160.418	294.433	1.16294	87.2637	0.365531	0.456572	82.7567	1.30386	53.9693
QHC-4	QHC-4-131	2358.95	37.96	482.845	24.9695	1191.11	6.15432	0.253156	46.2563	1.27469	11.3739	9.51528	3.70438	25.9266	9.10577	103.82	37.5604	176.28	39.0917	377.445	77.2444	10423.7	3.13221	154.862	193.583	260.622	918.851	1.04237	10.4353	0.678172	0.742772	39.6672	1.96485	20.0388
QHC-4	QHC-4-132	817.52	8.96039	224.46	7.58752	794.527	1.59328	0	13.9178	0.0387397	0.877876	1.82171	1.05893	10.6759	4.19552	54.1708	24.0475	130.862	31.618	343.456	86.3523	9364.86	0.667684	17.1353	92.2514	92.6502	703.093	0.936486	111.537	0.57182	0.995696	188.535	2.38628	91.4429
QHC-4	QHC-4-133	851.674	9.36448	517.428	32.6946	2112.71	2.04827	0.0468385	28.8345	0.424673	6.92639	14.0088	2.49987	61.7578	18.0878	195.784	69.9074	305.388	59.1456	519.561	105.743	8672.36	0.869126	49.4399	292.263	244.953	1388.12	0.867236	20.187	0.219856	1.19314	37.0881	2.3567	42.2421
QHC-4	QHC-4-134	811.758	6.94411	185.115	19.9523	946.739	3.78178	0.519761	50.0085	0.231741	2.03664	3.20896	1.62539	18.7747	6.09459	74.4158	29.6811	143.646	32.5002	329.111	74.8827	10292.1	1.10679	51.0427	236.121	283.414	766.738	1.02921	35.2785	0.498937	0.833132	102.56	3.41688	59.7284
QHC-4	QHC-4-135	859.132	6.73798	255.784	2.65197	1749.83	8.65365	0.00311964	31.4215	0.121266	2.29505	6.44022	1.24915	42.6449	15.0387	181.552	65.9564	270.33	50.2489	404.148	74.4653	7658.37	2.49324	54.361	149.543	311.382	1145.91	0.765837	79.6224	0.172566	0.480256	62.7538	3.47084	107.296
QHC-4	QHC-4-136	613.754	5.40026	342.695	7.582	1365.01	2.67403	0.077257	39.6687	0.0999445	2.22593	4.75436	2.11499	28.4586	9.08147	112.554	44.2893	208.047	45.5937	449.238	105.683	10294.2	0.7404	43.0526	359.778	301.393	1051.89	1.02942	94.0738	0.430119	1.19372	94.4897	3.61159	74.2388
NJ-Z-2	NJ-Z-2-01	709.941	8.1516	286.064	14.9198	1013.71	0.558911	0.0407615	16.2898	0.262714	4.8388	6.72318	1.3334	29.6447	8.59014	92.9532	34.5394	148.086	28.8277	257.669	52.5072	9488.21	0.405771	13.4943	99.5919	77.841	682.306	0.948821	18.1231	0.244313	1.27943	38.3255	1.37741	33.0358
NJ-Z-2	NJ-Z-2-02	2275.93	34.7225	289.475	7.17154	516.048	1.77375	0.18881	14.5193	0.290831	2.88684	3.58276	2.65039	12.4365	4.08566	47.3444	17.4033	78.2781	16.2782	146.554	30.0135	10671.7	1.04796	139.98	140.045	267.83	376.513	1.06717	12.2987	1.08885	0.522886	40.9055	1.69258	29.6146
NJ-Z-2	NJ-Z-2-03	770.15	7.96654	274.79	5.29072	1067.22	3.45448	0	15.9208	0.0719307	2.24305	4.63858	0.518917	28.5687	9.07377	106.008	40.562	173.964	34.7716	305.45	63.438	9392.55	1.09153	13.5779	63.4012	80.7856	785.229	0.939255	68.7151	0.105669	0.784808	65.8499	3.1648	70.1141
NJ-Z-2	NJ-Z-2-04	767.75	5.82437	329.224	4.57672	1408.45	9.53337	0.0057981	15.9069	0.0637451	1.62327	4.67191	0.080728	29.4069	10.3784	130.985	50.6907	226.561	45.4535	393.674	76.7779	10364.7	3.38448	71.6636	226.065	456.642	986.279	1.03647	74.746	0.0160321	0.49506	84.264	2.81679	108.729
NJ-Z-2	NJ-Z-2-06	735.762	7.01487	221.664	15.0733	413.219	0.933686	0.0059133	17.2905	0.0425926	0.686344	1.44582	0.19689	8.93573	2.92046	34.5625	13.7186	61.8156	13.4208	126.926	27.0924	11886.5	0.511946	20.5703	104.445	128.217	309.06	1.18865	119.387	0.128263	0.814592	87.7885	1.8238	74.2626
NJ-Z-2	NJ-Z-2-07	703.771	22.2145	224.192	11.8536	323.498	0.36798	0.00276171	7.7632	0.0209388	0.439935	1.32087	0.518182	7.71111	2.48796	29.3591	11.0696	49.5379	10.4442	97.2124	20.5001	8952.61	0.12002	1.2835	7.90644	7.86637	238.388	0.895261	109.324	0.387123	1.00509	73.5974	3.06597	88.9624
NJ-Z-2	NJ-Z-2-08	856.039	9.70359	172.308	7.02281	194.724	0.503661	0	6.07013	0.0131857	0.316567	0.591166	0.299974	2.86884	1.08465	14.2127	5.94042	31.5614	8.10017	86.4811	22.0107	9767.5	0.30471	12.5708	34.327	71.5861	179.551	0.97675	142.921	0.580334	0.479521	146.289	1.65292	68.938
NJ-Z-2	NJ-Z-2-09	797.28	11.0453	461.975	13.2108	917.535	1.35035	0.051406	23.0361	0.0463436	1.06865	2.46005	0.584552	16.9485	6.0509	75.5909	31.3684	152.542	32.6875	319.189	67.3426	10114.7	0.508129	8.86787	54.6856	45.1595	728.967	1.01147	106.823	0.204528	1.21094	129.749	2.65749	101.462
NJ-Z-2	NJ-Z-2-10	742.214	6.04017	271.47	7.09729	578.388	1.11661	0	21.4992	0.0258723	0.592852	2.09175	0.324787	10.9088	4.02683	46.9033	18.5052	89.3309	19.1172	185.436	38.9284	12566.5	0.714715	28.5817	122.157	181.753	437.691	1.25665	257.983	0.167769	0.672102	88.6507	1.56232	101.538
NJ-Z-2	NJ-Z-2-12	744.597	6.11425	297.605	7.22463	623.229	1.44419	0.00338972	23.5237	0.0334069	0.524301	1.65495	0.245203	12.4128	4.14869	51.3037	19.9056	94.2517	20.696	201.408	41.9322	12834.5	0.890744	31.225	143.108	195.332	472.044	1.28345	210.067	0.118722	0.732641	121.701	1.62133	128.852
NJ-Z-2	NJ-Z-2-13	837.81	10.0632	358.59	10.8645	658.063	1.13033	0.0109909	10.0458	0.0450616	0.649961	2.37148	0.575064	11.5867	4.33203	53.6574	21.9057	106.475	23.9102	238.992	55.5994	9645	0.679698	12.8564	41.7402	73.9344	530.157	0.9645	63.0477	0.275863	0.564557	100.777	1.66299	105.181
NJ-Z-2	NJ-Z-2-14	756.863	7.69883	620.982	4.09521	1289.74	1.77772	0.00349285	21.244	0.0608393	0.985033	2.53797	0.521304	17.6135	7.22886	94.6264	41.8944	213.399	49.5509	520.306	116.466	11003.4	0.879252	20.6263	105.826	120.229	1086.44	1.10034	105.968	0.175721	0.880202	205.009	2.02186	133.348
NJ-Z-2	NJ-Z-2-15	743.516	8.15105	266.939	13.3276	787.413	0.790357	0.00350083	26.0327	0.140651	3.16823	5.12248	0.699947	22.0146	6.63621	73.1687	26.8971	116.596	23.7729	216.545	44.0526	12209.2	0.446889	23.4066	160.982	132.062	564.851	1.22092	56.8941	0.171656	1.21899	42.2735	1.76857	37.3783
NJ-Z-2	NJ-Z-2-16	811.951	10.7102	190.881	8.29785	223.673	0.520062	0	6.43135	0.0286727	0.584816	1.10268	0.57002	4.41615	1.30499	16.1795	6.93658	36.9654	9.5477	105.785	26.3316	9013.93	0.31021	9.52756	35.7968	56.0612	216.185	0.901393	69.6364	0.684948	0.638531	95.9343	1.67648	42.3388
NJ-Z-2	NJ-Z-2-17	761.918	9.47519	375.387	14.1681	676.705	0.682152	0.233717	14.3814	0.077924	1.06273	2.27718	0.42826	12.8238	4.42582	55.1132	23.0604	110.685	23.8768	229.944	48.5909	10780.1	0.342437	12.0761	63.4203	71.6444	526.981	1.07801	26.0174	0.191076	0.88521	100.977	1.99205	76.0626
NJ-Z-2	NJ-Z-2-18	616.851	5.53027	211.225	3.27116	458.314	1.11137	0	16.4546	0.0219558	0.424356	1.26181	0.564019	6.90904	2.69021	35.281	14.4958	73.9626	17.6437	187.547	44.8444	12789.6	0.588093	17.7798	84.8045	143.125	402.101	1.27896	232.67	0.464532	0.59252	148.633	1.88979	111.101
NJ-Z-2	NJ-Z-2-19	894.983	8.35689	204.363	20.449	629.204	0.73062	0.134218	19.752	0.279186	5.23869	7.01318	1.37217	25.7533	6.76295	65.5641	21.1111	85.7665	17.2557	154.019	31.8833	8131.36	0.34006	27.7886	186.814	123.527	441.906	0.813136	18.4156	0.276447	1.51233	21.9614	2.14851	21.8641
NJ-Z-2	NJ-Z-2-20	750.995	8.049	636.078	12.3313	1066.55	0.504323	1.56107	16.9325	0.594659	4.44271	3.83841	0.980349	22.6649	7.82637	92.4725	36.2143	165.963	35.345	322.209	67.0838	10476.9	0.275132	12.3442	78.793	72.8164	778.128	1.04769	4.30745	0.249707	1.08208	83.9433	1.83302	44.9058
NJ-Z-2	NJ-Z-2-21	759.379	6.94659	124.13	1.82941	376.841	0.980378	0.142146	20.16	0.0299118	0.388679	0.870651	0.338569	4.8028	1.91428	24.3491	10.9407	58.9719	15.1394	179.204	47.4627	13094.4	0.519247	27.0458	111.893	177.564	364.715	1.30944	72.0314	0.401722	0.630156	205.827	1.88808	90.6122
NJ-Z-2	NJ-Z-2-22	970.582	10.9404	165.999	2.12178	259.417	0.614235	0.00326861	5.4721	0.00284635	0.178254	0.365737	0.256003	3.29495	1.20067	16.5273	7.66268	43.0149	11.0435	127.852	34.236	11090.3	0.293285	11.5963	19.301	63.6195	251.111	1.10903	408.717	0.479134	0.303381	349.575	2.09433	137.907
NJ-Z-2	NJ-Z-2-23	893.632	8.20386	296.508	10.3876	753.23	1.05383	0	16.2432	0.0974174	1.46734	3.71457	0.490995	18.4235	5.94964	68.6637	24.8208	110.797	22.9178	208.075	42.0932	11364.7	0.63325	19.6209	72.8271	106.246	523.755	1.13647	51.765	0.148607	0.685459	56.0161	1.66416	65.2796
NJ-Z-2	NJ-Z-2-24	882.454	9.78219	199.902	8.89643	503.865	0.501185	0	11.2343	0.0182407	0.784587	1.82631	0.545769	9.81236	3.19859	40.5114	17.019	80.4052	17.3836	168.23	37.9329	10792.3	0.277744	10.795	37.613	60.1481	388.902	1.07923	191.209	0.315313	0.625339	92.1144	1.80448	73.8161
NJ-Z-2	NJ-Z-2-25	2527.47	29.32	259.096	11.671	475.222	0.804213	0.00107014	12.0497	0.042175	0.758243	1.85762	0.391932	11.8025	3.76886	42.9729	15.9512	68.0921	14.0465	130.527	26.3395	10264.7	0.487419	99.8046	98.5446	157.226	328.601	1.02647	87.8065	0.194251	0.626771	70.2659	1.64994	79.8077
NJ-Z-2	NJ-Z-2-26	871.783	9.78157	222.793	4.74605	495.962	0.336365	0.0133485	7.03635	0.106224	1.54649	3.29895	1.20876	12.5302	3.57297	41.7305	15.5447	76.3303	17.6948	184.458	44.8055	9769.08	0.135824	11.6244	43.2722	66.2327	409.877	0.976908	19.5787	0.50501	0.653336	55.9139	2.47648	39.6336
NJ-Z-2	NJ-Z-2-27	648.974	7.06959	271.845	1.72423	554.241	1.14897	0.0107633	16.79	0.0353479	0.586774	1.27049	0.935973	9.02066	3.11596	41.9929	17.5045	90.8901	21.5849	227.934	54.1954	10633.4	0.527591	18.4605	88.8077	145.646	485.867	1.06334	131.424	0.618293	0.609751	179.406	2.17777	104.618
NJ-Z-2	NJ-Z-2-28	806.484	11.2561	522.134	15.7848	1271.28	1.59231	0.00369864	14.2274	0.0953039	1.44534	3.40076	1.90683	23.7207	8.14261	106.294	44.6533	212.745	45.6113	433.387	94.0581	8676.83	0.525202	9.51612	46.8486	56.3991	989.692	0.867683	45.6367	0.477659	0.830662	127.438	3.0318	104.798
NJ-Z-2	NJ-Z-2-29	795.583	8.17612	589.888	6.33003	1380.21	2.75026	0.00608343	35.1007	0.025356	0.967033	2.91219	0.443174	19.9683	7.53289	105.881	46.252	230.224	51.8652	511.083	113.58	10790.5	1.25857	17.3539	92.4326	103.056	1125.84	1.07905	392.066	0.13151	0.89692	175.498	2.18523	145.848
NJ-Z-2	NJ-Z-2-30	807.772	7.57746	1392.74	8.39111	835.251	1.59984	8.8523	44.2282	3.03824	14.469	5.77879	0.730441	18.8041	6.00244	69.4051	27.2767	129.728	27.7121	265.536	56.7577	11125.7	0.778274	31.7023	148.353	189.373	678.319	1.11257	2.08468	0.194839	0.783392	45.9502	2.05563	16.8071
NJ-Z-2	NJ-Z-2-31	2435.18	31.48	432.85	17.504	649.975	1.47175	0.0621474	6.38586	0.256828	3.44313	5.98729	0.795641	22.4458	6.53722	70.2008	23.2046	88.9878	15.7034	127.084	23.6009	11307.1	1.27433	101.222	244.994	136.771	394.695	1.13071	7.03678	0.184931	1.79127	21.2256	1.15493	32.1136
NJ-Z-2	NJ-Z-2-32	798.469	7.31076	240.815	11.5066	540.879	0.936458	0.00948606	15.6819	0.0431307	0.990714	2.24169	0.261755	11.0168	3.92008	45.2507	17.7454	84.6502	18.2561	172.042	36.3269	11505.7	0.516489	20.1685	100.992	120.158	408.437	1.15057	103.734	0.132228	0.84049	76.7466	1.81312	65.8609
NJ-Z-2	NJ-Z-2-33	789.055	10.0182	168.057	6.65728	223.265	0.242522	0	6.81733	0.0192544	0.326598	0.965465	0.450644	4.48542	1.41213	16.9108	7.00942	35.6225	8.20668	87.8667	21.7789	9692.79	0.125112	8.88292	34.1164	57.5122	191.872	0.969279	109.922	0.552276	0.593203	91.0097	1.93843	69.2944
NJ-Z-2	NJ-Z-2-34	797.873	8.80512	296.367	20.0483	477.789	0.868605	0.0472592	11.4424	0.0613911	0.705001	1.4293	0.444902	8.63713	2.77682	37.9035	15.7299	75.7184	17.4595	175.665	38.7597	11328.1	0.474583	8.88033	40.6162	53.6276	386.78	1.13281	44.2198	0.298636	0.757376	122.903	1.83025	80.2825
NJ-Z-2	NJ-Z-2-35	2086.73	37.19	407.897	4.18378	777.02	2.27942	0.00147265	7.73717	0.0574915	1.09323	3.07963	0.47008	18.8074	6.18727	70.4932	26.0931	111.291	23.4754	215.93	45.669	11570.1	1.62093	146.914	98.6741	305.075	530.385	1.15701	41.3565	0.145185	0.323442	70.1153	1.40624	87.3715
NJ-Z-2	NJ-Z-2-36	867.604	8.66337	389.043	9.07083	1037.33	0.562936	0.00315254	11.2975	0.0644961	1.15904	2.89146	0.53286	19.2784	7.13894	86.0641	35.4304	167.95	35.8584	332.413	71.0738	11256.1	0.375822	14.9003	68.2442	80.7787	771.156	1.12561	53.3364	0.163024	0.844829	114.964	1.49788	104.02
NJ-Z-2	NJ-Z-2-37	807.462	10.404	215.96	13.0921	1118.28	1.1457	0.0176723	4.28777	0.147469	2.17151	4.46601	0.970867	24.3052	8.07371	97.823	38.451	169.518	34.8637	326.409	66.7085	7725.09	0.470388	13.1296	51.2971	79.087	778.213	0.772509	8.61305	0.227027	0.648616	73.0873	2.43566	66.9522
NJ-Z-2	NJ-Z-2-38	743.512	9.36905	196.02	9.11809	497.822	0.74057	0.0148422	18.5855	0.0253032	0.596425	2.061	0.45451	11.3932	3.35455	41.7611	15.6494	71.4614	15.9703	153.093	32.607	10627.5	0.345162	9.97522	57.0075	61.089	367.028	1.06275	184.625	0.227431	0.933188	74.281	2.14557	90.2815
NJ-Z-2	NJ-Z-2-39	2492.28	33.335	175.838	14.203	468.849	0.770035	0.0102761	15.679	0.228391	3.04668	5.20718	1.12221	18.1169	4.54004	45.9317	15.1066	66.0564	13.7004	126.037	25.8556	8625.4	0.306826	67.4435	97.2414	100.549	340.638	0.86254	20.9352	0.316683	0.967109	24.2044	2.50968	23.8968
NJ-Z-2	NJ-Z-2-40	910.898	10.2332	254.115	12.4581	618.84	0.565395	0.0386948	8.75876	0.0879542	1.54833	2.75027	0.796908	15.3406	4.79269	53.754	20.1973	88.7045	17.9686	166.425	34.6393	9190.83	0.278732	10.0064	34.6915	51.2913	415.803	0.919083	26.2816	0.296674	0.676363	60.5125	2.02845	54.2625
NJ-Z-2	NJ-Z-2-41	701.466	8.27008	357.161	12.2793	898.558	0.528543	0.408547	13.6009	0.366862	4.27384	5.67697	1.64359	26.2331	7.52121	84.8145	30.6933	133.655	26.7849	236.768	47.2925	9297.04	0.257749	12.8808	94.4185	76.0657	619.734	0.929704	7.9576	0.343989	1.24128	41.7068	2.05061	34.7851
NJ-Z-2	NJ-Z-2-42	751.465	7.47849	275.492	16.0572	586.754	0.961566	0.0644891	17.1654	0.0707521	1.13046	2.20091	0.345388	12.0829	4.13923	49.0765	18.6448	87.7871	18.2763	170.941	35.4975	10794.3	0.60185	24.6748	130.409	147.069	417.423	1.07943	55.1656	0.162743	0.886722	77.6684	1.59768	65.7113
NJ-Z-2	NJ-Z-2-43	721.461	6.05907	281.164	5.17771	670.624	1.22269	0.00576793	18.7451	0.0589923	1.03339	1.98728	0.418988	12.5344	4.26784	53.9325	21.4444	103.111	22.3857	221.699	49.9993	12010.3	0.517558	30.6931	146.993	194.42	511.624	1.20103	94.9291	0.195286	0.756058	111.559	2.36243	79.3286
NJ-Z-2	NJ-Z-2-44	855.614	7.45844	344.919	8.97354	774.809	2.16425	0.0625536	28.5001	0.191872	2.87859	4.65376	1.40907	20.8122	5.96644	67.7632	25.5327	115.332	23.7872	231.331	49.691	7902.75	1.0006	33.6661	140.534	172.575	577.912	0.790275	40.7847	0.368955	0.814338	49.7084	2.16296	38.1014
NJ-Z-2	NJ-Z-2-45	736.561	7.14658	580.812	12.1698	3157.92	1.27227	0.0251593	11.4038	0.345465	4.85605	11.1619	4.02448	72.4157	24.7919	298.775	114.972	509.573	104.193	937.053	191.195	7854.53	0.543773	20.817	137.075	117.743	2284.79	0.785453	9.95753	0.326267	1.16419	83.9507	2.3397	88.2937
NJ-Z-2	NJ-Z-2-46	732.846	7.98346	330.429	16.6281	608.523	0.497234	0	9.8784	0.0423205	0.826246	2.05565	0.366685	11.8921	4.02698	49.5889	20.0577	91.8827	20.0069	184.219	38.333	9554.17	0.261084	12.4928	68.2277	74.0364	433.177	0.955417	72.4666	0.177327	0.921544	89.6163	1.9045	84.1404
NJ-Z-2	NJ-Z-2-47	801.951	11.3751	225.221	11.7549	581.261	1.37167	0.00323056	20.8008	0.0562885	0.879674	2.12235	0.375245	11.0317	4.0953	48.3367	19.3489	87.5775	18.2903	171.829	36.4364	10335.9	0.518496	7.0095	38.4893	35.5096	421.184	1.03359	112.146	0.191543	1.08391	80.9618	2.64548	77.7235
NJ-Z-2	NJ-Z-2-48	2116.36	40.59	218.311	9.84133	394.055	0.774218	0.00675915	14.1806	0.0256017	0.597613	1.49169	0.526767	8.16088	2.5637	32.0266	12.6907	62.6361	13.9586	134.899	29.958	10083.7	0.455161	39.5649	44.1851	80.0108	313.723	1.00837	155.504	0.36724	0.552239	90.4338	1.70097	75.061
NJ-Z-2	NJ-Z-2-49	719.694	10.9777	351.129	12.4264	664.928	0.648392	0.00725875	11.2026	0.0549873	0.872108	2.07828	0.493528	12.3051	4.24609	54.2677	22.0293	102.825	22.3266	220.952	47.2704	9634.22	0.316425	6.84066	36.7374	41.7925	500.931	0.963422	60.0711	0.231659	0.879044	106.315	2.04912	88.3377
NJ-Z-2	NJ-Z-2-50	802.12	7.52473	296.452	10.7133	818.887	1.94146	0.0492832	16.9585	0.0998758	1.30252	3.19369	0.567465	18.5593	5.58746	71.5986	27.4517	126.084	26.3219	246.534	50.2736	9569.48	1.13721	28.9863	117.194	160.567	594.582	0.956948	44.0095	0.175991	0.729881	77.1941	1.70722	77.3883
NJ-Z-2	NJ-Z-2-51	2272.22	35.0275	159.518	2.72567	570.131	1.79583	0.0060697	10.363	0.0137931	0.55636	1.95055	0.252307	11.5008	3.84948	48.0169	19.5243	90.1014	19.5277	188.806	39.9667	9404.1	1.20395	87.0685	79.259	180.057	434.435	0.94041	198.278	0.126616	0.440189	96.7961	1.49161	110.923
NJ-Z-2	NJ-Z-2-52	2455.24	31.6375	153.311	7.02774	425.344	3.54003	0.0157601	25.8702	0.112189	1.34253	2.05255	0.722609	7.27786	2.51041	29.8081	12.4003	64.6845	16.7069	188.864	47.5519	10903.8	1.3437	119.519	129.853	201.201	399.919	1.09038	67.7734	0.510285	0.645389	92.0143	2.63454	36.7254
NJ-Z-2	NJ-Z-2-53	753.978	8.7895	126.584	4.44816	271.027	0.216316	0.00709668	5.22034	0.0161263	0.369853	0.986712	0.406233	4.51576	1.69983	20.3029	8.1221	42.4577	10.3652	114.171	29.1488	10370.5	0.151506	11.9032	47.1371	72.5985	237.789	1.03705	85.43	0.492832	0.649285	115.708	1.42777	75.4709
NJ-Z-2	NJ-Z-2-54	771.916	5.14895	119.689	16.1927	971.34	59.5162	0.0140342	10.0189	0.0239179	0.36568	0.809798	0.192776	7.44325	3.37359	55.6647	26.9215	162.76	44.9731	550.047	138.989	19566.6	103.621	152.64	117.553	1035.8	1001.6	1.95666	105.284	0.160129	0.11349	679.24	0.574365	220.961
NJ-Z-2	NJ-Z-2-55	1980.56	33.6375	132.05	9.56456	375.728	3.00602	0.115789	21.4795	0.175406	1.86637	2.88908	0.780555	10.2682	3.26938	33.2496	12.0485	55.3001	11.9159	111.789	22.0969	9578.01	1.6987	161.73	237.237	379.945	287.245	0.957801	30.0626	0.390934	0.624399	38.6937	1.7696	29.3239
NJ-Z-2	NJ-Z-2-56	806.854	13.2644	61.4441	1.07635	161.336	0.531694	0.0104238	0.31217	0.00263174	0.188916	0.692305	0.570293	5.77495	1.82402	17.2669	4.589	16.5329	2.63674	19.7842	3.56193	10979.5	0.15313	4.1252	0.810032	27.4424	73.7474	1.09795	14.2312	0.602733	0.0295175	28.5774	3.47217	116.341
NJ-Z-2	NJ-Z-2-57	742.267	8.6228	361.821	11.8654	926.891	0.892587	0.00649385	16.3339	0.0404704	1.02194	2.37948	0.669938	16.6	5.9839	73.3058	29.4319	143.89	31.1678	307.926	67.057	9886.96	0.472169	11.1361	58.1319	64.9773	695.815	0.988696	117.729	0.239813	0.89465	129.409	1.8904	102.539
NJ-Z-2	NJ-Z-2-58	737.94	6.999	315.878	8.77237	790.585	0.756264	0.00288889	17.152	0.0809536	0.994422	2.6631	0.660653	14.9192	5.01234	64.401	25.4162	119.004	25.8314	247.1	51.9426	9435.43	0.403781	23.8072	146.733	137.623	575.181	0.943543	64.8504	0.253108	1.06619	92.7867	1.87295	88.945
NJ-Z-2	NJ-Z-2-59	733.857	9.27187	214.109	9.6397	644.119	0.580416	0.00590437	17.2541	0.0809093	1.51084	3.37306	0.86853	16.6142	5.26431	58.2	21.5625	92.9564	19.2963	177.671	36.1144	10183.3	0.252041	8.9219	58.1942	50.0648	450.773	1.01833	64.3243	0.291071	1.16238	52.6737	2.30287	55.7761
NJ-Z-2	NJ-Z-2-60	818.156	9.44874	432.716	12.4115	808.635	0.695157	0.00635741	10.7815	0.0649986	0.96447	2.62944	0.474778	15.3764	5.50337	66.3183	26.5247	120.527	25.9515	243.201	50.4673	9897.73	0.44864	12.7219	57.2907	69.0687	568.791	0.989773	49.5536	0.177933	0.829474	92.4917	1.54948	93.9829
NJ-Z-2	NJ-Z-2-61	753.412	11.7486	561.509	9.65433	850.852	0.736894	0	6.36795	0.0294575	0.645828	2.22446	0.775494	13.1307	5.14619	69.5464	29.3274	137.62	30.2117	283.327	61.5657	9072.08	0.292337	3.84522	14.982	24.0502	639.919	0.907208	67.1128	0.340933	0.622948	127.369	2.5207	138.95
NJ-Z-2	NJ-Z-2-63	743.942	9.77782	401.332	4.43916	805.982	1.24626	0.00105315	18.7521	0.00350923	0.523555	1.34888	0.360018	9.36654	4.24044	56.5514	26.1493	133.506	31.8111	328.932	72.4725	10720.6	0.58422	8.40062	35.6709	51.3715	684.018	1.07206	1480.83	0.228225	0.694372	243.856	2.13321	149.939
NJ-Z-2	NJ-Z-2-64	718.42	8.3031	345.596	13.6734	512.147	0.615877	0	10.9573	0.0256359	0.952376	1.97004	0.422688	10.7416	3.65985	42.8926	17.0119	76.5736	16.004	146.359	31.5928	9564.04	0.286632	8.81508	44.9279	54.8782	359.164	0.956404	132.696	0.223734	0.818683	74.2926	2.14867	66.81
NJ-Z-2	NJ-Z-2-65	799.157	8.01951	227.323	4.76921	592.072	1.33845	0.0034965	8.75846	0.0158864	0.379828	1.38912	0.622811	7.16558	2.75729	37.0434	17.8859	97.435	24.3828	264.814	66.7052	8127.07	0.531906	13.4071	38.5498	80.5908	529.359	0.812707	157.285	0.488672	0.47834	190.634	2.51632	124.193
NJ-Z-2	NJ-Z-2-66	727.335	9.96473	246.165	20.5517	399.887	0.452219	0.0149307	9.53985	0.0610532	1.00012	1.66991	0.413638	9.00582	3.12061	33.8664	12.7647	58.2623	12.2744	116.933	23.9379	9988.41	0.246654	7.88311	43.4904	46.5105	282.864	0.998841	44.1797	0.260574	0.935067	70.0234	1.83342	54.1426
NJ-Z-2	NJ-Z-2-67	717.295	8.44618	138.59	2.57798	186.731	0.412265	0	10.3747	0.0224876	0.378318	0.747146	0.302824	3.31502	1.10163	13.4692	5.49823	28.0899	7.02625	79.5136	19.4095	11890.9	0.257554	10.7296	39.7267	71.8908	169.249	1.18909	143.231	0.496899	0.552598	106.423	1.60069	53.6303
NJ-Z-2	NJ-Z-2-68	797.634	7.13089	293.076	5.56103	2282.93	1.58906	0.617131	6.45605	0.500026	6.31459	12.1973	3.65934	63.1122	20.2665	228.609	84.2278	352.836	68.742	603.423	120.565	7351.75	0.444046	15.6582	70.8203	87.6611	1571.53	0.735175	2.68174	0.326196	0.807888	49.4719	3.5786	54.9459
NJ-Z-2	NJ-Z-2-69	1883.34	42.13	170.128	15.8266	289.931	0.739291	0.0184291	5.56816	0.0608925	0.784211	1.54005	0.054379	6.85341	2.35317	26.5519	9.67992	43.5926	9.16542	84.06	16.424	11164.3	0.407944	36.7754	60.5132	83.6473	206.706	1.11643	25.3176	0.0431904	0.723433	54.5825	1.81224	51.0989
NJ-Z-2	NJ-Z-2-70	719.158	6.12918	252.561	21.6285	821.442	0.569122	0.00621954	16.9435	0.235469	3.67245	5.88082	0.965062	25.3957	7.28672	76.8069	27.2844	116.197	23.6303	205.495	41.1102	9466.19	0.351009	19.0873	140.524	105.987	550.91	0.946619	22.1053	0.205398	1.32586	34.9432	1.62139	33.9749
NJ-Z-2	NJ-Z-2-71	864.446	10.2785	145.851	7.70636	248.321	0.48379	0	7.19675	0.0264131	0.435556	0.805086	0.315712	3.87761	1.36569	17.643	7.51949	38.2933	9.39623	103.088	25.2447	8866.99	0.273593	9.02354	30.1504	51.9031	215.207	0.886699	84.5901	0.451144	0.580898	128.046	1.76829	62.4212
NJ-Z-2	NJ-Z-2-72	749.257	9.02902	338.329	6.64543	869.615	1.37198	0.0034605	21.7138	0.0212827	0.733702	1.64298	0.578194	13.4548	4.71681	65.4947	28.1977	143.475	33.4011	341.652	75.8225	10260.3	0.556489	10.7331	53.4853	68.0144	730.908	1.02603	297.365	0.261609	0.786382	207.946	2.46542	129.129
NJ-Z-2	NJ-Z-2-73	753.444	6.41453	301.838	8.56913	498.429	0.786902	0.870248	20.6934	0.360426	2.25287	1.92007	0.436575	9.5781	3.27387	38.987	15.7275	76.1017	17.1747	179.697	40.0185	10414.9	0.42636	26.1031	136.152	160.557	407.092	1.04149	9.05792	0.254475	0.847998	93.5889	1.84563	37.6105
NJ-Z-2	NJ-Z-2-74	837.505	7.44076	227.856	10.7506	1168.59	0.951177	0.00946485	16.1675	0.115471	2.48614	4.83968	0.973051	30.4548	9.61648	107.467	40.3827	167.223	32.4404	280.038	54.4298	9800.49	0.507401	19.6462	108.861	104.398	746.644	0.980049	42.0853	0.186584	1.04275	57.863	1.8746	65.4315
NJ-Z-2	NJ-Z-2-75	776.77	16.2423	220.166	6.8782	340.613	0.242859	0.00346109	5.96863	0.00909693	0.606025	1.31879	0.510131	6.67305	2.17725	26.6688	11.019	53.7133	11.7492	120.466	28.9316	8571.32	0.113717	2.99735	14.7349	18.2847	269.814	0.857132	176.741	0.428084	0.80586	91.3456	2.13564	64.2282
NJ-Z-2	NJ-Z-2-76	783.901	6.74846	310.564	15.0758	770.975	1.41334	0	24.5864	0.0939885	1.71934	3.96773	0.385003	18.3287	6.25435	70.1705	26.4478	112.375	23.3133	210.598	41.4285	11167.1	0.70333	35.137	195.319	204.575	539.669	1.11671	81.2125	0.115319	0.954757	53.0778	2.00949	58.4978
NJ-Z-2	NJ-Z-2-77	747.424	8.88937	452.219	12.8393	932.294	0.956271	0.00356079	16.7609	0.0425436	1.34733	2.14544	0.571613	14.9903	5.67509	75.5077	30.4023	145.797	32.2053	322.673	68.8416	9536.52	0.584105	13.2733	78.8537	82.0579	716.964	0.953652	118.341	0.226644	0.960953	150.399	1.63715	91.237
NJ-Z-2	NJ-Z-2-78	770.886	8.18597	265.071	9.2916	633.876	0.846866	0.00305617	16.815	0.0279731	0.492633	1.30901	0.250914	10.8582	3.83505	49.0754	20.7567	97.1172	21.7542	206.821	43.9007	11788.8	0.498583	16.6273	82.0227	103.381	473.017	1.17888	178.79	0.140931	0.793398	157.998	1.69855	137.109
NJ-Z-2	NJ-Z-2-79	881.725	8.29338	367.106	10.5407	899.432	0.998497	0.00611195	12.2004	0.06527	1.08362	2.36281	0.623367	15.9687	5.76616	73.8378	29.6509	136.602	29.7013	279.481	60.988	9362.02	0.70428	17.914	55.9181	102.171	648.337	0.936202	55.9318	0.230762	0.547298	118.283	1.41776	99.3903
NJ-Z-2	NJ-Z-2-80	746.555	8.53896	179.261	5.99251	340.709	0.640103	0	11.1494	0.0164373	0.416363	0.929158	0.302525	6.24122	2.03305	26.2227	10.8808	53.5372	11.9253	120.732	27.2052	10400	0.32672	10.9402	46.0051	73.4809	271.592	1.04	210.583	0.286246	0.626083	129.937	1.95918	91.2023
NJ-Z-2	NJ-Z-2-81	746.671	9.37711	279.87	10.5622	585.242	0.865	0.00321486	17.2513	0.0392406	0.843696	1.84798	0.449843	10.8523	3.99223	49.2666	19.4567	91.143	19.5597	185.351	39.2122	10066.5	0.445191	9.72484	51.6522	61.4722	439.269	1.00665	132.146	0.239056	0.840253	100.299	1.94299	85.0536
NJ-Z-2	NJ-Z-2-82	2471.91	29.785	366.674	3.9447	1025.55	2.47578	0.00020626	25.6037	0.103857	1.90861	4.46296	1.28511	24.2381	7.69391	89.5701	34.8853	157.006	32.2006	307.657	63.9999	8980.11	0.712795	96.696	99.0925	159.703	750.615	0.898011	76.4755	0.301218	0.620482	68.9356	3.47334	66.9991
NJ-Z-2	NJ-Z-2-83	746.419	7.51372	332.188	11.0089	806.997	0.975096	0	15.7655	0.0664249	1.43132	3.38068	0.714271	17.2084	5.85044	68.1417	26.3863	124.588	26.2421	257.837	56.0403	9480.44	0.678109	15.4909	70.2708	101.758	603.653	0.948044	73.6851	0.232721	0.690566	76.2679	1.43796	67.7639
NJ-Z-2	NJ-Z-2-84	897.948	8.80439	278.025	6.50737	634.231	1.02589	0.00316486	13.7772	0.0295024	0.553549	2.05166	0.415159	11.4325	4.11117	51.8073	20.4521	95.9102	20.7648	200.2	43.1345	10541.1	0.712051	16.8735	54.5454	93.6846	464.643	1.05411	139.002	0.20735	0.582224	97.5797	1.44075	118.843
NJ-Z-2	NJ-Z-2-85	821.912	8.43768	194.388	13.9561	1063.27	0.633556	0.056867	5.95591	0.187358	2.6215	3.07852	1.8253	19.3519	6.75918	82.4344	33.2222	161.304	37.3132	379.114	86.5683	6715.21	0.31324	15.5627	101.208	81.4427	819.792	0.671521	8.79863	0.550711	1.24269	123.148	2.02259	58.2228
NJ-Z-2	NJ-Z-2-86	860.92	9.25501	252.605	6.01575	559.646	1.05006	0	10.5135	0.0197412	0.625164	1.01561	0.570946	7.64408	2.8094	37.2815	17.6247	90.4088	22.7381	250.737	64.0166	9364.85	0.361794	13.7707	50.6873	78.1003	506.005	0.936485	165.339	0.449129	0.649003	246.885	2.90237	96.3435
NJ-Z-2	NJ-Z-2-87	805.479	8.09994	466.317	10.0382	1443.34	2.11372	0.00916162	19.8422	0.102552	1.66044	4.05817	1.25063	26.144	9.17604	119.133	49.4043	233.217	50.1882	488.123	105.145	8545.4	0.687734	20.8607	110.567	120.953	1107.45	0.85454	57.9918	0.280498	0.914131	120.282	3.07345	101.104
NJ-Z-2	NJ-Z-2-88	1916.66	47.2225	188.291	15.1292	491.119	0.776558	0	11.8613	0.0783744	1.59419	3.31332	0.462668	14.8807	4.3394	47.3725	16.8868	68.6192	13.6676	119.999	23.5544	9373.9	0.32907	36.2364	64.66	68.344	326.63	0.93739	46.9851	0.169602	0.946095	36.2172	2.35986	44.0134
NJ-Z-2	NJ-Z-2-89	793.741	14.5863	327.522	8.32376	759.101	0.332923	0.0201292	9.33595	0.122915	2.44262	4.72279	2.16608	20.1605	5.8846	64.6326	24.7062	111.598	24.1031	237.92	55.6028	7763.6	0.0921703	4.06905	25.2786	23.0715	563.418	0.77636	22.128	0.579135	1.09566	50.377	3.61204	40.1456
NJ-Z-2	NJ-Z-2-91	764.632	8.46478	254.188	6.63916	610.296	0.730246	0.350222	12.2809	0.146681	1.09833	2.12521	0.887414	11.823	3.8614	46.8993	19.3283	94.2196	21.4503	221.766	51.4042	9534.73	0.293858	11.1623	61.2049	68.5069	487.641	0.953473	13.2816	0.428439	0.893413	104.35	2.48503	64.7687
NJ-Z-2	NJ-Z-2-92	752.731	8.01937	331.856	25.0895	735.966	0.674529	0.00707593	14.2605	0.151586	2.58725	4.86258	0.695937	17.772	5.68612	68.0672	24.4999	109.858	22.3728	203.459	41.9622	9076.69	0.305142	13.3759	88.7363	78.8242	516.242	0.907669	28.67	0.202918	1.12575	41.8417	2.21054	40.3068
NJ-Z-2	NJ-Z-2-93	1939.2	44.6	265.453	7.67651	375.42	0.976926	0.00677843	9.05143	0.0828142	1.68241	3.00051	0.434847	12.166	3.93218	37.0873	12.5967	49.9949	9.94889	83.9212	15.98	9583.43	0.324003	25.1607	51.0409	50.9655	239.886	0.958343	32.8544	0.190257	1.00148	27.969	3.01518	34.4045
NJ-Z-2	NJ-Z-2-94	776.901	8.42739	297.548	7.39272	1037.39	0.622849	0.00928251	19.4676	0.137042	2.41746	4.86341	0.886636	27.7145	8.69437	94.2328	34.1286	151.982	30.4059	274.344	54.7104	11136	0.319266	21.1012	141.655	120.006	703.994	1.1136	42.9366	0.183459	1.1804	56.4098	1.95088	58.356
NJ-Z-2	NJ-Z-2-95	742.174	7.22545	379.667	13.3451	1806	0.966676	0.0567792	17.7575	0.423273	6.91455	9.87783	2.51551	46.2454	14.9834	169.157	62.5163	262.175	52.3161	463.528	91.0128	9121.03	0.386227	15.579	119.917	88.2346	1199.48	0.912103	12.3599	0.299523	1.35907	46.9261	2.50287	41.5887
NJ-Z-2	NJ-Z-2-96	830.07	9.9639	629.45	15.5682	2080.4	3.3149	0.00651233	33.8447	0.0822289	1.96	4.98526	2.55168	33.3018	12.5364	172.598	72.2542	338.279	71.8175	667.073	138.397	8474.85	0.761857	12.1071	60.0948	67.2544	1549.69	0.847485	123.85	0.45207	0.893544	133.809	4.35108	122.682
NJ-Z-2	NJ-Z-2-97	828.071	6.67891	479.61	14.0022	2609.48	1.29177	0.0422914	15.222	0.463836	7.74945	15.2711	5.82691	74.8292	23.6768	259.222	93.9532	401.34	80.2837	711.988	145.451	7250.24	0.463528	31.738	223.496	159.609	1835.32	0.725024	9.82924	0.433088	1.40027	46.6233	2.78682	50.4251
NJ-Z-2	NJ-Z-2-98	811.897	8.8713	212.903	8.78436	470.14	0.354577	0.00648706	3.86023	0.0445929	0.745038	1.4113	0.628162	8.38169	2.88274	35.0202	15.3916	76.4696	17.6441	186.907	45.6595	8690.1	0.235034	10.0773	33.5754	62.5561	395.052	0.86901	25.3943	0.43312	0.536725	132.436	1.50862	71.8187
NJ-Z-2	NJ-Z-2-99	788.234	11.2584	154.393	3.29448	211.254	0.377135	0	8.55479	0.00506706	0.319858	0.504417	0.283318	3.18959	1.25114	15.3216	6.32438	32.8223	7.91574	86.5755	20.8946	12438	0.189855	5.70736	19.2925	36.3015	183.962	1.2438	524.149	0.519162	0.531451	171.635	1.98643	78.2763
NJ-Z-2	NJ-Z-2-100	870.951	8.51567	299.694	5.39671	1081.12	0.787537	0.00957803	12.3455	0.129819	2.75632	4.10297	1.80227	23.8718	7.58414	89.1656	35.15	166.658	36.4159	360.945	83.2598	9966.53	0.316737	21.3269	75.8531	119.541	824.197	0.996653	28.6758	0.434653	0.634536	87.9716	2.48641	54.0814
NJ-Z-2	NJ-Z-2-101	765.362	8.27898	240.963	7.08321	418.843	0.491249	0.109969	14.3917	0.0630122	0.631175	1.09973	0.319859	6.17222	2.29765	31.0774	13.249	66.0208	16.0744	172.255	40.0378	12090.9	0.30021	11.2312	51.0366	71.0685	363.799	1.20909	41.7212	0.296313	0.718132	156.633	1.63635	77.4964
NJ-Z-2	NJ-Z-2-102	751.123	9.67815	321.454	15.3772	784.807	0.684804	0	11.9816	0.100393	1.64957	3.08087	0.755788	18.0029	6.13196	69.1007	26.1714	117.655	24.9666	234.802	48.6586	9585.24	0.441185	7.69106	47.6865	46.1538	563.057	0.958524	37.0521	0.24189	1.03321	76.2129	1.55219	64.3192
NJ-Z-2	NJ-Z-2-103	864.123	9.17999	239.358	7.02939	461.969	0.911696	0	9.44801	0.00528639	0.225932	0.725002	0.306543	7.43574	2.7634	35.9578	15.3655	73.5195	16.4995	166.796	37.1473	10521.2	0.502096	9.55462	30.8246	54.7922	366.196	1.05212	554.861	0.258306	0.562572	230.063	1.81578	208.75
NJ-Z-2	NJ-Z-2-104	936.328	9.39348	247.483	5.53391	557.702	1.10983	0.00455089	22.89	0.0976472	1.98538	3.31907	0.950277	13.8106	4.21584	48.8338	18.5822	84.6778	18.6322	183.846	39.7208	9912.7	0.668708	27.8059	101.793	142.989	441.567	0.99127	71.4415	0.368605	0.711894	55.391	1.65967	39.3099
NJ-Z-2	NJ-Z-2-105	863.846	11.5071	277.242	12.3405	532.519	0.857405	0.00985254	12.8433	0.0552128	0.649177	1.91355	0.611655	11.1207	3.79822	45.3125	17.8496	82.5866	17.1573	163.168	34.2163	9386.03	0.459747	10.5926	41.2266	59.5576	391.292	0.938603	67.3964	0.316584	0.692215	85.2698	1.86495	93.4798
NJ-Z-2	NJ-Z-2-106	1377.47	65.8975	160.612	8.5078	1357.71	3.23274	0.0165009	5.88363	0.172464	4.16994	8.05899	1.99075	42.8359	13.296	143.587	49.7851	199.965	37.1028	309.44	60.0974	8900.64	1.31207	19.2576	45.7788	56.495	876.401	0.890064	10.2001	0.262892	0.810317	38.3968	2.46384	52.2507
NJ-Z-2	NJ-Z-2-107	786.553	7.89057	239.245	12.0875	1070.37	0.442078	0	17.1656	0.133709	3.1121	7.55675	1.34681	36.0368	10.0575	105.863	37.3877	152.234	29.5677	265.452	51.3328	10389.5	0.251364	17.2916	117.521	94.5721	717.247	1.03895	39.8566	0.206636	1.24266	35.1278	1.75872	48.0258
NJ-Z-2	NJ-Z-2-108	776.527	7.46963	272.482	21.2269	992.916	0.570933	0.0188683	14.4936	0.194704	3.14496	5.91879	0.917476	29.0963	8.04386	90.8839	33.3892	140.506	28.1276	246.469	48.9462	10054.9	0.271971	21.8985	149.916	121.221	650.15	1.00549	22.246	0.175496	1.23671	41.6418	2.09924	44.2534
NJ-Z-2	NJ-Z-2-109	752.998	7.75966	474.435	12.0785	641.248	0.916038	1.50208	20.1488	0.561567	3.33827	2.67119	0.512739	12.7883	4.62972	55.0503	21.1293	93.4403	20.3014	190.509	39.3735	10205.3	0.575854	14.7828	83.1753	91.3812	465.956	1.02053	5.37556	0.221871	0.910201	71.3197	1.59075	37.0996
NJ-Z-2	NJ-Z-2-110	759.792	6.02718	332.608	18.2376	1502.58	0.710679	0.0616216	19.5892	0.480994	6.7282	9.98671	1.87879	39.8711	12.4933	137.176	50.6541	212.426	41.6795	359.666	71.8355	9038.75	0.398636	29.0864	216.185	161.473	964.526	0.903875	12.0262	0.249856	1.33883	36.0144	1.78278	34.124
NJ-Z-2	NJ-Z-2-111	899.935	9.02735	467.173	12.8141	904.859	1.13993	0.0225431	9.30073	0.0615511	0.782768	2.26899	0.497346	15.6217	5.60082	71.8991	29.2656	135.186	30.0972	282.853	59.6324	10056.6	0.658368	10.5619	32.8127	58.1427	643.09	1.00566	40.9065	0.188775	0.564348	124.66	1.73145	123.54
NJ-Z-2	NJ-Z-2-112	774.893	6.68334	440.586	7.00775	712.316	0.76349	0.0100986	15.2634	0.0514726	0.848988	2.65395	0.375535	13.2513	4.54055	57.2792	22.7749	106.894	23.5419	220.318	46.3206	11237.6	0.460416	19.8712	89.6486	124.158	514.124	1.12376	85.3492	0.15825	0.722051	83.0153	1.65826	89.0503
NJ-Z-2	NJ-Z-2-113	857.603	7.83812	670.884	4.838	787.048	1.51517	3.11703	21.1243	0.829682	3.99735	3.00736	1.16576	15.0603	4.96328	61.7545	24.3157	114.796	25.8331	255.785	60.2995	9983.32	0.57431	21.752	87.9079	122.071	596.049	0.998332	3.15431	0.432511	0.720135	85.053	2.63824	35.9833
NJ-Z-2	NJ-Z-2-114	787.88	10.3165	163.342	8.4794	324.176	0.450621	0.00646563	12.3513	0.0207401	0.391002	1.34333	0.30155	7.40042	2.32673	28.9409	10.6258	48.7004	10.507	104.883	22.7877	10038.4	0.223531	7.74975	33.6835	48.3762	250.586	1.00384	164.349	0.232147	0.696282	78.0766	2.01592	95.5614
NJ-Z-2	NJ-Z-2-115	645.118	5.80068	245.646	2.66749	759.396	1.81186	0.0510856	17.2178	0.046396	0.832253	1.96519	1.00589	11.4459	4.23235	54.4391	23.7161	117.825	29.4708	314.021	74.8381	11575.3	0.629313	22.711	72.4918	188.264	651.107	1.15753	79.9331	0.506053	0.385053	159.792	2.87911	93.1134
NJ-Z-2	NJ-Z-2-116	776.148	6.44336	227.858	11.5188	506.738	0.955102	0.00997313	19.8868	0.0775159	0.899804	1.84967	0.344659	10.3835	3.43068	42.4971	16.5024	76.9535	16.5868	157.533	33.3008	11023.6	0.54769	21.4404	113.402	128.717	380.256	1.10236	75.7421	0.189801	0.881014	85.1681	1.74387	70.2049
NJ-Z-2	NJ-Z-2-117	784.74	8.93924	515.79	13.0897	1531.28	0.681832	0.000215931	12.9892	0.198196	2.99781	5.40304	1.49169	33.6141	11.0586	131.892	51.3811	232.067	47.966	436.061	90.0343	9489.55	0.295943	15.9219	108.394	88.623	1057.15	0.948955	20.3377	0.258629	1.22309	80.7067	2.30393	68.407
NJ-Z-2	NJ-Z-2-118	872.154	9.71061	159.442	5.87625	290.695	0.18844	0	3.10153	0.0421005	0.448734	1.03193	0.649799	5.52884	1.6326	20.7366	9.37352	47.1647	11.7807	131.068	32.1729	8167.46	0.138059	10.3278	35.2272	58.5713	264.732	0.816746	22.8713	0.6659	0.601442	127.013	1.36493	66.3062
NJ-Z-2	NJ-Z-2-119	2565.74	45.215	236.529	6.55861	871.772	0.41756	0	8.943	0.221369	3.59723	6.06353	1.20852	27.9312	8.03419	85.1163	30.5717	123.797	24.5632	212.998	41.8797	9312.59	0.24499	25.3747	33.1926	37.1559	574.925	0.931259	12.5421	0.237387	0.893334	35.1277	1.7044	37.6991
NJ-Z-2	NJ-Z-2-120	828.239	8.04054	228.873	4.25865	1403.67	0.694706	0.00326067	7.67513	0.037421	1.31405	3.89779	0.743637	26.7747	9.70289	126.249	49.0133	225.191	47.19	417.555	86.0107	10442.6	0.417738	20.6208	65.9274	125.563	1001.36	1.04426	61.5266	0.164623	0.525055	107.126	1.66302	128.467
NJ-Z-2	NJ-Z-2-121	826.787	19.2829	310.372	7.83852	494.386	0.360493	0	6.00474	0.0440812	0.544106	1.58303	0.755152	9.77257	2.80952	36.4793	16.4493	76.8288	17.9	179.795	42.8176	7737.91	0.152135	2.3344	7.07641	14.4764	391.784	0.773791	42.2905	0.449723	0.488824	113.577	2.36956	90.0885
NJ-Z-2	NJ-Z-2-122	896.085	11.2243	220.487	5.19276	344.449	0.363333	0.00327533	6.12592	0.0250623	0.434896	0.914011	0.446291	5.70175	2.21428	25.9401	10.7537	52.9922	12.936	135.02	32.9795	10183.8	0.279042	9.71508	27.3041	54.476	286.487	1.01838	72.1071	0.456391	0.501214	147.722	1.30208	88.0271
NJ-Z-2	NJ-Z-2-123	771.89	7.27507	283.303	11.8234	577.899	0.826011	0.0384858	17.1179	0.0460581	1.10221	2.00271	0.18432	11.7518	4.10198	47.777	18.9667	87.141	18.3276	173.478	35.2797	11189	0.469734	23.6284	134.647	140.953	417.315	1.1189	86.4341	0.0904415	0.955264	86.6214	1.75846	67.2026
NJ-Z-2	NJ-Z-2-124	905.43	8.1662	233.929	2.7727	878.475	3.34505	0	15.6802	0.0536336	1.39573	3.74864	0.963011	21.3905	7.17683	85.5212	32.2724	137.696	27.3807	229.524	43.764	7262.25	1.14241	20.5596	45.0668	118.416	606.567	0.726225	90.7647	0.25824	0.380581	61.2287	2.92806	84.0872
NJ-Z-2	NJ-Z-2-125	1009.08	8.88946	657.595	7.19364	3044.98	12.146	0	15.0516	0.0408424	0.765384	3.56236	0.605645	38.0041	15.5714	222.692	102.417	519.901	120.154	1199.46	262.317	10846.3	2.2986	36.0454	68.046	184.115	2500.54	1.08463	114.413	0.1003	0.369585	336.703	5.28411	353.467
NJ-Z-2	NJ-Z-2-126	778.614	8.93693	267.282	12.9355	623.301	1.10994	0.0032973	19.3546	0.0280339	1.07145	2.53733	0.388895	14.1064	4.55002	53.5121	20.1928	92.3111	19.5129	180.867	37.3495	10588.6	0.521716	18.7133	116.545	107.198	445.785	1.05886	204.69	0.157344	1.0872	71.2823	2.12749	71.0336
NJ-Z-2	NJ-Z-2-127	871.504	9.27624	242.303	12.6112	535.648	1.19134	0.00617776	14.2211	0.0425606	1.05994	2.67117	0.65841	12.5062	4.07825	45.3849	18.1454	81.4233	17.1588	160.729	33.356	9440.51	0.589266	12.6225	70.5382	63.8279	391.441	0.944051	98.0317	0.289899	1.10513	60.1715	2.02173	59.8087
NJ-Z-2	NJ-Z-2-128	799.777	6.98442	392.553	8.45027	1884.26	1.58436	0.752298	10.7063	0.512649	5.66144	9.34208	1.7262	47.2055	15.3	177.816	66.3309	285.976	58.9534	518.71	103.82	8342.29	0.471066	20.0047	94.4226	117.954	1302.81	0.834229	4.08233	0.204712	0.800503	55.524	3.36335	50.4421
NJ-Z-2	NJ-Z-2-129	774.435	7.71412	260.109	15.2929	1242.28	0.58235	0.0100981	21.9174	0.280884	4.86565	9.42895	1.49096	38.9175	11.2224	121.864	42.119	177.635	33.7788	302.747	58.5592	10285.6	0.371414	22.2719	165.432	120.095	824.838	1.02856	23.8809	0.204825	1.3775	32.1083	1.56793	37.9704
NJ-Z-2	NJ-Z-2-130	778.093	10.5205	361.85	17.8299	882.983	0.630554	0.0164636	16.4854	0.16386	2.72597	4.46414	0.878334	20.1874	6.40328	75.9115	30.2088	134.536	29.2072	276.153	58.8	9117.82	0.322254	8.85012	61.6665	48.5915	656.142	0.911782	30.0248	0.23771	1.26908	61.8603	1.9567	44.8523
NJ-Z-2	NJ-Z-2-131	772.212	9.16026	346.342	17.8318	620.191	0.496071	0.00339172	12.8124	0.109007	1.49283	3.16955	0.745279	17.0241	5.17144	56.5657	20.9069	88.2395	18.0876	173.598	34.3635	9107.86	0.33027	13.1485	81.393	76.1607	432.29	0.910786	36.041	0.248162	1.0687	54.7707	1.50202	55.7383
NJ-Z-2	NJ-Z-2-132	770.271	9.70706	208.116	9.28935	552.334	0.62773	0.00647778	13.4987	0.0152493	0.666508	1.77748	0.402239	9.83481	3.76017	46.0933	17.8556	82.555	18.5136	173.585	36.1589	10407.9	0.33735	11.019	58.8583	66.6629	404.723	1.04079	234.831	0.233211	0.882924	97.6583	1.86077	95.0882
NJ-Z-2	NJ-Z-2-133	842.396	8.67348	222.868	10.9533	1032.87	0.576392	0.00310043	16.3516	0.173607	3.00369	6.41232	1.21233	24.6176	7.82016	89.8516	34.9063	155.314	32.9049	306.785	65.2536	10154.1	0.347216	24.2236	153.937	125.178	744.61	1.01541	29.0334	0.258524	1.22974	47.8431	1.66004	43.9261
NJ-Z-2	NJ-Z-2-134	904.46	7.36555	267.62	11.1838	764.916	3.27774	0.401495	38.7861	0.344636	3.36696	3.69781	1.42624	15.0784	5.16724	59.7835	24.3439	111.909	26.3411	267.307	61.2854	9078.77	1.26707	59.0019	231.709	307.759	619.239	0.907877	23.8174	0.504196	0.752892	72.2878	2.58686	33.9232
NJ-Z-2	NJ-Z-2-135	871.17	9.50705	318.033	14.776	849.894	1.44199	0.0162847	16.2517	0.112253	2.64974	4.43737	0.824445	21.9394	6.75864	76.9389	28.5747	121.961	25.1491	227.156	44.8371	10545.7	0.851167	14.0035	66.7161	73.8642	577.607	1.05457	42.477	0.209402	0.903228	51.1916	1.69413	46.3752
NJ-Z-2	NJ-Z-2-136	808.853	6.78919	624.087	5.92617	2001.13	1.28858	0.0142807	28.6508	0.158695	3.45156	6.80676	0.598073	39.694	13.6276	167.949	65.0536	304.42	66.2997	621.493	124.069	11990.9	0.764108	54.838	311.999	306.725	1442.29	1.19909	54.0985	0.0867809	1.01719	91.3052	1.68638	73.3326
NJ-Z-4	NJ-Z-4-02	859.444	7.48578	241.687	2.51431	902.689	4.49592	4.26566	26.6679	1.33472	7.41164	4.46932	0.753014	22.3685	7.07614	87.9091	32.7886	141.593	27.3077	236.984	46.2456	9177.74	1.61811	26.4583	61.9863	153.422	647.176	0.917774	2.71934	0.188077	0.404024	53.0247	2.77849	31.5304
NJ-Z-4	NJ-Z-4-03	882.177	9.20306	267.841	18.5684	769.16	1.07311	0.208596	12.8326	0.117566	1.30353	3.00342	0.471315	15.306	5.34989	64.6539	25.8545	116.016	24.5396	228.143	47.0764	10576.2	0.468686	11.3164	42.824	58.7839	544.876	1.05762	19.8031	0.172691	0.728499	75.9611	2.28961	71.1258
NJ-Z-4	NJ-Z-4-04	888.094	6.42512	118.603	2.96699	247.828	1.06089	0.00889597	11.9481	0.0158425	0.189485	0.616637	0.296657	3.23022	1.23116	17.1748	7.59176	40.5561	10.5635	115.151	29.1565	11371	0.833273	48.5185	101.554	274.865	237.731	1.1371	191.122	0.517975	0.369467	186.74	1.27316	118.491
NJ-Z-4	NJ-Z-4-05	755.749	8.81886	223.453	9.18776	480.172	0.491977	0.00324059	9.32334	0.0280935	0.626574	1.68449	0.584458	8.75159	2.86236	36.4122	15.4343	75.5125	18.0044	185.698	44.0419	10107.3	0.298286	13.9872	68.4256	85.5451	398.968	1.01073	98.4778	0.376026	0.799877	110.24	1.64935	79.7294
NJ-Z-4	NJ-Z-4-06	1984.88	35.1825	181.38	14.2111	514.677	3.35383	0.00899918	26.783	0.0663965	1.52	3.25851	0.286382	14.4099	4.51956	49.4614	18.0403	77.8352	15.9438	137.846	27.5577	10848.3	1.28296	79.0049	157.122	155.964	377.537	1.08483	118.779	0.108022	1.00742	42.3034	2.61413	47.7195
NJ-Z-4	NJ-Z-4-07	785.635	10.3537	156.852	4.12141	289.675	0.538416	0.00325061	11.62	0.0297726	0.326483	0.929486	0.266078	5.02538	1.7428	22.5174	9.4967	44.7745	10.9047	114.993	26.2615	11465.9	0.258683	10.2395	43.8574	61.7984	248.891	1.14659	116.088	0.300532	0.709685	123.717	2.08137	93.1954
NJ-Z-4	NJ-Z-4-08	789.003	10.2226	325.749	11.213	944.586	0.761186	0.00617928	17.1115	0.0660317	1.2707	3.0977	0.669174	18.327	6.36388	77.6714	31.1024	143.942	31.719	302.4	65.3358	10145.7	0.367673	9.23835	59.3092	51.2065	699.082	1.01457	77.5435	0.210867	1.15823	97.6208	2.07028	86.199
NJ-Z-4	NJ-Z-4-09	763.468	8.61843	242.699	11.059	1287.86	0.409899	0.000227715	11.0909	0.179897	3.30692	6.20976	1.41768	30.8382	9.78316	116.063	44.8938	199.379	40.8113	380.237	79.4952	9897.05	0.264668	15.6898	95.6611	90.7369	923.707	0.989705	19.1303	0.256414	1.05427	61.2322	1.54873	53.7877
NJ-Z-4	NJ-Z-4-10	2039.81	34.1025	411.451	19.6485	748.202	5.48491	0.0310882	3.88554	0.105465	1.40403	3.26546	0.115068	16.2057	5.62198	67.8161	25.7113	116.997	25.2216	242.205	51.8681	11345.4	2.60005	115.909	138.538	270.582	560.453	1.13454	10.2292	0.0395983	0.512	74.1718	2.10954	69.0686
NJ-Z-4	NJ-Z-4-100	752.957	7.42257	266.867	4.16592	650.021	0.776253	0	12.009	0.0648044	1.15092	2.29738	0.769419	11.0764	3.99401	48.1741	20.0209	101.63	24.3016	261.14	64.4412	10394.7	0.310618	14.9061	74.6906	94.2076	551.07	1.03947	57.5315	0.38499	0.79283	113.669	2.49906	62.8264
NJ-Z-4	NJ-Z-4-101	887.304	6.79065	444.983	15.7059	3324.34	1.51411	0.0556255	13.5535	0.450656	5.87108	9.91478	2.47783	70.2633	24.856	298.057	114.804	507.8	102.712	920.544	177.597	8662.08	0.714752	54.887	287.707	273.225	2248.96	0.866208	8.89684	0.210079	1.053	92.8456	2.11837	80.8288
NJ-Z-4	NJ-Z-4-102	809.726	7.45879	686.3	14.7612	2778.93	4.08309	0.000741979	46.6917	0.127555	2.18481	5.73256	3.00719	43.3641	16.4254	223.009	92.3154	446.621	96.7471	922.527	197.5	9145.26	0.929655	30.5824	209.218	161.543	2096.25	0.914526	113.379	0.417314	1.29513	160.927	4.39205	140.975
NJ-Z-4	NJ-Z-4-103	769.161	8.33047	390.769	19.602	833.237	0.852191	0.0170697	14.1555	0.105915	1.44208	3.21852	0.474195	16.1677	6.01648	70.2969	27.4457	125.891	26.4804	244.214	49.3874	10409.2	0.353518	12.5673	71.82	75.1275	585.313	1.04092	38.9747	0.163989	0.955974	75.878	2.4106	70.5882
NJ-Z-4	NJ-Z-4-104	758.632	8.71136	283.117	10.4267	768.109	0.588755	0	13.9546	0.0463109	0.691654	1.96018	0.467048	13.1114	4.56629	62.0548	24.3944	119.251	26.5847	256.152	53.3625	11173.3	0.297765	8.4917	48.6476	51.0835	576.597	1.11733	93.5485	0.210211	0.952315	130.678	1.97725	121.377
NJ-Z-4	NJ-Z-4-105	886.404	9.04145	133.346	5.29462	265.418	0.961257	0	16.6342	0.0366212	0.425649	1.0827	0.26135	4.7904	1.73151	19.0671	8.21128	41.0022	9.91785	104.618	24.844	10454.5	0.531742	18.5809	56.1608	104.08	232.623	1.04545	141.017	0.296572	0.539591	96.6272	1.80775	62.4062
NJ-Z-4	NJ-Z-4-106	717.228	8.25553	262.37	5.85301	546.705	1.28014	0.0188823	17.4308	0.0678241	1.29439	2.66422	1.18515	13.2395	4.33197	47.8635	17.713	80.2127	16.8782	160.628	34.4818	10888	0.405453	11.0458	55.0257	70.9913	398.01	1.0888	71.7775	0.499359	0.775105	60.2909	3.15732	54.9429
NJ-Z-4	NJ-Z-4-107	792.816	8.02437	1156.05	18.6253	5548.97	4.17555	0.0567812	75.3044	0.710241	13.4817	27.1292	13.1692	158.771	50.8179	574.524	207.455	868.089	165.344	1455.31	280.602	8259.26	1.05571	21.1078	179.637	101.066	3890.77	0.825926	31.8946	0.47805	1.77741	53.6437	3.9552	63.7924
NJ-Z-4	NJ-Z-4-108	756.519	7.51181	366.332	9.92884	881.636	1.41688	0	18.2922	0.043784	0.699825	2.15079	0.446557	14.7164	5.49123	68.9554	29.6263	140.635	31.153	301.735	62.8243	11199.9	0.793719	16.9411	96.3117	101.511	676.77	1.11999	129.704	0.179742	0.948783	140.29	1.78512	130.593
NJ-Z-4	NJ-Z-4-109	923.44	7.53058	383.471	12.1912	1109.51	3.85314	0.00707423	18.1318	0.0615427	1.8577	3.21191	1.54276	15.2744	5.68301	79.6379	34.8279	179.78	40.8446	418.076	94.5041	8085.03	1.20345	27.7122	100.815	141.507	893.441	0.808503	87.4386	0.558098	0.712434	130.164	3.20174	67.6637
NJ-Z-4	NJ-Z-4-11	767.165	8.20985	351.425	19.556	949.228	1.13663	0.010177	16.4521	0.175471	2.0999	4.59263	0.860424	20.1208	6.74604	82.8385	31.8091	143.784	30.8571	284.927	59.9648	8850.43	0.52344	18.6861	97.516	109.077	685.238	0.885043	28.4472	0.231924	0.894012	62.0399	2.17147	57.486
NJ-Z-4	NJ-Z-4-110	807.293	5.90996	398.843	5.87927	939.592	2.51742	0.095054	18.4519	0.389944	4.40691	9.64998	3.68506	22.6908	7.43397	82.3188	30.2429	149.023	34.8088	353.322	78.5683	11620	1.66602	70.4597	230.52	433.846	795.088	1.162	13.383	0.732443	0.53134	36.6138	1.51104	27.2099
NJ-Z-4	NJ-Z-4-111	894.651	10.3007	171.855	7.65459	422.948	0.368367	0.0228418	8.88237	0.0201576	0.747266	0.920179	0.30763	6.78085	2.45867	33.1983	13.4357	67.0231	15.871	165.691	37.4528	11123.4	0.187446	10.1923	31.0554	55.2816	352.812	1.11234	94.0725	0.271921	0.561767	180.064	1.96519	80.5045
NJ-Z-4	NJ-Z-4-112	2064.81	46.2975	310.878	10.6555	751.344	1.605	0.0206307	11.9906	0.122004	2.49943	5.06327	0.480358	22.4276	6.80472	74.4547	26.8829	112.604	22.5835	206.092	41.7303	9334.99	0.576882	34.3171	52.3529	71.5416	533.755	0.933499	28.5749	0.11646	0.731783	40.7032	2.7822	44.4935
NJ-Z-4	NJ-Z-4-113	864.21	9.87283	1058.37	9.24078	2398.59	3.35403	0	33.4929	0.106818	2.35992	6.29454	2.53125	43.7938	15.6451	203.537	83.0073	386.024	83.1555	784.86	161.432	8793.1	0.81912	21.4201	103.951	108.507	1806.24	0.87931	97.3444	0.343303	0.958011	124.689	4.09468	118.583
NJ-Z-4	NJ-Z-4-114	833.101	6.71273	461.993	6.09161	1684.32	3.46594	0.525076	17.8929	0.269006	2.5223	4.96754	0.949742	31.4828	11.906	152.046	60.0861	269.135	54.7269	500.974	98.3829	8507.49	0.901516	49.9976	215.746	277.908	1205.87	0.850749	11.5855	0.176388	0.776321	100.85	3.84457	90.8885
NJ-Z-4	NJ-Z-4-115	854.585	6.44718	236.751	23.1183	1174.06	0.50524	0.071033	4.77901	0.373474	5.19551	6.89187	0.736931	33.5325	10.0971	109.834	39.7001	168.4	33.7444	296.523	57.7191	8681.3	0.321221	42.5557	161.256	234.367	767.598	0.86813	3.69122	0.122041	0.688048	43.025	1.57288	37.077
NJ-Z-4	NJ-Z-4-116	814.469	7.79208	264.344	626.958	672.755	2.4618	0.368067	11.8524	0.0819073	1.03746	2.9571	0.737016	13.8169	4.46938	56.3737	21.8399	107.342	23.6709	229.53	49.5184	9588.61	0.683273	18.6119	75.655	106.983	523.595	0.958861	16.0373	0.293594	0.707171	77.6202	3.60295	73.4023
NJ-Z-4	NJ-Z-4-117	795.777	6.39172	531.625	7.92025	1689.74	4.89898	0.236433	22.7608	0.149437	1.97741	4.0186	0.951399	30.1044	11.5984	147.61	58.8624	275.281	57.3142	527.824	106.465	9968.51	1.47263	26.7652	105.796	159.685	1245.15	0.996851	28.9352	0.1899	0.662531	131.345	3.32668	111.38
NJ-Z-4	NJ-Z-4-118	743.484	6.15053	345.481	10.1874	790.67	2.15165	0.0076879	29.1725	0.0319737	0.857895	2.87315	0.345412	15.1413	5.38882	63.0644	25.2356	120.553	27.623	276.34	58.778	12115.7	1.3679	40.5823	169.511	260.862	625.412	1.21157	258.358	0.128822	0.649812	96.1801	1.57295	95.4601
NJ-Z-4	NJ-Z-4-119	874.903	7.91211	226.115	5.50072	543.338	1.72855	0.0329867	28.0008	0.133029	2.7205	3.63208	1.7359	14.0331	4.43878	48.5342	17.3073	79.1805	17.6737	175.926	39.6424	9636.38	0.944684	42.0097	172.239	219.953	432.991	0.963638	59.4393	0.650447	0.783071	48.4366	1.82976	31.2028
NJ-Z-4	NJ-Z-4-12	896.616	9.97667	188.222	5.31524	453.1	0.696784	0.00302313	9.54507	0.0276914	0.594699	1.06738	0.366109	6.61268	2.5335	33.6068	13.9858	70.8141	16.9248	170.73	40.4931	11503	0.420593	21.0487	60.4972	114.436	367.305	1.1503	102.526	0.322424	0.528656	159.952	1.65667	87.9957
NJ-Z-4	NJ-Z-4-120	594.548	6.3068	2327.66	80.6068	5731.42	11.2839	1.52213	81.6239	5.64023	61.7513	114.84	69.8472	344.639	92.2459	765.986	198.258	685.097	128.864	1036.42	175.113	10188.3	3.22262	69.1796	843.171	491.83	3761.85	1.01883	4.05429	0.992117	1.71435	9.02489	3.50147	19.0744
NJ-Z-4	NJ-Z-4-121	916.613	7.89852	206.588	13.953	438.557	1.50284	0	15.2632	0.0720211	1.44964	2.19454	0.445014	11.016	3.53889	38.2901	13.5572	63.5587	13.6491	133.316	28.8185	9374.1	0.702245	28.078	118.212	137.43	325.169	0.93741	65.7944	0.225835	0.860167	60.749	2.14006	43.8614
NJ-Z-4	NJ-Z-4-122	764.37	10.1366	422.687	11.7646	1017.76	1.31548	0.0738448	26.3117	0.0508743	0.991619	2.98955	1.22426	20.1436	7.12014	88.1126	35.2594	162.433	33.5428	308.872	65.3352	9690.9	0.478846	7.52158	43.944	44.1687	752.46	0.96909	101.506	0.359094	0.994913	103.317	2.74719	118.331
NJ-Z-4	NJ-Z-4-123	1540.44	53.7025	168.358	8.3273	1168.01	4.1791	0.358579	7.21306	0.283172	3.70235	5.81439	1.48551	32.7302	10.6667	117.849	41.6757	174.494	33.0123	278.427	54.1936	9133.64	1.53808	19.7069	45.9668	58.5473	761.906	0.913364	5.24553	0.259663	0.785121	47.8859	2.71709	52.0994
NJ-Z-4	NJ-Z-4-124	802.693	7.83717	417.856	17.8765	2299.34	1.27694	0.0546005	16.7042	0.508215	6.90444	11.3135	2.61206	56.0665	18.5218	216.308	81.4608	352.38	71.234	617.879	123.904	8492.93	0.499492	24.3443	152.953	131.002	1575.85	0.849293	9.78296	0.259739	1.16757	54.6141	2.55648	50.4483
NJ-Z-4	NJ-Z-4-125	780.228	10.7358	283.858	11.1575	998.51	0.394573	0.00607459	14.1817	0.0872488	2.54035	4.69481	1.26164	25.7149	8.01844	89.2099	33.1326	147.877	30.751	272.631	56.6661	9696.58	0.22025	7.57782	52.0326	42.158	686.773	0.969658	49.0927	0.279201	1.23423	58.0707	1.79147	54.119
NJ-Z-4	NJ-Z-4-126	812.645	10.2545	276.343	11.9378	709.124	0.875996	0	10.0558	0.0207331	0.779039	1.89558	0.370332	12.1302	4.47024	58.7069	23.4298	111.314	24.063	230.346	49.2782	10467.4	0.309361	9.99487	35.557	61.6973	526.861	1.04674	150.575	0.178809	0.576314	121.518	2.83163	106.329
NJ-Z-4	NJ-Z-4-127	796.247	7.72364	453.139	5.07141	1257.41	4.3961	0.00323149	39.2238	0.0425094	0.991439	2.4573	0.593672	17.7352	6.96365	97.0342	41.3653	207.246	47.9788	471.468	101.881	11740.7	1.3969	16.5032	92.173	95.2926	1034.98	1.17407	277.991	0.199988	0.967263	191.864	3.14703	137.36
NJ-Z-4	NJ-Z-4-128	933.797	7.44483	209.241	2.17456	1271.56	5.78838	0.0122088	17.4797	0.0530567	1.53794	4.2015	1.02566	29.2781	10.342	127.9	47.3773	201.076	38.3881	318.498	60.5698	7057.5	1.82605	32.3505	64.4779	183.187	857.74	0.70575	93.6436	0.208126	0.351979	75.8059	3.16988	113.605
NJ-Z-4	NJ-Z-4-13	794.193	8.20529	238.826	16.1431	553.04	0.999456	0	19.099	0.0714969	0.944254	2.46488	0.378019	11.504	4.08517	47.1167	18.182	81.696	17.1439	162.135	33.4288	10562.4	0.578593	25.8337	130.294	148.758	398.249	1.05624	82.9328	0.180815	0.875879	65.7782	1.72739	69.0136
NJ-Z-4	NJ-Z-4-130	774.244	5.97915	427.984	7.82725	2289.36	6.23955	0.0769465	19.443	0.166869	2.30736	5.25595	2.00386	37.8232	13.7633	183.932	77.7163	371.289	81.2749	777.352	166.401	8414.29	1.3114	29.201	123.663	187.408	1738.81	0.841429	30.5302	0.316375	0.659856	147.899	4.75795	114.71
NJ-Z-4	NJ-Z-4-131	800.534	8.00872	968.583	13.5288	3077.83	2.26758	4.24819	49.6282	1.61253	12.6977	17.0579	8.52495	86.5615	26.778	312.827	114.656	484.886	93.6159	804.802	160.901	8537.15	0.698441	18.7344	146.657	95.2269	2178.8	0.853715	4.64725	0.551824	1.54008	47.1807	3.24663	42.9758
NJ-Z-4	NJ-Z-4-132	869.993	11.2266	269.077	10.5541	809.451	3.16158	0.0621411	48.818	0.380619	4.86547	8.71899	5.68232	29.9975	8.15554	80.7945	26.4664	113.311	24.3539	233.578	50.4323	8799.16	1.33118	82.2042	464.33	442.589	635.616	0.879916	37.3733	0.965422	1.04912	26.7895	2.37503	25.8722
NJ-Z-4	NJ-Z-4-133	778.788	12.18	295.698	11.3512	826.177	0.472579	0.00355614	10.468	0.0940532	1.46737	3.32703	0.994389	18.4155	5.76189	69.0497	27.6647	128.198	27.982	266.706	56.4301	8881.19	0.270642	6.77315	35.4281	41.3086	616.562	0.888119	34.0378	0.307918	0.857645	80.1632	1.74614	67.811
NJ-Z-4	NJ-Z-4-134	880.201	8.76339	122.234	5.90485	226.591	0.567081	0	14.1695	0.0123917	0.331961	0.507225	0.309691	3.98634	1.38813	16.9805	6.66313	33.9566	8.1991	87.4863	20.957	10035.1	0.451947	13.4313	43.8639	76.1419	194.948	1.00351	354.998	0.470162	0.57608	172.48	1.25475	84.6291
NJ-Z-4	NJ-Z-4-135	931.27	10.3274	107.927	3.67471	259.382	0.947576	0.00328463	14.8272	0.0446711	0.669621	1.01376	0.399702	6.4413	1.87751	22.3208	8.32951	38.2582	8.66191	84.5946	18.8693	9857.55	0.492315	18.3749	58.8074	98.0242	206.311	0.985755	100.097	0.362989	0.599928	83.4463	1.92474	55.3514
NJ-Z-4	NJ-Z-4-136	902.739	7.78421	196.97	4.00529	598.903	1.43111	0.143883	23.9326	0.159439	1.75505	2.28102	0.990724	13.4815	4.09339	48.726	19.2248	92.1028	21.5627	217.008	50.2895	10130.1	0.678762	44.9653	187.435	233.675	495.752	1.01301	34.2218	0.42432	0.80212	95.1365	2.10841	49.1247
NJ-Z-4	NJ-Z-4-14	748.823	8.70057	215.92	8.2094	556.468	1.15398	0	22.2644	0.0381265	0.741579	2.23623	0.357998	11.5785	3.84497	46.703	18.5212	83.4665	18.4848	170.081	35.8158	10956.8	0.505216	24.5184	138.075	145.565	414.134	1.09568	181.295	0.17397	0.94854	76.0569	2.28413	83.8624
NJ-Z-4	NJ-Z-4-15	734.799	10.8663	188.559	12.5661	502.327	0.430186	0	10.2751	0.0398084	0.897087	2.23511	0.475277	11.521	3.62682	45.5142	16.8177	77.9132	16.7417	154.534	33.2514	9470.49	0.311817	9.01651	49.1345	54.4534	373.843	0.947049	80.1335	0.231901	0.902321	69.1394	1.37961	71.0988
NJ-Z-4	NJ-Z-4-16	765.078	9.97853	320.508	19.1595	792.147	0.885867	0	13.7876	0.0492273	1.08245	2.03876	0.501602	14.8732	5.09026	66.5167	26.7684	121.495	25.8597	241.3	50.5928	10185	0.431124	9.74782	51.9348	55.8347	569.956	1.0185	86.9528	0.201826	0.930153	118.357	2.05478	94.0765
NJ-Z-4	NJ-Z-4-17	711.437	8.82974	193.607	11.53	659.388	0.678976	0	18.2492	0.0561893	1.29162	2.70762	0.627436	15.3521	4.66096	56.4026	22.1561	97.6011	20.7625	189.449	39.3281	10410.6	0.303037	11.471	74.9451	67.5861	468.645	1.04106	100.831	0.234146	1.10888	69.9689	2.24057	64.4991
NJ-Z-4	NJ-Z-4-18	841.529	9.53169	258.036	9.26734	1111.25	0.866353	0.0224355	10.5152	0.117444	2.31449	4.46198	0.95372	23.1928	7.76504	95.6693	37.4372	171.013	35.3824	330.457	68.7722	10448.4	0.474204	19.4338	78.4255	103.695	788.075	1.04484	25.8193	0.231559	0.756307	74.0606	1.82696	62.7758
NJ-Z-4	NJ-Z-4-19	2053.7	63.2675	285.232	112.325	821.725	1.34567	0.0691401	14.0295	0.437386	7.06912	10.2756	2.17883	35.3097	9.83192	95.1574	30.562	114.633	21.5168	179.02	33.8146	9123.86	0.51797	14.6683	39.9166	27.1137	553.905	0.912386	9.3648	0.314381	1.4722	17.4217	2.59796	22.7215
NJ-Z-4	NJ-Z-4-20	2420.37	33.33	93.6527	5.83988	200.236	1.5299	0.0527105	17.9968	0.0955695	0.918612	2.12345	1.13206	5.58298	1.74439	17.3027	6.55224	30.6905	7.09736	76.903	19.7327	10161.5	0.541749	190.779	125.879	330.057	187.925	1.01615	47.8777	0.951029	0.381387	36.216	2.82401	26.984
NJ-Z-4	NJ-Z-4-21	748.238	8.0938	296.764	11.4406	778.763	0.890655	0.00139282	12.308	0.0437478	0.753158	2.20991	0.351897	13.0971	4.64262	61.7743	25.3678	119.289	25.8639	244.51	51.2211	11029	0.552091	18.2215	85.1189	107.945	561.434	1.1029	86.2434	0.155217	0.78854	110.642	1.61324	109.974
NJ-Z-4	NJ-Z-4-22	864.338	8.97611	218.71	12.9363	316.517	0.920062	0.00663278	18.6928	0.0405109	1.05231	1.80466	0.716476	8.4507	2.60196	26.6563	10.2958	45.3613	9.78452	94.3778	20.8307	8544.65	0.359826	22.3948	108.08	107.623	240.672	0.854465	134.43	0.466876	1.00425	52.2968	2.55696	40.1021
NJ-Z-4	NJ-Z-4-23	721.914	7.06007	266.337	6.22309	702.19	0.843967	0	18.2006	0.0341127	0.785909	1.78794	0.404965	10.9281	4.13093	52.3295	22.5639	112.387	26.5246	267.01	60.5399	11815.9	0.536776	17.9944	92.8633	107.255	577.627	1.18159	165.643	0.215286	0.865819	149.34	1.57229	95.8528
NJ-Z-4	NJ-Z-4-24	714.265	8.62597	276.918	13.9088	514.198	0.709785	0	11.3985	0.0582837	0.736662	1.92372	0.455965	10.3125	3.77204	44.4015	17.0899	78.8593	16.7572	157.131	33.7055	10389.6	0.423006	11.0356	50.3728	68.6406	376.603	1.03896	60.7161	0.250542	0.733863	81.6809	1.67796	83.3549
NJ-Z-4	NJ-Z-4-25	791.679	7.70253	240.552	5.71299	734.366	1.20752	0.00506549	20.2134	0.0747706	1.60787	2.76484	0.822156	15.752	5.41826	61.7102	23.7534	108.582	23.3397	219.839	45.9571	11128.4	0.732991	30.2727	161.548	157.731	529.84	1.11284	81.7098	0.299296	1.0242	79.5125	1.64739	60.6998
NJ-Z-4	NJ-Z-4-26	1975.62	36.1075	145.22	6.49324	571.453	3.76272	0.0162032	22.2004	0.0515717	1.54334	3.59833	0.132904	20.2341	5.68146	60.2947	20.32	80.5397	15.2664	129.519	24.6114	10820.3	1.13772	68.766	88.1948	143.966	384.01	1.08203	118.696	0.0375703	0.612607	35.9942	3.30726	55.8239
NJ-Z-4	NJ-Z-4-27	712.967	7.90952	240.987	16.895	538.811	0.681017	0	15.0273	0.0489049	0.894466	2.42699	0.330834	11.436	3.94596	47.1493	17.5169	81.551	17.2409	157.156	32.6946	10140.1	0.422844	15.6023	93.4488	91.081	387.419	1.01401	95.3961	0.159526	1.026	64.7533	1.61056	72.1393
NJ-Z-4	NJ-Z-4-28	2564.81	37.965	221.64	4.31062	644.377	0.833047	0	30.6715	0.163855	2.80515	5.46864	1.61983	20.977	5.84017	63.5735	22.7732	96.146	19.7193	174.651	36.5035	8454.94	0.418881	84.4346	140.175	118.813	480.913	0.845494	58.1136	0.405282	1.1798	31.9368	1.98874	34.2882
NJ-Z-4	NJ-Z-4-29	816.24	8.54737	150.802	3.53354	1260.34	1.69165	0.0920146	14.7867	0.166558	2.49422	5.29873	1.57494	34.6861	11.0153	129.41	47.7395	195.901	36.9708	302.009	58.8814	7447.86	0.601329	15.9425	43.1052	91.0368	841.026	0.744786	22.5648	0.266975	0.473492	56.9965	2.81318	76.3066
NJ-Z-4	NJ-Z-4-30	740.412	7.10284	346.234	6.15029	991.008	1.02436	0.131662	20.2927	0.137569	2.1564	3.96338	1.29644	18.8662	6.26027	78.8101	32.112	156.187	35.6144	371.288	86.9223	10110.7	0.402025	20.3915	124.045	112.684	814.039	1.01107	33.0979	0.379786	1.10082	93.6796	2.548	56.4316
NJ-Z-4	NJ-Z-4-31	806.665	8.47064	189.92	6.77895	401.527	0.898017	0.00985645	10.1945	0.015052	0.330802	0.782162	0.378611	6.66476	2.28701	31.1832	12.9218	65.4772	15.1336	146.902	34.8878	10538.2	0.530953	13.9005	43.1295	80.1605	327.168	1.05382	166.551	0.34774	0.538039	187.815	1.69133	134.134
NJ-Z-4	NJ-Z-4-32	847.614	9.43539	144.898	4.67748	244.699	0.391218	0	4.62599	0.0104996	0.251745	0.569243	0.321485	3.75333	1.38234	18.0782	7.63021	39.7734	9.58561	105.649	26.8403	9746.21	0.307367	12.6651	30.5458	70.9053	218.472	0.974621	136.784	0.50424	0.430797	185.596	1.27281	103.57
NJ-Z-4	NJ-Z-4-33	735.037	7.97646	624.957	35.9383	1683.64	2.30786	0.0224455	36.4877	0.0784005	1.60959	4.52925	2.17216	32.554	11.3275	151.69	59.7173	270.361	55.6513	504.388	102.985	9804.53	0.702644	14.9928	87.0703	84.9665	1233.57	0.980453	129.613	0.398381	1.02476	111.362	3.28454	127.732
NJ-Z-4	NJ-Z-4-34	727.2	7.50631	381.714	10.9603	769.808	1.00504	0.0757995	17.3108	0.0846531	1.36938	2.98195	0.511612	14.9628	5.3271	64.4472	25.0871	116.159	25.5193	234.787	49.9353	11381.1	0.591966	23.8788	109.311	144.047	558.56	1.13811	46.7178	0.191133	0.758855	78.736	1.69781	68.6754
NJ-Z-4	NJ-Z-4-35	857.757	7.40519	222.178	10.7434	506.235	0.816781	0.0112093	9.35875	0.124111	1.88586	3.29052	0.823918	14.4249	4.03804	44.1789	16.6478	74.6296	16.2871	155.88	35.5416	7707.85	0.553372	28.7245	86.1082	152.968	377.122	0.770785	22.5925	0.309823	0.562917	47.3724	1.47601	36.8525
NJ-Z-4	NJ-Z-4-36	893.964	8.92623	170.54	3.06678	788.965	0.507001	0.0385443	7.55696	0.136464	2.55117	3.53314	1.30444	18.9563	5.29204	60.4722	23.7034	121.501	28.1367	291.08	71.5414	8657.04	0.229797	17.9486	68.7572	86.9647	635.804	0.865704	15.4436	0.389994	0.790633	82.3858	2.20629	40.8195
NJ-Z-4	NJ-Z-4-37	724.938	7.8672	239.674	9.29936	627.574	1.0015	0.00738268	20.4897	0.0689107	1.02179	2.33686	0.545144	14.2113	4.4526	52.8329	20.9759	93.087	19.9427	189.445	39.6381	11085.4	0.468847	16.3103	90.2584	94.9913	459.055	1.10854	88.5096	0.222651	0.950175	81.0681	2.13609	74.3148
NJ-Z-4	NJ-Z-4-38	880.345	8.29928	218.224	6.62073	533.221	2.05599	0.0876582	34.8039	0.212187	2.66207	5.32374	1.79019	14.9813	4.44964	46.1047	17.2542	78.2798	17.8856	177.961	39.1013	9339.54	1.04495	53.6611	244.961	257.034	440.897	0.933954	43.688	0.573186	0.95303	33.4278	1.96754	25.9794
NJ-Z-4	NJ-Z-4-39	748.008	8.94975	238.786	13.1716	601.033	0.581933	0.133217	13.0796	0.074346	1.07014	2.47456	0.640463	14.2303	4.43872	54.304	20.4185	91.3643	18.8231	173.027	36.4845	9571.93	0.312512	12.5993	70.1818	69.9673	430.563	0.957193	31.7872	0.258542	1.00307	69.9224	1.86211	72.6894
NJ-Z-4	NJ-Z-4-40	741.613	7.30942	482.919	5.71575	2461.33	2.84656	0.0063613	10.4065	0.209906	4.71183	9.20565	2.25191	57.3741	19.2686	235.915	91.6696	390.298	76.2953	657.006	132.421	8056.06	0.75514	18.6679	90.9989	109.591	1687.04	0.805606	15.2068	0.228819	0.830349	71.37	3.76959	75.6959
NJ-Z-4	NJ-Z-4-43	707.404	8.30319	262.839	13.8661	500.102	0.604336	0.00664033	15.2786	0.0912845	1.22353	2.54482	0.554703	12.6256	3.87866	45.4227	16.8566	74.7249	15.4888	144.8	29.7699	9750.1	0.240513	9.60484	56.6323	56.3464	363.267	0.97501	50.4902	0.245003	1.00507	56.9	2.51269	54.9735
NJ-Z-4	NJ-Z-4-44	852.608	6.82335	156.037	5.72709	337.1	1.18514	0.0173415	22.5546	0.0476793	0.842414	1.71927	0.5324	7.18387	2.37381	26.511	10.4635	50.6149	12.2589	125.304	30.0139	9919.98	0.696272	32.9658	111.155	174.515	290.437	0.991998	128.174	0.397415	0.636935	72.8821	1.70213	46.8903
NJ-Z-4	NJ-Z-4-45	723.042	8.6822	238.558	10.059	555.571	0.914755	0	15.1915	0.0271186	0.699769	1.99824	0.366101	10.2498	3.75609	47.4548	18.2628	83.7631	18.6218	170.573	36.5038	10653.8	0.458038	11.757	58.2127	70.713	407.468	1.06538	173.915	0.200581	0.823226	85.3615	1.99711	91.5633
NJ-Z-4	NJ-Z-4-46	805.284	7.57373	188.881	3.80687	560.66	1.25443	0.00310895	13.5434	0.030868	0.612745	1.15556	0.60961	8.11847	3.09083	41.077	17.5269	91.4419	22.4201	234.554	57.5495	11427.9	0.444615	23.367	104.413	125.927	491.734	1.14279	130.928	0.446699	0.82916	202.979	2.82139	102.585
NJ-Z-4	NJ-Z-4-47	711.035	7.2851	235.715	2.90944	612.685	1.59912	0.00607608	23.1059	0.0449886	0.687785	1.31723	0.676396	9.4281	3.49084	45.9811	19.4986	95.8367	23.0143	243.401	58.7846	11127	0.846578	32.5442	187.21	199.004	525.274	1.1127	151.26	0.428056	0.940738	184.782	1.88892	101.761
NJ-Z-4	NJ-Z-4-48	755.927	7.27455	231.5	2.94345	2401.08	2.69405	0.028572	18.1177	0.407352	7.40781	14.0749	1.75374	69.9996	22.2883	250.552	90.6252	370.062	67.472	542.461	102.904	7913.85	0.968374	21.2053	86.1708	127.214	1558.15	0.791385	13.4305	0.139784	0.677368	38.5409	2.78204	51.624
NJ-Z-4	NJ-Z-4-49	805.885	8.45347	247.054	4.1011	601.835	11.0666	0.126171	7.97109	0.667161	5.93281	11.0619	3.76607	19.8229	5.54277	56.9524	20.0712	98.8323	22.9762	233.265	48.7296	14156.8	6.33225	52.7401	133.044	330.891	535.717	1.41568	3.4479	0.769513	0.402077	21.0872	1.74765	14.7481
NJ-Z-4	NJ-Z-4-50	821.359	7.77155	232.767	25.2346	398.894	1.07072	0	12.0375	0.0548539	0.65864	1.2493	0.502033	6.36453	2.39627	29.0655	12.3302	63.385	15.3991	157.057	37.1892	9350.96	0.633855	29.2012	95.3847	163.565	337.69	0.935096	68.1285	0.442338	0.583162	125.716	1.68922	67.3948
NJ-Z-4	NJ-Z-4-51	745.251	9.6559	169.916	3.27124	355.745	0.661151	0	12.284	0.0270544	0.395109	1.02042	0.446073	6.76535	2.17411	27.1465	11.2136	54.6694	12.7244	128.811	30.6204	11330.8	0.26204	9.45477	41.1696	56.5239	288.298	1.13308	140.962	0.38852	0.728358	126.234	2.5231	95.3097
NJ-Z-4	NJ-Z-4-53	778.026	14.2375	313.119	9.57081	717.615	0.920974	0.0130806	10.2434	0.0474592	0.921205	1.73682	0.960316	12.1154	4.59604	57.8948	23.4804	111.457	24.7085	237.024	54.2159	8559.71	0.272789	3.88624	19.8893	21.6635	539.414	0.855971	60.3413	0.470992	0.918103	136.47	3.37614	96.1807
NJ-Z-4	NJ-Z-4-54	826.15	8.01898	176.375	6.36046	417.456	0.794144	0	8.77728	0.0382858	0.589143	0.791414	0.635432	6.1862	2.28434	28.8531	12.6721	65.725	16.2106	181.109	46.3199	9828.24	0.543071	21.7333	71.6618	121.691	370.192	0.982824	71.1745	0.621146	0.588884	228.842	1.46232	85.4323
NJ-Z-4	NJ-Z-4-55	825.253	7.2353	330.073	8.23211	1086.67	0.798917	1.31066	21.9869	0.516689	4.47833	6.62814	1.45186	30.3971	9.052	100.708	37.4891	165.914	33.2047	305.341	63.9085	10676.6	0.578094	31.2949	183.094	153.249	782.387	1.06766	6.55048	0.261788	1.19475	46.0673	1.38198	37.6817
NJ-Z-4	NJ-Z-4-56	813.535	7.912	262.178	5.80678	655.798	1.14463	0	11.3196	0.0436159	0.870227	1.32443	0.896688	10.483	3.43492	46.3249	20.7264	100.414	23.9726	244.496	61.5343	9839.71	0.475867	22.9384	80.8458	130.627	525.841	0.983971	80.5729	0.5182	0.618907	184.605	2.40535	88.2105
NJ-Z-4	NJ-Z-4-57	725.085	12.3659	209.549	4.47362	414.698	0.404913	0	3.98704	0.0394593	0.643411	1.15952	0.686877	7.09898	2.30208	31.5134	13.9468	67.3877	16.1425	172.367	43.5313	9346.44	0.16781	5.22644	16.7296	34.24	360.806	0.934644	31.3692	0.562285	0.488598	148.653	2.41292	76.1567
NJ-Z-4	NJ-Z-4-58	838.175	7.17096	225.784	8.44615	884.6	1.02036	0.0964756	24.2102	0.398519	5.75597	7.28895	2.22598	28.4466	7.69002	83.3071	29.8127	131.142	27.3186	251.73	52.7764	9382.47	0.684195	33.13	149.839	174.01	652.199	0.938247	17.1921	0.412529	0.861094	34.5358	1.49132	25.9024
NJ-Z-4	NJ-Z-4-59	744.653	9.3507	284.158	11.9219	921.649	0.948014	0.0350264	11.0045	0.129476	1.96128	4.2646	1.02515	22.5616	7.04718	85.6046	31.7466	141.551	29.6412	272.514	57.9454	9612.79	0.4257	8.71281	42.7277	52.3982	667.031	0.961279	23.8052	0.256787	0.815442	63.9013	2.22696	63.7206
NJ-Z-4	NJ-Z-4-60	731.245	8.64301	343.678	12.211	866.241	0.561793	0.00334401	15.4319	0.131119	2.50192	3.99537	0.894916	21.0875	6.56105	75.8824	29.2301	131.539	27.9503	256.759	54.2188	10313.9	0.331772	11.2968	72.7311	65.0258	626.186	1.03139	36.1692	0.239722	1.1185	64.2641	1.69331	49.3223
NJ-Z-4	NJ-Z-4-61	710.344	7.05506	390.689	24.6609	2026.9	0.696518	0.046685	15.2639	0.384667	6.26079	8.56847	1.70363	46.2987	15.7228	179.001	68.6427	301.777	60.4041	524.849	108.873	9298.1	0.415826	24.0923	197.145	133.782	1337.8	0.92981	11.7477	0.208837	1.47363	61.2535	1.67502	49.4814
NJ-Z-4	NJ-Z-4-62	784.32	12.1178	385.178	6.39276	933.185	1.65525	0	28.8715	0.0482552	0.907875	2.2765	0.831863	14.4609	5.6862	75.5352	30.2313	152.939	35.117	339.407	73.4079	9907.83	0.609211	8.91612	47.3925	48.8714	759.721	0.990783	185.749	0.336487	0.969738	149.092	2.71704	116.38
NJ-Z-4	NJ-Z-4-63	808.774	10.6798	278.389	7.24467	918.766	0.739849	0.0152866	5.92986	0.130541	1.7161	3.61026	1.06804	18.9992	6.54227	77.4332	31.1596	143.155	30.5132	290.195	62.2539	8734.63	0.292541	12.5832	76.4112	64.8159	672.722	0.873463	13.4703	0.317355	1.1789	80.3806	2.52905	66.5698
NJ-Z-4	NJ-Z-4-64	766.534	9.55039	344.497	16.7455	908.698	1.43718	0.0161187	14.5083	0.0492576	0.858619	1.97412	0.541406	13.8352	4.77848	68.185	28.7754	148.872	34.9659	346.812	78.2785	10482	0.597263	17.6322	76.6269	106.776	742.45	1.0482	80.8384	0.232704	0.717641	175.68	2.40628	113.952
NJ-Z-4	NJ-Z-4-65	815.804	10.6989	605.486	11.0079	1075.9	0.870131	0	4.56214	0.0662893	1.26921	2.82747	0.423993	19.513	7.35041	95.6672	37.4956	176.715	36.8895	343.374	73.3373	11278.5	0.467772	10.7651	34.8095	63.6473	799.491	1.12785	21.3662	0.128889	0.546912	121.442	1.86016	109.21
NJ-Z-4	NJ-Z-4-66	772.037	7.46551	453.924	5.93775	1362.41	3.1329	0	35.4382	0.0713906	1.40589	3.29883	1.08898	22.4171	7.65125	101.578	43.908	217.982	50.8504	502.285	114.974	10643.7	1.18249	29.0534	172.927	158.089	1102.95	1.06437	154.111	0.287425	1.09385	152.262	2.64941	103.044
NJ-Z-4	NJ-Z-4-67	830.119	6.73519	97.5788	2.77012	231.049	0.821149	0	7.64711	0.0178321	0.0918899	0.404578	0.274876	2.82369	1.1254	15.3279	6.86863	39.4206	10.4193	119.027	33.4919	12065.4	0.957458	58.9617	130.26	350.22	236.941	1.20654	133.136	0.578489	0.371938	294.201	0.857634	204.694
NJ-Z-4	NJ-Z-4-68	702.385	6.01359	272.539	5.64773	636.732	1.3112	0.0172243	19.4662	0.140668	1.93759	4.91586	3.78676	20.4519	6.36529	62.3642	21.2203	89.7447	19.9576	197.293	43.6209	11678.6	0.50761	32.0312	167.225	202.167	491.282	1.16786	40.9523	0.991839	0.827165	40.1339	2.58309	44.8728
NJ-Z-4	NJ-Z-4-69	835.018	9.01422	124.639	2.62845	202.628	0.471223	0.00327376	7.57896	0.00250125	0.150391	0.336718	0.256196	2.23938	0.977043	12.7834	6.01352	33.9923	8.95923	104.294	27.7487	12921.4	0.308805	12.349	23.8095	73.2844	205.336	1.29214	617.002	0.674479	0.324892	309.738	1.52596	122.965
NJ-Z-4	NJ-Z-4-70	726.55	7.83488	261.363	27.1016	663.286	0.58416	0.033818	10.5099	0.134359	1.92654	2.90403	0.725318	15.5705	4.98458	57.6634	21.8888	97.5057	20.2221	181.497	36.7859	10191.8	0.339932	15.3514	85.4524	90.6957	452.352	1.01918	22.0592	0.263969	0.942189	62.4984	1.71846	49.7874
NJ-Z-4	NJ-Z-4-71	779.478	7.39506	245.971	8.5949	532.933	0.934216	0.00620501	18.798	0.0376153	0.816568	1.47674	0.337749	9.6251	3.47335	43.234	16.9383	80.1447	18.3359	185.784	39.6264	12266.3	0.642249	32.7953	131.636	206.354	418.635	1.22663	145.527	0.206172	0.637915	125.807	1.4546	82.2225
NJ-Z-4	NJ-Z-4-72	780.131	8.27317	258.855	16.0512	1151.27	0.684905	0.0045345	21.0594	0.141973	3.61729	7.73657	1.16515	33.4221	10.29	105.334	37.6761	161.578	32.8292	291.65	56.9298	11075.4	0.380118	29.0938	217.143	156.127	763.435	1.10754	45.469	0.188447	1.39081	37.6976	1.80182	42.7348
NJ-Z-4	NJ-Z-4-73	784.786	9.66449	825.46	19.6223	2597.23	3.51968	0.0354861	57.6159	0.247148	4.98799	10.8156	8.0122	70.3514	22.3933	263.263	96.3012	402.713	74.9419	652.97	128.684	8738.53	0.868425	11.6812	101.898	57.7888	1793.33	0.873853	68.4361	0.668913	1.76328	60.373	4.05295	77.1203
NJ-Z-4	NJ-Z-4-74	958.104	8.45563	582.488	7.58187	826.833	2.7579	4.81026	37.191	1.32999	6.33807	3.44342	0.885093	15.6631	5.34243	65.5463	26.496	129.884	28.7484	290.659	62.5902	9915.3	1.04828	53.2835	231.904	254.574	678.928	0.99153	3.54379	0.309144	0.91095	84.4101	2.63087	29.3769
NJ-Z-4	NJ-Z-4-75	794.026	6.39491	327.52	4.86711	1137.91	3.43185	0.0191026	32.3906	0.0747782	1.14565	2.72961	1.06861	15.2751	5.64117	76.6055	35.2527	186.562	45.4096	495.673	117.597	10920.2	1.24194	28.5887	140.854	169.595	1015.44	1.09202	121.985	0.399781	0.830534	181.591	2.7633	94.9313
NJ-Z-4	NJ-Z-4-76	890.151	7.23568	360.407	7.63635	655.665	0.850665	0.0712801	12.7152	0.294567	3.13823	5.398	2.76069	17.7957	5.29644	56.6376	21.0265	97.5305	21.7127	243.776	55.9521	10440	0.401415	25.9832	112.774	139.252	544.105	1.044	12.2162	0.781077	0.80985	45.1604	2.11917	28.54
NJ-Z-4	NJ-Z-4-77	895.628	10.329	431.294	14.8528	964.599	1.3269	0.731986	10.1939	0.422866	4.96275	6.61509	1.77711	28.9026	8.98656	96.2517	33.888	142.128	27.3302	241.184	48.4369	7400.14	0.540146	11.1355	36.6194	61.7301	651.812	0.740014	4.41837	0.333256	0.593217	36.4597	2.45656	33.9451
NJ-Z-4	NJ-Z-4-78	902.174	9.28046	515.664	46.0793	1260.32	2.03789	0.358346	10.0424	0.172744	2.16171	3.9196	0.523949	23.731	8.96734	112.35	42.9247	197.429	42.1311	391.347	78.6513	9187.54	1.09285	16.0076	44.1721	90.5095	914.711	0.918754	9.85427	0.128048	0.488038	99.8437	1.86474	80.6365
NJ-Z-4	NJ-Z-4-79	787.648	11.0715	393.705	16.1629	818.815	0.831834	0.0102842	12.0505	0.0675159	0.963405	2.53065	0.456786	15.7309	5.26323	66.5212	27.0776	128.588	27.3874	262.078	54.1098	10889.9	0.402106	9.0166	46.6537	53.8405	602.836	1.08899	52.2233	0.169205	0.866516	103.562	2.06869	95.3343
NJ-Z-4	NJ-Z-4-80	839.525	8.74064	373.525	9.23166	660.747	0.840995	0.762011	15.5695	0.2764	2.48817	2.81061	0.658651	11.7829	4.07209	50.6238	21.074	102.242	22.5236	227.718	50.3764	9774.93	0.449368	16.4211	63.5509	95.3361	512.978	0.977493	8.30747	0.299997	0.666598	81.0209	1.87151	38.3575
NJ-Z-4	NJ-Z-4-81	765.621	8.44748	416.608	11.4392	921.399	1.04647	0.00716228	19.3468	0.0623879	1.17088	2.75528	0.664946	15.9923	5.56689	70.3924	29.866	147.498	32.7168	327.721	70.1089	9869.9	0.514555	12.6581	74.0897	75.7369	723.87	0.98699	92.0388	0.23927	0.978251	118.943	2.03375	85.6673
NJ-Z-4	NJ-Z-4-82	744.479	8.04249	208.035	5.60263	630.146	0.45503	0.0105506	12.3268	0.082576	1.37629	2.53675	0.877693	13.3777	4.22296	50.3553	19.0742	95.814	22.5719	237.701	54.3007	10529.3	0.296663	12.6004	70.5423	78.9963	514.629	1.05293	44.0868	0.370541	0.892982	93.7031	1.53383	56.4381
NJ-Z-4	NJ-Z-4-84	880.218	9.31844	228.434	7.8696	486.967	1.10961	0.000767642	14.3155	0.0310778	0.80255	1.30463	0.336175	8.03006	3.09468	39.2243	15.6369	73.8408	16.9153	157.332	33.7829	10583	0.550125	11.9804	41.0946	67.8029	364.647	1.0583	141.606	0.243521	0.606089	120.595	2.01701	78.9399
NJ-Z-4	NJ-Z-4-85	883.85	9.94864	314.716	11.4534	669.05	0.863557	0.00329719	8.81312	0.0449446	0.80365	2.21986	0.403639	12.2421	4.40358	53.6773	21.3052	97.835	21.4299	206.214	41.8783	10764.5	0.511303	10.5496	37.2168	58.2516	471.274	1.07645	59.138	0.187884	0.638898	92.8952	1.68893	90.9725
NJ-Z-4	NJ-Z-4-86	766.125	7.77967	361.2	16.8393	779.038	0.738165	0.00978466	14.0687	0.0543368	1.03472	2.82933	0.563916	14.8913	5.34752	64.7395	25.45	118.896	25.3579	238.04	49.0946	10183.3	0.296965	12.8975	77.9398	76.2917	560.378	1.01833	74.971	0.213789	1.0216	84.133	2.4857	85.4486
NJ-Z-4	NJ-Z-4-87	910.673	10.8605	168.381	6.03815	423.511	1.08134	0.0135141	19.5724	0.0572006	1.07716	2.19712	0.69262	10.3481	3.12262	36.9932	13.8442	63.6359	13.7973	136.331	29.1663	9571.2	0.629005	17.1151	66.9607	90.1178	330.849	0.95712	97.0398	0.36905	0.743035	62.0501	1.71912	51.1806
NJ-Z-4	NJ-Z-4-88	779.263	8.74039	294.253	17.9989	1028.03	0.570615	0.020367	15.6431	0.252816	4.05609	7.35519	1.33972	30.3325	8.98266	96.1273	34.8533	150.827	30.3383	274.891	55.3152	9660.27	0.332327	15.2001	113.662	82.4597	710.334	0.966027	18.6088	0.23609	1.3784	37.3738	1.71703	36.7688
NJ-Z-4	NJ-Z-4-89	886.713	9.57807	256.575	11.0949	653.2	0.779807	0.0758193	9.67077	0.0339236	0.824469	2.00254	0.469154	12.8672	4.51756	55.3323	21.386	100.587	20.8789	196.029	41.1853	10177.8	0.413766	11.264	40.4484	62.1812	465.86	1.01778	46.6819	0.213701	0.650492	97.8902	1.88466	94.7437
NJ-Z-4	NJ-Z-4-90	901.649	6.80748	256.957	7.80734	589.378	1.82941	0.00661969	35.9455	0.0935442	1.82452	3.09327	0.769434	14.1806	4.46587	50.3477	19.1768	88.0103	19.3122	185.791	39.4845	10120.1	1.0584	52.9697	239.331	273.1	462.502	1.01201	116.007	0.29737	0.876352	60.063	1.72847	43.8715
NJ-Z-4	NJ-Z-4-91	838.617	7.81961	423.212	17.2448	1088.37	0.380853	0.024447	3.69752	0.0951925	1.53979	3.4652	0.395213	22.1931	8.227	97.1976	37.104	159.738	30.4315	260.433	52.61	9700.93	0.177295	20.9065	62.6652	126.697	677.152	0.970093	10.9334	0.104314	0.494605	75.1566	2.14813	91.1735
NJ-Z-4	NJ-Z-4-93	765.539	5.29298	453.116	10.3119	2938.24	2.04742	0.093172	45.354	0.69718	13.2488	21.4094	5.09278	94.4503	27.4469	297.176	102.362	419.791	79.4631	678.674	128.9	7651.15	0.634613	72.0299	638.344	363.891	1914.16	0.765115	19.1694	0.292912	1.75422	31.6999	3.22625	36.311
NJ-Z-4	NJ-Z-4-94	858.802	7.84418	298.05	14.5099	1056.74	0.810559	0.0239502	18.1435	0.176118	3.43664	5.42069	1.39085	26.7061	8.12366	97.596	35.3203	153.634	32.5879	298.849	64.6494	9331.28	0.44223	22.7416	124.817	116.381	746.058	0.933128	30.3298	0.28999	1.07249	55.1311	1.83289	46.403
NJ-Z-4	NJ-Z-4-95	887.187	11.1563	225.703	11.266	613.455	1.04499	0.00132893	10.4437	0.0232801	0.470086	1.58211	0.308081	10.9973	3.84398	49.4794	19.6611	93.217	20.6497	199.314	41.8038	11738.7	0.58311	9.61835	30.9651	54.043	451.795	1.17387	136.158	0.166368	0.572973	125.98	1.7921	136.531
NJ-Z-4	NJ-Z-4-96	837.952	6.32675	943.185	17.0002	2014.08	2.85134	5.8532	28.8724	2.34997	14.0749	9.10656	1.08526	42.8219	15.1694	182.98	69.7521	314.964	62.5286	561.819	108.387	8576.22	0.922806	40.4329	212.063	218.082	1419.76	0.857622	1.90871	0.139689	0.972402	61.6938	3.08986	33.0936
NJ-Z-4	NJ-Z-4-97	772.833	7.11426	236.696	31.583	541.476	1.25177	0.544199	19.415	0.181639	1.27031	2.43399	0.270515	11.2663	3.73102	44.0173	17.8123	80.6448	17.2244	163.141	33.7439	11061	0.563074	23.1944	127.23	139.184	395.697	1.1061	15.0772	0.131879	0.914112	67.0262	2.2231	52.7352
NJ-Z-4	NJ-Z-4-98	814.193	14.9577	248.087	8.70171	666.362	0.363343	0	8.31842	0.0599697	1.09901	2.48145	0.772176	14.0044	5.00422	60.1414	22.8462	103.694	21.7446	207.181	42.7038	9152.85	0.155122	4.10809	20.6787	24.0415	490.051	0.915285	43.0637	0.315609	0.860126	83.4918	2.34231	78.9594
NJ-Z-4	NJ-Z-4-99	758.958	8.57253	208.587	4.23475	486.299	0.763901	0	9.54695	0.0377891	0.395649	1.51584	0.582767	7.73347	2.8266	33.8998	14.8681	80.0969	19.25	212.681	51.3713	9978.8	0.457461	11.083	45.2119	71.725	434.806	0.99788	78.4333	0.422706	0.630351	140.305	1.66987	108.045
NJ-Z-5	NJ-Z-5-01	763.374	8.48835	513.114	4.97667	1330.28	2.27857	0.015514	33.0363	0.0631331	1.03137	2.57353	0.671431	19.0491	7.18531	100.496	43.5738	223.821	51.8742	523.692	115.269	11172.7	0.895401	16.4837	86.321	100.539	1122.35	1.11727	147.889	0.211408	0.858585	203.492	2.54475	136.489
NJ-Z-5	NJ-Z-5-02	2549.07	42.9025	198.973	2.07584	337.928	1.17961	0.00592607	11.5333	0.0491244	0.755417	2.18303	0.454164	9.72353	2.87489	32.0763	11.1708	48.5495	10.091	97.7741	20.5943	11188.4	0.638374	100.45	142.762	156.788	247.836	1.11884	69.5266	0.254297	0.91054	44.7883	1.84784	57.1553
NJ-Z-5	NJ-Z-5-03	888.766	6.97203	178.818	5.30787	348.457	0.966127	0	13.504	0.0355998	0.54411	1.32353	0.388148	6.03988	2.12056	26.0631	11.1959	53.7306	12.7596	135.599	31.3845	9586.87	0.478108	34.6871	123.341	189.432	294.689	0.958687	117.765	0.351836	0.651112	102.452	2.02073	67.5923
NJ-Z-5	NJ-Z-5-04	899.385	8.78587	626.76	8.19108	322.269	1.09402	2.38996	25.1346	0.345414	2.01466	1.47118	0.620169	7.94797	2.64044	28.2827	10.4484	47.9882	10.3729	104.916	22.0029	9469.49	0.548718	18.8295	66.8163	100.802	266.576	0.946949	5.98676	0.442832	0.662848	71.314	1.99378	33.2629
NJ-Z-5	NJ-Z-5-05	1898.15	38.735	580.75	16.5448	782.58	0.56505	0.00326125	3.24159	0.194154	3.5152	5.97223	0.2165	27.8909	8.49372	83.4567	26.7111	104.97	19.1972	167.515	31.181	11658	0.315908	89.7307	89.2975	226.469	482.559	1.1658	5.14874	0.0427196	0.394303	28.049	1.78865	37.7158
NJ-Z-5	NJ-Z-5-06	886.921	9.56432	451.207	16.6969	710.437	1.11904	2.23728	12.9082	0.625397	3.08735	2.94159	0.788588	14.3426	5.11491	61.311	24.1523	110.882	23.6101	220.252	44.8756	8936.72	0.616469	13.5381	40.9691	75.7401	527.129	0.893672	2.63267	0.305469	0.540917	74.8753	1.81524	40.7016
NJ-Z-5	NJ-Z-5-07	853.754	8.61576	172.541	9.26598	332.22	0.362881	0.0797165	6.68051	0.133902	1.54815	2.33132	1.05022	8.37189	2.41135	26.9454	10.5488	49.0641	11.7922	125.25	29.3244	9064.35	0.263359	13.8672	62.9928	73.5391	275.531	0.906435	12.505	0.646959	0.856589	53.7248	1.3779	28.963
NJ-Z-5	NJ-Z-5-08	764.428	8.54995	161.457	3.38256	375.618	0.643838	0.00300636	11.2469	0.0135932	0.298468	0.896494	0.37039	5.59397	1.99291	26.4282	11.6202	60.1132	14.8858	162.953	40.252	11848.6	0.386679	11.8587	51.3795	75.7998	336.668	1.18486	235.952	0.386088	0.677831	181.767	1.66504	118.025
NJ-Z-5	NJ-Z-5-09	757.196	8.45104	347.924	9.66021	1091.08	1.4405	0.0543394	18.832	0.0750729	1.57806	3.05097	0.756233	19.2856	7.23761	88.8942	36.7934	172.568	38.1182	365.317	78.7059	10128.7	0.716291	18.0236	117.219	105.231	831.266	1.01287	60.364	0.229172	1.11393	119.738	2.01106	85.4676
NJ-Z-5	NJ-Z-5-10	876.605	9.33039	651.877	6.93706	270.866	0.585928	3.0855	12.191	0.697674	3.02582	1.06158	0.363428	3.81288	1.36482	18.1552	7.80483	44.4293	11.3315	130.426	33.6523	10117.1	0.356352	16.0512	42.2507	94.7444	271.402	1.01171	1.95649	0.491594	0.445944	122.86	1.64424	23.1021
NJ-Z-5	NJ-Z-5-11	752.736	9.12541	339.157	12.344	666.377	1.00729	0.0460029	18.1821	0.0470474	1.08997	2.20188	0.542706	14.0219	4.82667	58.781	22.2431	102.269	21.7739	201.41	43.114	10404.1	0.529509	10.0771	57.2532	62.6662	490.549	1.04041	86.1962	0.226494	0.913621	91.4716	1.90231	80.6248
NJ-Z-5	NJ-Z-5-12	743.898	7.51405	334.859	18.0058	780.753	0.723926	0.00315915	11.463	0.102368	1.63619	3.42173	0.569537	17.3332	5.77243	68.3477	26.0817	118.486	25.2764	234.471	49.2002	9356.97	0.376374	17.8203	97.8999	113.082	562.166	0.935697	34.3398	0.184042	0.865745	68.5242	1.92342	61.747
NJ-Z-5	NJ-Z-5-14	852.918	9.75571	277.77	9.70336	810.411	0.87124	0.0400472	10.5763	0.0930493	1.46917	3.15047	1.09796	15.5105	5.26377	66.967	26.3234	128.586	28.0262	277.921	63.129	9301.95	0.501978	14.7441	64.2033	82.3943	628.155	0.930195	30.0957	0.394102	0.77922	88.2158	1.73561	66.8376
NJ-Z-5	NJ-Z-5-15	961.868	10.4306	365.206	14.6961	776.218	0.570012	0.00317667	11.8012	0.062239	0.980534	2.50793	0.52074	15.1603	5.30613	63.4587	25.8642	118.752	25.2625	245.35	53.0486	10585.1	0.311081	13.104	39.767	67.0337	568.079	1.05851	57.6859	0.199153	0.593239	97.8301	1.83236	90.0217
NJ-Z-5	NJ-Z-5-16	780.396	11.2736	258.524	10.8996	622.786	0.650425	0	15.1455	0.0198515	0.717357	2.26011	0.474307	11.9752	4.30864	53.5025	20.8033	95.3237	20.5617	193.72	40.978	10294.8	0.291122	8.15197	45.215	48.6521	459.79	1.02948	236.86	0.223907	0.929353	85.7127	2.2342	98.2555
NJ-Z-5	NJ-Z-5-17	884.824	7.00632	181.05	5.85595	352.311	1.19378	0.00679135	19.9148	0.0332648	0.693377	1.47209	0.540997	7.39437	2.40365	28.9995	11.2806	54.4551	12.2688	126.909	29.1665	9615.65	0.637301	24.5869	83.4324	136.762	295.539	0.961565	171.803	0.409068	0.610054	86.2103	1.87318	61.5231
NJ-Z-5	NJ-Z-5-18	977.644	8.15451	206.091	6.90916	506.048	0.759315	0.0137461	12.8255	0.0517921	0.955384	1.98658	0.443931	7.96659	2.71044	34.2939	15.217	80.4101	20.7788	230.42	57.4404	10459.8	0.338691	24.1688	62.7624	123.523	465.514	1.04598	69.4874	0.2958	0.508102	115.989	2.24191	53.1582
NJ-Z-5	NJ-Z-5-19	768.017	5.80334	409.585	10.3847	803.2	1.99007	0.0165757	23.0924	0.0924306	1.33163	2.5155	0.288814	15.1262	5.45817	64.2721	25.3484	121.212	26.2478	251.257	51.9285	12899.3	1.11586	45.073	198.815	284.615	588.187	1.28993	72.3614	0.110597	0.69854	99.8834	1.78344	73.8161
NJ-Z-5	NJ-Z-5-20	782.1	8.03935	913.405	3.70829	1885.63	2.02874	0.0168354	24.5654	0.0583569	1.00786	3.94374	0.753563	24.141	10.7856	148.462	65.0273	318.594	71.0863	704.307	147.522	11739	0.716163	11.1506	47.3337	69.1316	1520.27	1.1739	117.141	0.181395	0.684689	178.589	2.83279	184.949
NJ-Z-5	NJ-Z-5-21	867.71	7.75764	248.981	13.3201	564.676	1.27102	0	17.6659	0.0467069	1.14078	2.2965	0.508411	11.4576	4.0981	48.255	18.4584	83.1365	17.9756	167.419	34.0612	9972	0.647163	21.9994	97.7381	119.394	406.52	0.9972	117.424	0.247743	0.818618	72.9021	1.96398	63.3126
NJ-Z-5	NJ-Z-5-22	746.453	8.40087	306.259	8.39328	668.214	0.839388	0.00328862	8.4784	0.0496147	0.834821	1.76639	0.977945	9.36809	3.49246	46.6106	20.7953	106.002	25.4173	270.623	66.1937	8895.08	0.317746	8.5231	35.7243	56.6972	560.613	0.889508	51.6794	0.590253	0.63009	153.207	2.6417	82.2206
NJ-Z-5	NJ-Z-5-23	767.948	7.14479	325.236	22.759	1433.54	0.593045	0.0232311	15.6915	0.455143	6.73957	9.77093	1.23111	41.6665	12.3264	134.72	48.2602	201.253	38.9944	342.538	67.4034	9864.85	0.329667	26.6327	195.662	145.74	921.073	0.986485	10.4888	0.159224	1.34254	35.0569	1.79892	33.7772
NJ-Z-5	NJ-Z-5-24	865.156	8.97891	296.571	10.2883	627.602	0.951974	0	12.5079	0.0865127	1.13189	2.44199	0.679549	13.4434	4.40109	51.1099	20.4335	93.731	20.3408	197.876	44.6052	9630.7	0.775938	17.902	75.4177	98.0187	462.789	0.96307	44.8855	0.287946	0.769421	81.0304	1.22687	66.0838
NJ-Z-5	NJ-Z-5-25	765.459	6.64968	302.182	11.8994	1394.91	0.66003	0.146151	20.9586	0.296273	4.42835	7.08037	1.74612	40.2527	12.2661	130.478	47.9691	202.177	40.5954	359.103	72.8763	10215.4	0.366605	26.2912	200.766	143.982	940.373	1.02154	18.3363	0.248648	1.39438	50.718	1.80038	47.8923
NJ-Z-5	NJ-Z-5-26	905.885	7.84825	340.348	15.8776	548.934	2.11198	0.660379	31.0161	0.291787	2.09788	2.41145	0.758052	11.3679	3.70383	43.057	17.0662	83.5146	19.366	197.198	43.8507	8975.58	1.0027	35.7535	133.176	186.628	456.36	0.897558	17.3032	0.367755	0.713589	81.7759	2.1063	38.3793
NJ-Z-5	NJ-Z-5-27	770.163	7.90902	557.043	5.07477	1346.01	2.75168	1.0993	42.7586	0.426206	2.91934	3.1041	0.465483	20.073	7.60944	103.805	43.4221	215.527	48.1132	471.337	101.549	10948.2	1.05003	19.7938	114.13	117.599	1062.21	1.09482	15.3137	0.136065	0.970498	151.844	2.62057	68.9992
NJ-Z-5	NJ-Z-5-28	777.613	8.3242	290.231	7.79018	759.585	1.01893	0.00960348	13.3942	0.0434188	0.912897	1.83613	0.437453	10.2495	4.02334	52.2466	23.347	122.733	30.0681	320.395	76.9636	10827.3	0.526004	21.8	99.1447	134.292	656.659	1.08273	87.9725	0.243785	0.738278	174.494	1.93712	85.6863
NJ-Z-5	NJ-Z-5-29	890.163	9.22356	291.779	5.48024	628.263	1.47503	0.0167664	17.5451	0.138972	1.98741	3.08517	1.21854	10.3215	3.78167	45.8556	19.12	98.3684	24.1699	261.217	63.3633	9645.44	0.849634	39.4056	166.1	210.325	550.19	0.964544	37.3871	0.596935	0.789732	84.6686	1.73607	37.9363
NJ-Z-5	NJ-Z-5-30	757.821	10.3305	369.855	19.9319	814.37	0.705673	0.0102442	12.8263	0.0411688	0.895889	2.29471	0.615294	15.5241	5.59669	70.2239	27.368	125.358	27.5457	256.707	54.0935	10026.4	0.318812	7.87933	45.6897	47.1878	599.1	1.00264	87.9518	0.234335	0.968252	111.869	2.21344	108.987
NJ-Z-5	NJ-Z-5-31	896.13	15.0463	342.495	6.44228	716.185	1.34615	0.00359968	9.69297	0.0348198	1.28613	2.36339	1.44316	13.4231	4.87366	56.4254	22.8255	106.746	24.6754	242.604	55.6374	8113.15	0.321114	4.32912	21.5365	21.8612	542.035	0.811315	82.9849	0.616148	0.985147	102.651	4.19212	67.7468
NJ-Z-5	NJ-Z-5-32	2867.59	42.595	227.593	5.72723	528.931	0.780666	0	11.9882	0.043392	0.878847	2.10274	0.567436	11.4721	3.87746	47.3107	17.7677	80.4404	17.9532	170.407	35.4215	10319.6	0.35804	88.7973	46.0194	125.869	400.23	1.03196	85.7723	0.281258	0.365613	81.0404	2.18039	76.3322
NJ-Z-5	NJ-Z-5-33	833.772	6.71718	114.853	2.74933	176.179	0.872311	0.00684922	3.80001	0.0103219	0.387076	1.00815	0.550193	7.30492	2.12963	19.3064	5.39356	18.4384	2.68477	22.3282	3.85166	14028.2	1.26773	50.7791	17.8697	344.807	87.2001	1.40282	90.2813	0.450258	0.0518252	22.1477	0.688086	69.0279
NJ-Z-5	NJ-Z-5-34	737.755	7.67801	258.261	5.83875	703.234	1.2437	0.0606573	14.2142	0.088723	1.14515	2.12187	0.766094	11.8152	3.97346	51.3106	21.5412	110.895	26.0329	288.852	68.9967	10284.3	0.543433	16.8485	90.1437	106.626	601.813	1.02843	39.0393	0.370177	0.845422	136.131	2.2886	68.9889
NJ-Z-5	NJ-Z-5-35	746.546	7.90453	249.094	11.7728	517.929	0.711869	0.101856	16.0496	0.0682217	0.716089	1.54939	0.317186	10.1848	3.56558	43.8321	16.6817	79.0309	16.7992	163.652	34.2073	10502.7	0.426508	12.8422	61.8709	81.1804	386.756	1.05027	45.692	0.183244	0.76214	105.623	1.66906	89.5004
NJ-Z-5	NJ-Z-5-36	756.203	9.90048	999.585	36.3835	4128.33	1.23019	0.243983	31.8122	1.07887	18.8845	33.1244	21.8344	143.833	42.1984	450.262	156.013	647.425	125.783	1089.8	218.082	7136.75	0.233554	10.8336	109.698	51.7176	2980.38	0.713675	8.39344	0.821584	2.1211	32.9004	5.26727	37.436
NJ-Z-5	NJ-Z-5-37	820.414	7.7893	462.094	11.6664	1216.25	2.91352	0.150094	9.21466	0.102062	1.76911	4.14767	0.450671	25.6671	9.40743	111.82	43.246	191.213	38.7007	348.204	69.5368	10437.8	1.22746	20.2815	74.968	118.892	853.628	1.04378	17.6344	0.102233	0.630554	83.9515	2.37362	90.1667
NJ-Z-5	NJ-Z-5-38	893.644	7.4928	273.919	7.18363	594.171	1.61723	0.0949503	25.4728	0.378492	4.6344	7.34499	2.96718	20.9136	5.62865	55.3729	18.8161	82.5332	18.5361	184.87	41.0108	10300	0.726619	36.0854	151.154	194.635	468.574	1.03	18.985	0.68313	0.7766	25.1696	2.2257	19.4871
NJ-Z-5	NJ-Z-5-39	893.617	8.8457	211.099	5.46841	375.639	1.38864	0.0756172	25.3007	0.209133	2.34344	2.46197	6.49397	8.58511	2.64171	30.7522	11.8479	56.0006	12.6291	135.578	30.2474	9663.39	0.725282	36.68	161.632	193.04	325.167	0.966339	32.8044	3.86967	0.837298	55.0691	1.91462	25.6136
NJ-Z-5	NJ-Z-5-40	763.894	11.1322	1199.37	32.7199	6017.39	1.9615	0.112228	45.2582	0.969839	21.7854	42.583	24.7418	212.761	61.8646	670.038	227.106	916.355	169.032	1431.73	275.78	7528.12	0.316072	11.8616	137.072	51.1611	4100.12	0.752812	13.8455	0.649459	2.67922	33.6222	6.20585	46.4912
NJ-Z-5	NJ-Z-5-41	849.386	8.46385	454.598	18.0966	913.482	0.797652	0.0111725	10.536	0.124657	2.62096	4.21112	3.13745	21.6341	7.27659	83.4511	31.1915	133.727	27.417	246.904	51.0765	9264.83	0.443903	19.0834	34.4208	118.7	623.319	0.926483	25.3298	0.814675	0.289981	58.6313	1.7969	51.6567
NJ-Z-5	NJ-Z-5-42	645.448	5.73281	629.019	26.7809	1424.08	3.72543	0.508743	54.6902	2.54533	27.365	40.8963	15.0897	77.4308	20.4565	172.193	48.0829	189.463	38.1187	355.69	71.2746	9298.27	0.955882	58.863	648.125	397.006	1113.81	0.929827	6.17584	0.807861	1.63253	8.69736	3.89738	10.503
NJ-Z-5	NJ-Z-5-43	738.186	7.09007	417.631	5.02751	1076.41	2.63469	0.0144	19.7599	0.0461131	1.00648	2.98232	0.853783	16.1148	5.86758	77.466	33.5437	171.916	40.8431	430.996	98.923	10169	0.903309	18.0783	75.1021	117.709	900.333	1.0169	118.234	0.300693	0.638032	144.517	2.91671	102.943
NJ-Z-5	NJ-Z-5-44	751.128	7.11189	298.675	14.1739	552.317	0.658523	0.0029487	10.8397	0.0311049	0.689135	1.8933	0.273689	10.6682	3.71512	45.7097	17.7919	80.7563	17.404	162.322	33.339	10868.2	0.411984	13.3221	66.3231	81.5344	385.436	1.08682	104.23	0.146801	0.813438	85.7348	1.59842	90.4718
NJ-Z-5	NJ-Z-5-45	862.693	7.12645	113.888	4.89789	179.406	0.642423	0.0029758	7.77857	0.0156954	0.116359	0.46231	0.227794	2.17399	0.99383	12.2749	5.35502	27.8973	6.86756	79.8189	19.3002	10819.7	0.365034	20.1439	47.586	118.128	163.285	1.08197	142.994	0.577544	0.402834	172.652	1.7599	132.042
NJ-Z-5	NJ-Z-5-46	790.795	6.48446	362.174	8.56218	1265.34	1.94194	0.00553036	17.5976	0.0666716	1.37087	3.76642	0.882676	19.5907	7.32703	96.0319	40.3539	195.327	45.0952	438.505	94.3159	9566.85	0.887338	31.9802	154.746	186.269	960.236	0.956685	79.3066	0.253751	0.830767	116.425	2.1885	95.5484
NJ-Z-5	NJ-Z-5-47	851.674	8.28668	200.634	6.61227	902.66	0.7907	0.00292337	15.6582	0.0837017	2.00232	3.9671	1.05211	20.159	6.36679	74.2729	29.0716	135.252	29.4112	283.79	60.9593	10413.3	0.324873	18.8044	81.4207	102.548	662.049	1.04133	57.2757	0.292515	0.793973	71.5359	2.43387	55.8157
NJ-Z-5	NJ-Z-5-48	867.736	7.1085	278.143	7.13789	352.687	1.36805	1.8068	29.4743	0.516295	2.89422	1.82718	0.743195	7.66588	2.39213	27.386	10.7318	51.061	11.9378	123.454	27.7797	9571.42	0.632095	35.9759	153.704	189.951	299.67	0.957142	7.37625	0.520397	0.809179	67.5653	2.1643	24.4504
NJ-Z-5	NJ-Z-5-49	744.26	8.69751	454.275	17.1606	1810.81	2.16533	0.0194313	17.8893	0.2079	3.04604	6.45714	1.81396	34.9662	11.95	144.246	59.2348	274.396	59.4492	549.245	116.13	8352.79	0.574985	20.8169	116.499	124.864	1279.05	0.835279	25.7496	0.294555	0.933008	85.0602	3.7659	69.6943
NJ-Z-5	NJ-Z-5-50	767.877	7.40202	887.284	3.93083	630.713	1.30307	2.83502	25.8669	0.791079	3.09785	2.26404	0.687598	10.5094	3.35067	45.3487	19.0469	95.4252	22.9714	249.18	58.5892	10758.1	0.611986	26.6327	136.509	158.279	539.964	1.07581	4.16636	0.359584	0.862457	110.06	2.12925	34.6688
NJ-Z-5	NJ-Z-5-51	759.862	9.54808	402.565	16.194	967.062	0.673872	0.00401014	16.3766	0.0880005	1.74872	3.5556	0.72875	20.1542	6.38352	79.134	30.7156	145.797	32.4122	309.823	66.1523	9923.14	0.423349	8.64442	53.9123	49.2026	713.073	0.992314	56.7387	0.207144	1.09572	87.1366	1.59176	67.5086
NJ-Z-5	NJ-Z-5-52	875.963	7.74362	199.626	5.78144	339.397	1.22446	0.480567	21.2085	0.133151	1.04652	1.49327	0.525749	6.7252	2.10264	25.9649	10.3277	51.7928	11.8362	125.914	29.3946	10349.3	0.593765	29.6929	113.299	160.637	288.946	1.03493	20.2108	0.426711	0.705313	84.321	2.06219	42.1986
NJ-Z-5	NJ-Z-5-53	2477.78	30.8675	202.821	15.1119	665.308	2.47636	0.070196	25.2582	0.288488	3.63254	5.77188	1.55618	19.1587	5.45921	61.5117	22.2413	95.339	20.3681	187.81	37.5688	10277.8	1.30223	168.705	200.462	255.464	486.034	1.02778	24.7661	0.409771	0.784696	32.5388	1.90163	27.5906
NJ-Z-5	NJ-Z-5-54	761.618	7.9044	412.477	13.292	1397.22	1.02217	0.0766333	20.8258	0.118138	2.61458	4.51864	1.10685	28.5502	9.4496	116.085	46.0885	211.739	45.2841	429.498	88.2739	9928.81	0.489238	15.486	106.655	88.1928	1004.23	0.992881	43.4347	0.226561	1.20934	95.0504	2.0893	70.0897
NJ-Z-5	NJ-Z-5-55	907.397	8.77744	362.287	10.0666	749.165	2.2002	0.194929	33.0698	0.895882	9.47789	14.3779	5.03933	28.272	7.56098	71.9326	23.1126	100.433	21.6638	223.21	49.6631	9651.09	0.953939	48.2888	223.848	255.141	588.903	0.965109	10.5406	0.750466	0.87735	15.5245	2.30644	12.5925
NJ-Z-5	NJ-Z-5-56	797.327	9.46855	307.159	18.3852	1146.47	0.935821	0.122929	21.3241	0.691959	8.54753	13.7812	4.84632	40.4425	11.5128	112.901	38.6094	160.445	32.9967	301.873	62.3584	9591.66	0.392807	29.5481	232.983	160.637	810.454	0.959166	8.93133	0.582537	1.45037	21.9048	2.38239	21.4011
NJ-Z-5	NJ-Z-5-57	787.618	12.2011	277.915	13.1866	602.309	0.649025	0.0837736	12.4748	0.047292	0.557224	1.71588	0.316752	9.54108	3.50962	44.9878	19.2309	93.3981	21.1968	201.702	43.383	11252.6	0.334265	8.26294	39.3624	50.5115	452.145	1.12526	47.8893	0.189484	0.779276	117.55	1.94165	106.954
NJ-Z-5	NJ-Z-5-58	787.413	13.2843	209.994	18.8608	668.658	0.312805	0.00697907	10.7486	0.102537	2.49319	4.39827	1.19899	20.0738	5.72706	60.5329	22.1014	93.8819	18.8668	167.876	33.7989	10037.4	0.163711	6.45919	46.2387	35.6836	441.808	1.00374	31.68	0.327015	1.29579	38.1687	1.91071	38.0421
NJ-Z-5	NJ-Z-5-59	796.916	12.0587	253.093	10.1275	518.745	0.649447	0	12.5148	0.0118556	0.477193	1.25243	0.306916	7.31665	2.99338	37.0831	16.6644	79.7181	18.3303	181.876	39.5124	11221.9	0.278207	6.98532	33.3875	41.4615	398.057	1.12219	327.722	0.241683	0.805266	145.219	2.3344	107.32
NJ-Z-5	NJ-Z-5-60	891.382	8.53941	282.619	7.65142	1409.96	1.1203	0.015332	15.6592	0.182032	3.3686	5.45127	1.69894	28.9215	9.73637	116.588	45.6349	209.856	46.0971	438.191	95.3322	9554.87	0.539894	30.9157	141.833	160.315	1016.73	0.955487	25.8348	0.332173	0.884718	80.3832	2.07505	55.9975
NJ-Z-5	NJ-Z-5-61	888.769	9.4284	199.575	10.6574	463.453	1.7077	0.0191091	22.9425	0.167969	1.93101	3.20563	1.6533	14.2436	3.68543	39.7065	14.9705	66.0378	14.3821	140.814	30.9162	7829.69	0.797208	16.7423	65.8935	90.2778	354.675	0.782969	40.5553	0.631597	0.729897	43.927	2.1421	32.9491
NJ-Z-5	NJ-Z-5-62	763.667	9.07621	187.347	8.04609	865.215	0.470115	0	18.891	0.10917	2.35861	5.41327	1.08694	25.595	7.15881	77.4662	28.3548	124.481	25.2662	231.834	47.3799	10609.3	0.25382	12.2173	84.8341	68.6499	595.395	1.06093	53.7222	0.234356	1.23575	42.827	1.85216	47.1545
NJ-Z-5	NJ-Z-5-63	850.749	8.346	104.082	3.07436	370.353	0.667431	0.0163732	15.667	0.0222048	0.558672	1.32543	0.486365	6.72525	2.13216	27.568	10.9446	56.1006	13.9568	145.759	34.8588	11636.2	0.476785	21.0193	84.8099	117.353	316.121	1.16362	169.076	0.405207	0.722689	109.971	1.39986	70.1449
NJ-Z-5	NJ-Z-5-64	771.367	7.69491	371.445	7.7436	843.014	1.40407	0.0101413	25.022	0.0636724	1.16896	3.018	0.583504	17.2384	5.94607	69.2691	26.8607	126.69	27.0255	261.01	55.6251	10503.3	0.851324	16.8128	90.9639	100.016	619.531	1.05033	114.682	0.194197	0.909496	86.4845	1.64928	82.2093
NJ-Z-5	NJ-Z-5-65	1927.79	42.13	215.774	19.6957	469.49	1.30945	0.0202749	15.0356	0.0611021	1.09714	3.10482	0.405533	13.1951	4.03025	44.435	16.2031	65.7151	12.8369	115.405	22.5185	10377.8	0.522166	41.7809	83.6595	82.5808	314.063	1.03778	67.4268	0.165485	1.01306	37.1695	2.50773	54.8124
NJ-Z-5	NJ-Z-5-66	766.769	8.89138	408.163	13.8548	883.547	0.855563	0.00669675	17.0154	0.0782043	1.26166	2.50317	0.562563	15.8671	5.7027	72.1311	28.8843	132.156	29.0343	270.617	56.6759	10371.4	0.36018	12.1765	66.7025	71.6001	632.496	1.03714	65.3065	0.207311	0.931598	108.11	2.37538	85.9875
NJ-Z-5	NJ-Z-5-67	844.219	6.55145	260.644	3.84683	506.882	1.16726	0.753168	16.1865	0.259312	1.80343	1.85774	0.823001	9.24219	3.13006	37.225	15.4896	77.7058	18.3391	195.742	48.0355	10376.8	0.584723	36.4629	169.022	198.922	426.593	1.03768	8.95416	0.49687	0.84969	105.366	1.99627	40.679
NJ-Z-5	NJ-Z-5-68	1975.93	34.41	202.419	11.0164	642.162	11.55	0.00328226	33.5835	0.0692411	1.08913	2.1815	0.438192	12.9747	4.6613	55.2916	21.0592	96.661	21.0041	197.318	38.7607	11785.2	4.8363	159.466	193.336	351.464	485.095	1.17852	147.771	0.195233	0.550088	90.4505	2.38819	76.1123
NJ-Z-5	NJ-Z-5-70	831.938	8.11655	271.6	2.91247	597.619	1.01348	0.00320881	17.3144	0.0265929	0.689813	1.44981	0.53907	10.3639	3.43485	44.0525	18.7256	93.9348	22.4884	237.949	55.7427	10922.5	0.465563	22.8669	109.667	124.394	506.715	1.09225	192.81	0.310283	0.881612	164.124	2.17689	94.2465
NJ-Z-5	NJ-Z-5-71	776.767	9.15887	243.661	21.6508	811.223	0.427912	0.0403021	15.3224	0.300978	4.12746	6.02548	1.20447	23.641	6.81987	74.4249	27.7699	117.081	22.96	202.987	41.6165	8847.3	0.182841	13.2516	101.583	73.0984	544.321	0.88473	14.9999	0.268958	1.38967	33.6882	2.34035	30.3834
NJ-Z-5	NJ-Z-5-72	899.966	7.53958	195.913	2.05049	1008.75	4.23934	0	17.7598	0.0634889	1.36066	3.55043	1.06974	23.3802	8.28716	98.2233	37.6186	157.15	30.3767	250.149	46.9263	7051.46	1.31725	24.0226	53.4994	141.537	675.916	0.705146	86.8444	0.269297	0.377989	70.4561	3.21832	99.853
NJ-Z-5	NJ-Z-5-73	900.241	7.52869	345.939	10.3081	2257.49	0.668698	0.0205918	11.8271	0.321216	5.72275	10.7941	3.36488	57.866	18.8059	216.606	80.4247	352.403	69.0773	613.731	122.113	8355.98	0.367669	30.5177	119.058	163.166	1563.08	0.835598	11.1446	0.329505	0.729672	56.8582	1.81875	57.917
NJ-Z-5	NJ-Z-5-74	852.229	8.76122	216.192	10.122	385.899	0.97026	0.00731189	16.4356	0.0549492	0.760521	1.56989	0.354819	7.66215	2.67809	31.0285	12.4626	57.4681	12.2448	118.529	25.1324	10290.7	0.523538	16.7815	86.7583	90.5011	286.389	1.02907	88.1573	0.257332	0.958643	75.5015	1.85327	60.5638
NJ-Z-5	NJ-Z-5-75	821.363	11.722	241.527	8.42376	506.711	0.772401	0	8.28123	0.0443513	0.733788	1.45002	0.781139	6.77887	2.40615	34.5383	15.8571	83.7786	19.8583	212.781	53.6752	7955.6	0.251049	6.38444	26.1634	37.8978	440.964	0.79556	57.9684	0.634315	0.690367	146.744	3.07669	70.8878
NJ-Z-5	NJ-Z-5-76	760.48	8.21327	341.273	18.8919	659.281	0.606578	0.0541084	10.4512	0.107727	1.57138	2.11282	0.460157	13.9441	4.7192	57.7233	21.8704	99.2565	20.6541	186.176	39.6028	9871.08	0.292807	14.7496	83.3396	88.8055	458.703	0.987108	25.0715	0.194303	0.938451	88.117	2.0716	64.0547
NJ-Z-5	NJ-Z-5-77	2033.33	43.515	279.191	17.7941	614.4	1.84399	0.0167824	10.3717	0.10164	1.89899	3.92367	0.320837	18.3073	5.82277	60.2665	21.4479	89.7808	17.5935	149.361	28.4919	9776.09	0.618585	34.3268	64.037	68.3487	407.705	0.977609	29.7137	0.0964279	0.936917	38.0667	2.98099	47.0959
NJ-Z-5	NJ-Z-5-78	2673.77	33.025	881.252	12.8467	1836	4.87984	0.0911046	9.06099	0.53671	5.95376	11.4646	2.22316	41.4331	15.365	177.987	60.9606	252.963	47.9299	405.926	72.9233	10906.9	2.56334	273.253	148.903	427.087	1104.82	1.09069	4.90738	0.277201	0.348648	35.4069	1.9037	45.4197
NJ-Z-5	NJ-Z-5-79	848.697	8.02252	177.972	6.57509	561.911	1.10918	0.00326677	16.9035	0.027028	0.75297	1.5541	0.327026	9.03127	3.14065	39.1817	16.907	86.4884	20.9638	217.742	50.1865	10407.9	0.67971	25.5212	94.3276	148.575	463.209	1.04079	185.19	0.208423	0.634881	140.107	1.63184	77.248
NJ-Z-5	NJ-Z-5-80	779.366	8.16788	164.297	16.0135	688.343	0.57569	0.0214281	7.60611	0.075222	1.61392	3.2685	0.298848	16.1063	5.18143	62.1393	23.3581	100.643	20.7784	181.873	36.3314	9170.74	0.262528	12.8038	62.0716	78.1384	459.294	0.917074	28.1749	0.103321	0.794381	55.6441	2.19287	57.5136
NJ-Z-5	NJ-Z-5-81	863.416	7.3832	356.984	6.80545	1083.42	1.3866	0.0188085	16.2745	0.0576859	1.18742	2.59485	0.609394	17.5115	6.42795	80.2415	34.3633	167.619	37.9604	364.682	80.5513	10656.6	0.68506	39.0426	188.477	210.039	810.1	1.06566	77.4631	0.205665	0.897343	140.541	2.02406	98.5
NJ-Z-5	NJ-Z-5-82	754.156	8.16212	413.831	15.9421	1204.8	1.17672	0.01727	16.9333	0.127345	2.04441	5.76779	0.955018	27.172	8.78863	101.321	39.2859	181.381	38.4483	361.365	74.915	9099.45	0.598279	17.1821	97.5731	106.235	858.522	0.909945	39.1537	0.193805	0.918469	62.6523	1.96684	67.1267
NJ-Z-5	NJ-Z-5-83	821.012	8.69972	324.045	8.51929	1357.01	0.646859	0.0068074	21.0159	0.0998921	2.93983	4.82117	1.19558	29.3817	9.49257	116.611	44.9478	208.344	43.7117	405.789	86.4109	10840.9	0.391454	19.2948	118.982	104.706	974.767	1.08409	63.579	0.236274	1.13635	84.1681	1.65245	63.853
NJ-Z-5	NJ-Z-5-84	759.932	12.2136	286.722	64.2714	773.299	0.605173	0.0288498	9.34873	0.0542815	1.01005	2.33013	0.760106	15.56	5.29715	65.1438	25.6128	118.433	24.7999	225.974	47.3868	9555.34	0.190399	6.21945	41.9702	36.1034	541.74	0.955534	44.0785	0.288194	1.1625	96.9792	3.17845	92.453
NJ-Z-5	NJ-Z-5-85	856.436	8.60696	203.67	5.36028	387.359	0.803454	0.0173305	11.2914	0.06263	0.970542	1.61769	0.799766	6.63582	2.36783	28.8711	11.6934	58.7606	14.0262	151.037	37.4958	9667.67	0.495521	28.7453	99.9192	165.981	325.647	0.966767	50.383	0.643384	0.601993	93.3661	1.62143	47.5945
NJ-Z-5	NJ-Z-5-86	920.662	11.3268	246.961	10.2269	1077.2	0.417895	0.0109129	9.68096	0.117779	2.50249	5.99656	1.40894	28.5803	8.63567	99.3019	35.1678	159.395	32.7537	283.474	58.5987	10212	0.266089	12.4581	54.8834	61.8946	725.625	1.0212	24.6044	0.27253	0.886723	47.2727	1.57051	56.241
NJ-Z-5	NJ-Z-5-87	736.897	8.12573	312.556	11.0577	742.065	0.859659	0.00714914	17.651	0.0460373	0.790905	2.54896	0.523921	14.2563	5.26296	62.2655	24.9375	113.252	24.1006	224.75	47.3521	9967.76	0.364621	16.6782	104.65	100.812	537.745	0.996776	112.056	0.209991	1.03808	88.1731	2.35768	103.155
NJ-Z-5	NJ-Z-5-88	767.934	9.87586	398.281	14.1942	749.143	0.648453	0.322848	14.7192	0.161619	1.54925	2.36053	0.605694	13.1462	4.69269	61.5289	24.9202	117.47	24.7892	238.678	50.937	9817.98	0.298998	12.5125	71.2165	73.3873	555.882	0.981798	15.7017	0.263047	0.970419	101.112	2.16876	65.7809
NJ-Z-5	NJ-Z-5-89	1394.44	56.485	209.683	5.09669	1579.63	19.6758	0.00116979	23.0716	0.148035	2.30902	5.73587	0.407449	34.5082	12.3885	153.1	57.9831	240.546	45.6018	367.617	64.2168	9628.06	5.98032	67.0285	154.672	221.822	1007.64	0.962806	48.2327	0.0683989	0.697281	64.0909	3.29009	92.9969
NJ-Z-5	NJ-Z-5-90	2039.81	51.85	88.843	15.0623	84.4854	0.448855	0	12.6163	0.0460754	0.352787	0.842562	0.508325	4.16566	0.884262	9.2172	2.8492	10.451	2.06644	17.4707	3.88998	9888.85	0.0867203	43.2476	76.1647	84.5344	65.3604	0.988885	85.0089	0.679984	0.900991	20.7352	5.17589	37.0663
NJ-Z-5	NJ-Z-5-91	895.371	8.98945	443.901	3.12568	2259.13	12.2872	0.172958	42.2454	0.445245	5.72529	10.5608	1.59043	58.2924	19.4368	229.325	83.9096	343.01	65.1896	530.955	101.004	7813.99	3.26078	91.1974	336.522	461.811	1491.86	0.781399	25.4879	0.155499	0.7287	50.276	3.76817	61.7695
NJ-Z-5	NJ-Z-5-92	722.82	9.02529	309.109	19.2549	1549.66	0.540629	0.0349312	12.978	0.258055	4.16115	8.17193	1.7411	41.011	12.65	146.887	53.4893	231.168	46.12	403.534	81.7558	9275.76	0.316259	15.2536	118.174	83.8078	1043.96	0.927576	14.8099	0.237325	1.41007	49.3806	1.70945	53.2744
NJ-Z-5	NJ-Z-5-93	639.202	6.7219	420.566	4.88785	1208.68	2.80974	0.247334	18.5829	0.138224	1.50122	3.1032	0.563372	21.7536	8.18489	105.022	41.7606	195.37	40.4514	371.901	78.6899	11272.1	1.50436	26.8288	98.6488	206.545	887.269	1.12721	24.305	0.154009	0.477615	119.844	1.86773	103.801
NJ-Z-5	NJ-Z-5-94	870.139	11.2844	234.566	8.40523	523.811	0.89764	0.00692102	5.52182	0.0365299	0.316573	1.16143	0.429999	6.70093	2.59217	35.2385	16.1873	83.1435	21.1934	234.387	58.7977	9131.81	0.563614	8.78681	19.8903	49.9054	465.714	0.913181	43.616	0.368854	0.39856	201.809	1.59265	141.653
NJ-Z-5	NJ-Z-5-95	705.458	8.54	247.676	11.2365	530.88	0.802306	0	15.1289	0.0342342	0.645863	1.46041	0.355536	10.5584	3.69628	42.9914	17.2536	79.5279	17.3273	162.617	33.8038	10509.7	0.389684	11.9069	60.9757	75.8687	385.401	1.05097	137.199	0.201231	0.8037	111.35	2.05887	96.0023
NJ-Z-5	NJ-Z-5-96	2005.56	41.51	177.64	7.95365	525.389	2.92232	0.0103792	13.9956	0.0756713	1.34367	2.64715	0.196862	14.7178	4.43716	50.7062	18.5906	77.8532	15.2272	135.853	26.8891	10629.2	0.893855	45.1159	77.2219	92.7142	362.544	1.06292	54.4273	0.0763412	0.832903	51.3206	3.26934	56.8922
NJ-Z-5	NJ-Z-5-97	890.041	8.53989	373.63	8.4896	1029.28	1.37086	0.00349278	11.4797	0.0395191	0.787656	2.14566	0.221138	14.9881	5.9096	78.5452	32.5933	159.854	35.7005	341.429	73.6582	11539.1	0.868388	25.8702	72.6235	138.376	757.354	1.15391	87.0974	0.0876904	0.524827	159.125	1.57863	136.327
NJ-Z-5	NJ-Z-5-98	784.646	8.54102	304.643	16.9054	569.211	1.06158	0.334216	14.7745	0.133198	1.07212	1.88955	0.346995	10.3423	3.72425	47.5073	18.2338	85.816	18.2357	175.358	36.9493	9902.97	0.45799	14.0336	65.6007	79.9973	414.717	0.990297	17.1686	0.190903	0.820036	92.8041	2.31791	69.4535
NJ-Z-5	NJ-Z-5-99	824.432	7.87509	126.855	2.68702	148.288	0.411945	0	6.53993	0.00680286	0.162563	0.157237	0.202569	2.22204	0.841711	10.1718	4.41505	23.8313	5.77818	64.2916	16.9845	10659.1	0.384179	19.4974	50.7078	116.526	135.605	1.06591	298.458	0.589934	0.435162	408.882	1.07227	127.262
NJ-Z-5	NJ-Z-5-101	718.791	8.40621	243.628	10.1431	538.57	0.711491	0	12.8971	0.0183032	0.669446	1.53263	0.367868	10.0236	3.59894	45.4522	17.8265	81.4385	17.5883	164.682	34.3466	10236.8	0.365917	11.0042	59.3295	69.1383	390.442	1.02368	218.759	0.215755	0.858127	107.451	1.9444	97.5518
NJ-Z-5	NJ-Z-5-102	851.47	8.64802	174.215	9.48271	332.579	1.15552	0	19.6629	0.0494411	0.751344	1.41298	0.477316	7.23525	2.4087	28.4836	10.7865	50.5818	10.9815	103.708	22.4945	9196.62	0.571768	17.5406	60.3953	96.7937	259.034	0.919662	123.47	0.370342	0.623959	73.3965	2.02096	58.0687
NJ-Z-5	NJ-Z-5-103	828.06	8.23956	250.784	12.2524	523.148	1.19344	0.006321	17.0446	0.0405688	0.683714	1.97299	0.459473	11.647	3.6572	45.5932	17.378	77.647	16.7577	160.379	34.7394	10110.1	0.584425	16.2633	87.8082	82.8588	388.006	1.01101	122.768	0.227735	1.05973	81.2871	2.04209	89.7933
NJ-Z-5	NJ-Z-5-104	750.925	8.66855	343.806	16.057	1092.73	1.07646	0.0112387	11.9499	0.218543	3.07967	5.31958	1.19186	24.8001	8.15757	97.7263	36.9417	168.166	35.4069	319.98	68.3302	8502.26	0.512391	11.3544	66.0346	66.0857	781.28	0.850226	16.6329	0.264384	0.999226	60.1514	2.10086	50.1038
NJ-Z-5	NJ-Z-5-105	713.391	7.41766	280.102	20.879	1105.93	0.597234	0.0179783	13.9322	0.210895	3.98551	6.41877	0.893287	29.9645	8.83844	104.708	37.3076	156.309	31.5626	274.78	54.1579	9838.1	0.314006	21.8713	164.307	125.461	723.087	0.98381	19.8318	0.164051	1.30962	42.8088	1.90198	42.5851
NJ-Z-5	NJ-Z-5-106	707.465	8.19278	255.621	21.654	747.595	0.530377	0.0057377	10.9406	0.106211	2.10655	3.6101	0.684008	19.6142	5.95276	67.3254	25.0396	107.609	21.6467	194.833	38.7152	9795.89	0.239332	13.6011	95.2824	82.2345	498.189	0.979589	31.3019	0.198136	1.15867	53.9688	2.21607	50.6092
NJ-Z-5	NJ-Z-5-107	752.877	8.42383	174.586	13.9301	490.476	0.422607	0.0740479	11.8709	0.0340831	0.624418	1.67428	0.464854	9.94961	3.17118	39.6999	15.9711	75.3498	16.3364	160.39	36.163	10656.5	0.250613	12.3345	66.4102	74.869	371.774	1.06565	57.797	0.27004	0.887019	95.7962	1.68629	87.2907
NJ-Z-5	NJ-Z-5-108	734.436	9.50044	292.56	8.74908	627.87	0.918495	0	16.3604	0.0357179	0.539258	1.36474	0.297716	9.07966	3.57206	48.2095	20.9872	102.911	23.2833	228.389	49.4194	9929.81	0.391018	7.42509	42.0404	45.3975	504.449	0.992981	142.203	0.193324	0.926051	167.351	2.34898	124.725
NJ-Z-5	NJ-Z-5-109	756.707	7.94717	352.242	11.7838	775.368	0.837781	0	16.6576	0.0506447	0.847788	2.20447	0.518214	13.6151	4.89771	64.5333	26.1406	121.621	26.5699	252.43	52.9228	10062.4	0.327947	15.9783	95.1991	93.3677	583.009	1.00624	102.113	0.221535	1.01962	114.508	2.55462	105.393
NJ-Z-5	NJ-Z-5-110	789.888	8.86941	374.794	9.9517	996.044	1.823	0.00609947	33.4964	0.0668575	1.05747	3.23904	1.4137	21.964	7.27732	90.7819	35.7746	156.731	32.4716	302.221	63.4157	9789.09	0.639393	8.18828	48.0598	44.7317	749.917	0.978909	150.056	0.380696	1.0744	93.3058	2.85114	113.876
NJ-Z-5	NJ-Z-5-111	2042.59	43.36	218.221	8.13963	536.937	1.69654	0.0301355	12.0765	0.0704223	1.38461	2.64454	0.332927	12.2943	4.03658	49.4249	18.7814	84.1334	17.1054	160.548	35.0344	9894.33	0.702859	43.335	35.1071	94.8282	397.898	0.989433	45.4443	0.14888	0.370218	60.7095	2.41377	54.3855
NJ-Z-5	NJ-Z-5-112	829.153	10.4791	180.177	12.5959	431.022	0.976759	0	11.8481	0.0413902	0.553673	1.44477	0.403371	8.90319	3.20831	35.892	14.2126	66.3598	13.9843	133.208	28.8882	10038.6	0.522602	11.7689	62.0401	63.5802	318.948	1.00386	88.8699	0.263597	0.975777	92.2006	1.86903	89.6681
NJ-Z-5	NJ-Z-5-113	765.201	8.97916	387.535	16.0123	2083.51	0.758021	0.0396984	14.8732	0.273651	4.76952	8.95045	1.73311	45.4845	15.5099	186.159	70.0894	310.824	62.9869	564.013	115.975	9599.01	0.405108	21.0592	158.934	116.421	1401.68	0.959901	15.9463	0.213563	1.36516	63.015	1.87116	59.8298
NJ-Z-5	NJ-Z-5-114	762.589	8.66161	1170.61	7.91229	912.3	0.53678	6.02692	30.9133	1.96129	10.5203	5.08378	1.10949	23.3397	7.14422	81.4008	29.9889	135.115	27.8803	258.275	53.8642	10131	0.238116	15.0208	94.4934	88.6843	672.623	1.0131	2.19259	0.260611	1.0655	50.8038	2.25428	23.7494
NJ-Z-5	NJ-Z-5-115	907.198	9.06964	138.749	13.3294	330.403	1.15943	0.0256379	14.3862	0.0301292	0.836388	1.63473	0.362908	8.03214	2.41884	28.4191	10.2074	47.5052	9.979	100.231	21.5971	8603.21	0.499599	21.8694	95.0316	112.798	245.666	0.860321	110.536	0.251436	0.84249	61.3135	2.32072	51.3629
NJ-Z-5	NJ-Z-5-116	861.103	6.69626	296.35	6.29394	1003.93	3.13825	0.00971457	23.6467	0.06372	1.36954	2.53589	0.690449	13.1924	5.05554	70.3927	30.9457	160.101	38.5861	404.962	97.3918	10459.9	1.22602	87.7835	365.628	493.27	848.943	1.04599	108.577	0.294766	0.741233	159.692	2.55971	79.1573
NJ-Z-5	NJ-Z-5-117	758.173	7.66315	216.833	13.9224	516.038	1.0565	0	14.8346	0.0388061	0.630435	1.40862	0.205305	9.46351	3.32806	41.2032	16.7478	77.087	16.5155	155.384	32.9682	10968.9	0.537935	16.3922	87.1507	102.608	369.815	1.09689	118.68	0.128117	0.849352	110.309	1.96399	94.6077
NJ-Z-5	NJ-Z-5-118	925.923	8.50624	206.505	5.0174	295.544	1.5179	0	9.76695	0.00279671	0.232661	0.666066	0.0721288	3.71654	1.45578	22.3842	9.14983	46.7212	10.7716	112.836	24.8731	10553.5	0.756772	32.7993	64.7441	188.448	242.649	1.05535	1084.21	0.110844	0.343564	169.407	2.00576	129.816
NJ-Z-5	NJ-Z-5-119	784.2	10.1608	212.423	6.63825	1264.63	0.301469	0.0242751	10.8771	0.211018	3.47849	5.34096	2.40131	29.0507	9.03626	104.65	39.9314	181.988	39.1452	389.477	83.1951	8725.31	0.143539	9.57783	62.741	53.8028	898.807	0.872531	15.2974	0.469744	1.16613	72.9226	2.10026	49.6787
NJ-Z-5	NJ-Z-5-120	759.975	7.28462	245.017	5.30501	708.61	1.3731	0.0847434	18.8951	0.056781	0.747479	1.62811	0.700299	9.76844	3.92686	50.552	21.7837	107.943	25.4674	269.648	66.1314	10443.2	0.554299	23.8688	136.686	148.374	577.334	1.04432	64.6407	0.415088	0.921224	165.62	2.47718	98.6794
NJ-Z-5	NJ-Z-5-121	760.235	6.95238	334.362	8.61411	1012.55	1.88274	0.00688222	20.2644	0.0632014	1.06758	2.04206	1.04451	14.6967	5.76666	75.7132	31.9476	159.158	36.6537	388.3	90.2625	8895	0.794227	20.597	109.924	128.117	826.987	0.8895	95.3797	0.424419	0.857994	190.151	2.37053	107.997
NJ-Z-5	NJ-Z-5-122	769.641	7.47382	216.857	7.39001	566.017	0.985333	0.00104073	20.6126	0.040816	0.78717	1.78568	0.364328	10.617	3.66715	44.723	18.1034	84.8555	18.6326	175.304	37.1708	11705.4	0.477794	12.6393	69.2302	77.1173	416.665	1.17054	155.199	0.198357	0.897725	98.1724	2.06225	81.8603
NJ-Z-5	NJ-Z-5-123	2475.61	29.7875	124.96	8.29384	229.365	0.779033	0.00957978	16.2936	0.0129191	0.502427	1.15083	0.287965	4.82951	1.6062	19.1313	7.31118	32.5565	7.12697	70.6901	15.3112	10517.4	0.404906	59.3945	48.6364	103.141	176.82	1.05174	301.834	0.320079	0.471553	61.4254	1.92399	54.7018
NJ-Z-5	NJ-Z-5-124	757.025	8.67433	238.437	6.48551	640.616	0.500458	0.00687535	11.2395	0.122444	1.49888	3.15388	0.930118	14.8162	4.54332	53.4325	20.7147	93.8677	21.1849	209.979	47.4588	9563.83	0.260286	11.8075	62.2081	75.4745	482.95	0.956383	27.8706	0.345943	0.824227	66.5781	1.92272	52.5902
NJ-Z-5	NJ-Z-5-125	788.212	7.82049	304.049	14.9234	634.464	0.958243	0	16.4011	0.0579	0.967616	2.26324	0.375839	12.9652	4.45534	53.4241	20.9023	93.299	19.9365	187.915	38.8084	10023.1	0.443016	15.893	87.2684	94.3841	451.771	1.00231	87.942	0.166402	0.924609	83.0293	2.163	78.8173
NJ-Z-5	NJ-Z-5-126	824.145	14.0068	447.699	18.3214	1642.33	0.641665	0.00732996	19.7171	0.169469	3.55772	6.96108	4.93181	42.8417	14.0305	159.799	59.2704	246	48.3716	428.518	86.3293	7883.54	0.312887	5.4544	37.5496	28.03	1120.51	0.788354	35.505	0.669609	1.33962	61.5591	2.05079	67.8721
NJ-Z-5	NJ-Z-5-127	892.819	10.1066	316.949	11.8667	825.368	1.02851	0	9.39798	0.0736791	1.1437	2.45401	0.614698	14.7731	5.36905	66.4311	27.3577	130.82	28.7097	276.666	61.2101	8753.69	0.405301	13.1729	44.6116	73.5611	625.021	0.875369	39.5997	0.241067	0.606457	112.741	2.53764	85.1546
NJ-Z-5	NJ-Z-5-128	764.687	7.63691	262.113	25.2621	623.452	0.670831	0.29195	10.6886	0.156761	1.223	2.66669	0.491318	13.6634	4.4842	53.7096	20.6835	92.6437	19.4671	183.138	37.6421	9492.55	0.330915	11.317	56.4588	70.5355	440.95	0.949255	12.1202	0.201888	0.80043	68.6761	2.0272	64.0573
NJ-Z-5	NJ-Z-5-129	908.211	7.4059	846.454	5.25985	326.375	1.3895	11.1551	48.2463	2.16265	9.4288	2.42525	0.610558	7.16572	2.24728	25.7278	10.0838	49.0473	11.5998	119.702	27.2464	10835.1	0.741536	36.7729	134.134	196.976	326.849	1.08351	2.2578	0.415089	0.68097	49.3565	1.87381	13.3369
NJ-Z-5	NJ-Z-5-130	797.329	11.1353	304.448	5.74741	635.768	0.294797	0.00297569	7.70171	0.0406404	1.13594	2.2656	1.48196	13.8734	4.63176	51.6105	20.4051	95.2881	21.4351	206.108	47.973	8556.23	0.0887694	5.86272	30.0945	34.7624	473.954	0.855623	57.1568	0.620788	0.865718	90.973	3.32093	68.2143
NJ-Z-5	NJ-Z-5-131	859.641	8.08141	187.925	5.19561	262.524	0.55825	0	6.24557	0.00748016	0.38363	0.743308	0.261936	4.03593	1.21048	18.3825	7.88804	42.3111	10.5386	109.865	27.7104	9612.43	0.323089	12.5849	35.6274	74.9499	229.583	0.961243	259.217	0.368698	0.475349	147.805	1.72785	72.6479
NJ-Z-5	NJ-Z-5-132	862.635	9.51498	195.325	7.72923	528.111	0.485159	0.00332302	3.78836	0.0504403	0.790808	1.67503	0.575098	8.78042	3.00909	38.4939	16.3269	84.9191	20.0027	216.942	52.7492	7776.55	0.304581	12.6843	32.5142	75.8655	448.107	0.777655	22.7173	0.369464	0.428578	129.516	1.59287	71.6577
NJ-Z-5	NJ-Z-5-133	2101.54	31.1775	105.28	8.95238	103.295	2.91644	0.0097767	13.856	0.0296842	0.629158	0.988896	0.271131	3.61936	1.00342	10.1631	3.49864	13.2107	2.6317	26.5869	5.53128	9814.25	1.27899	55.6986	36.5769	123.528	82.0297	0.981425	128.014	0.38833	0.296101	26.8854	2.28027	26.4308
NJ-Z-5	NJ-Z-5-134	819.45	6.96262	314.627	5.62695	912.378	3.15206	0.233552	35.7629	0.94922	11.502	17.7439	6.68694	37.7962	9.68047	90.7269	29.0782	126.17	27.8953	279.927	65.2648	10127.7	0.973114	43.3624	171.631	259.733	739.418	1.01277	10.6468	0.768879	0.660798	15.7759	3.23915	13.001
NJ-Z-5	NJ-Z-5-135	783.881	6.28565	278.361	9.12589	719.021	1.17176	0	17.3202	0.0387783	0.936154	2.09305	0.253294	12.6418	4.54689	58.6402	23.5185	107.738	23.68	218.874	46.1155	11862.8	0.741172	35.2259	183.84	209.342	516.396	1.18628	138.665	0.116151	0.878181	104.572	1.58095	90.656
NJ-Z-5	NJ-Z-5-136	747.633	6.02896	347.371	4.17189	1147.19	2.8918	0.00915801	30.1311	0.0579681	1.10352	2.2329	0.906888	16.593	6.16437	80.5842	35.3357	179.002	42.8638	450.337	109.935	10830.4	1.1172	31.2771	174.794	196.612	955.257	1.08304	151.761	0.32801	0.889028	201.683	2.58844	109.114
MX-Z-1	MX-Z-1-01	778.142	8.86231	287.013	640.939	750.092	0.816272	0.180844	12.8084	0.141733	2.04424	9.71611	1.24863	17.8686	5.67799	64.5184	24.3212	113.656	24.6178	230.74	49.7001	10828.5	0.342478	23.9192	106.838	145.813	557.24	1.08285	18.5622	0.286172	0.732708	23.7482	2.38343	38.2014
MX-Z-1	MX-Z-1-02	732.637	8.30086	233.985	4.66069	374.558	0.631519	0.00544343	9.63149	0.0183416	0.529246	1.17503	0.425366	5.58896	2.13365	27.246	11.2839	60.3719	14.7806	152.785	38.5258	9900.96	0.32272	11.4502	49.8656	77.5255	324.501	0.990096	145.694	0.42056	0.643216	130.027	1.95686	74.6682
MX-Z-1	MX-Z-1-03	733.059	6.12922	276.662	4.79975	707.273	1.98534	0	22.7487	0.0348995	0.830659	1.88967	0.271829	11.5377	4.24618	55.2795	22.1786	109.769	24.8665	239.641	52.2968	12636.5	1.20129	35.1493	150.658	239.642	545.591	1.26365	202.367	0.136848	0.628679	126.817	1.65267	95.8024
MX-Z-1	MX-Z-1-04	760.908	8.34485	318.195	10.3492	724.009	0.79852	0.212257	15.527	0.238486	2.14182	5.07899	2.15034	19.3957	6.58282	66.2582	23.543	107.361	24.6542	239.636	53.2395	9908.49	0.436688	27.7233	168.213	168.624	566.019	0.990849	14.8979	0.581205	0.997561	47.1818	1.82858	43.9811
MX-Z-1	MX-Z-1-05	1987.04	66.5075	181.848	13.6116	427.682	0.666183	0.0203144	2.99256	0.129363	2.08314	3.53453	0.924956	14.8761	4.44312	44.8334	15.33	63.1437	12.0852	104.789	21.153	8806.53	0.246138	10.5649	19.02	22.0709	290.338	0.880653	6.7565	0.33401	0.861771	29.6471	2.70654	34.2064
MX-Z-1	MX-Z-1-06	2088.58	50	210.509	9.53027	728.376	0.992686	0.260243	31.7113	0.387407	5.34524	7.37102	2.64711	27.9991	7.59387	76.3152	25.0823	104.538	20.6295	177.547	36.4494	10135.7	0.392508	103.268	250.447	189.855	523.877	1.01357	20.0214	0.494942	1.31915	24.0872	2.52908	24.6307
MX-Z-1	MX-Z-1-07	1946.61	44.2875	277.952	22.3303	546.075	1.30126	0.020047	16.1314	0.205332	2.99369	5.22866	1.36455	22.167	5.98532	61.4669	19.0358	75.5877	14.3408	121.632	23.5736	10308.3	0.551361	25.9391	46.3687	54.2167	369.733	1.03083	23.4718	0.331261	0.855247	23.2626	2.36009	32.2879
MX-Z-1	MX-Z-1-08	751.276	6.87918	434.799	11.4605	2002.56	1.37933	0.0419294	24.5305	0.351869	5.81375	8.82672	2.19659	47.7937	16.0304	188.974	70.4243	305.132	61.8503	553.803	113.849	8810.09	0.595791	43.352	304.688	246.146	1399.62	0.881009	20.6568	0.260951	1.23783	62.7417	2.31512	53.914
MX-Z-1	MX-Z-1-09	724.88	8.49238	482.408	12.5016	963.292	0.779372	0.420448	12.5934	0.187096	1.71031	3.07955	0.555051	17.756	6.51377	80.595	32.3007	153.568	32.7904	305.105	66.7845	10822.5	0.438107	11.8127	72.6459	73.8508	713.959	1.08225	10.9938	0.179662	0.983684	99.0745	1.77895	73.2941
MX-Z-1	MX-Z-1-10	824.015	6.99435	481.388	4.56036	1752.2	6.18443	0.466213	23.8411	0.347869	4.0893	10.3787	2.61461	50.0626	16.5304	182.16	64.9533	273.854	53.0344	437.458	84.782	10313.2	2.15416	61.3598	245.889	354.776	1204.57	1.03132	13.8414	0.289483	0.693083	42.1497	2.87092	62.0967
MX-Z-1	MX-Z-1-11	769.194	8.61257	686.701	10.9673	1669.98	2.48956	0.801898	17.8973	0.381461	3.11334	5.31128	1.41734	31.1967	11.8439	147.637	58.7362	272.909	56.7374	525.923	109.751	9908.2	0.848166	15.1328	79.0762	89.2306	1243.66	0.99082	7.90492	0.262026	0.8862	99.02	2.93522	75.2174
MX-Z-1	MX-Z-1-12	737.051	7.94493	457.409	25.7094	443.367	0.601644	1.70246	16.8429	0.652039	3.34355	2.4741	0.354754	10.6964	3.37703	39.6238	14.9064	67.4052	14.1605	133.27	28.346	10469.5	0.36051	14.3792	86.1621	86.6545	337.155	1.04695	3.91845	0.179312	0.994318	53.8662	1.66887	27.8663
MX-Z-1	MX-Z-1-13	735.223	13.1851	332.448	5.35299	622.216	0.504726	0.00362671	9.10847	0.0353922	0.870895	2.18679	1.03317	11.5137	4.09153	50.3001	20.769	99.3826	22.3021	225.24	52.5164	9590.02	0.206475	4.05107	19.2196	26.0079	499.354	0.959002	76.7462	0.50663	0.738992	103	2.44449	80.7586
MX-Z-1	MX-Z-1-14	726.516	9.68394	282.656	18.4839	616.477	0.940276	7.82208e-05	12.7377	0.0386437	0.649712	1.91396	0.264511	12.7569	3.8126	50.884	20.3384	93.8516	20.7239	193.27	41.4795	11500.2	0.522016	10.1208	55.3002	64.1809	452.721	1.15002	102.25	0.122288	0.861631	100.979	1.80124	104.903
MX-Z-1	MX-Z-1-15	776.891	10.6432	248.388	10.5374	1075.64	0.463195	0.0109023	6.04143	0.0819002	1.56508	4.16101	0.903789	22.8448	7.94312	97.3058	37.3227	168.277	34.1968	314.74	62.9642	9564.4	0.178304	6.70999	35.1881	38.6429	758.359	0.95644	21.741	0.225242	0.910595	75.6402	2.59778	85.5583
MX-Z-1	MX-Z-1-16	786.607	7.99151	382.029	3.65454	993.789	2.61241	0.0819144	11.3319	0.0640544	0.974043	2.33962	0.510907	15.2549	6.25335	86.6249	35.2964	167.937	36.544	339.821	73.1903	10179.8	0.985965	14.4603	55.9782	88.3844	776.224	1.01798	36.3102	0.196789	0.633349	145.246	2.64959	125.958
MX-Z-1	MX-Z-1-17	722.393	7.885	366.307	16.1972	1098.07	0.65977	0.0103464	14.3512	0.137362	2.79934	5.23159	0.898733	26.1585	8.61983	100.964	37.3657	167.418	34.3542	303.416	62.9223	10600.7	0.394769	13.2675	92.8055	77.883	764.647	1.06007	31.485	0.191911	1.1916	57.9969	1.67128	55.3658
MX-Z-1	MX-Z-1-18	732.724	7.05896	418.132	12.015	1650.84	0.623105	0.118761	16.8644	0.333427	4.73654	7.67908	1.93526	39.4108	13.0048	150.409	57.4802	253.618	52.7446	477.432	97.91	10189.5	0.37471	21.0918	151.975	121.403	1173.68	1.01895	13.7408	0.27579	1.25183	62.173	1.6629	51.3417
MX-Z-1	MX-Z-1-19	758.641	10.1663	210.776	4.91897	330.005	0.194789	0.0588849	3.16701	0.026039	0.361347	0.697255	0.560055	4.05606	1.62728	23.2066	10.7269	56.8635	14.6378	165.407	44.73	8595.19	0.197075	12.0855	62.4592	72.0007	326.126	0.859519	19.806	0.794915	0.867481	237.226	0.988396	97.5055
MX-Z-1	MX-Z-1-20	2609.26	39.6625	325.396	6.10539	913.271	9.18969	0.010176	16.1094	0.0407515	0.954022	2.64424	0.142168	15.6769	6.09788	79.5636	31.1382	149.516	31.592	292.29	58.2796	11124.8	3.7934	160.039	105.805	255.823	684.055	1.11248	111.56	0.0523927	0.413588	110.538	2.42255	113.487
MX-Z-1	MX-Z-1-21	725.19	7.80396	307.981	10.3376	1334.53	0.461279	0.0177611	12.9892	0.128227	3.12826	5.66968	1.44075	31.656	10.3698	119.976	45.3298	205.231	42.286	374.923	76.7853	10272.9	0.285698	13.3209	88.7939	77.2272	929.931	1.02729	29.7946	0.259973	1.14978	66.1278	1.61457	59.5134
MX-Z-1	MX-Z-1-22	2477.46	51.2375	209.308	20.6687	864.301	1.39322	0.045705	32.2749	0.464272	7.97223	10.0869	1.93876	36.8256	9.5797	95.5349	29.8944	119.203	22.6206	192.58	37.3337	9363.14	0.537776	103.94	159.829	160.203	596.356	0.936314	20.7628	0.272731	0.997669	19.0922	2.5907	21.4547
MX-Z-1	MX-Z-1-23	770.417	7.8413	1070.72	8.0135	1631.27	2.29873	8.06348	54.8986	3.50019	17.0888	6.9673	2.5078	29.6537	9.83016	128.134	54.1949	264.595	59.2572	577.575	127.372	9752.55	0.697902	25.6619	154.475	141.167	1343.64	0.975255	2.5316	0.455523	1.09427	82.898	3.29378	25.889
MX-Z-1	MX-Z-1-24	766.673	6.57317	404.27	7.14108	1001.54	1.66225	0.045109	18.3539	0.0598988	1.1973	3.08478	0.684915	17.0118	6.90026	80.947	32.3821	159.124	35.3289	333.972	72.1145	10601.5	1.05466	29.1539	132.698	173.02	761.207	1.06015	73.0709	0.229423	0.76695	108.265	1.5761	93.8491
MX-Z-1	MX-Z-1-25	810.95	7.74936	218.092	9.23912	425.921	1.2193	0.0237131	10.5045	0.0385155	0.722961	1.94389	0.866073	8.84689	2.9291	32.7642	12.9983	66.8467	15.9597	174.487	43.2924	9812.36	0.719574	26.4733	93.2466	154.585	372.224	0.981236	67.9127	0.535633	0.603205	89.7619	1.69448	62.1745
MX-Z-1	MX-Z-1-26	736.493	7.51062	276.47	4.24099	501.634	0.809337	0	15.1119	0.0559294	0.851324	1.7374	0.723213	9.29001	3.12428	38.253	15.8995	78.7434	17.8932	186.388	44.6168	10843.7	0.346728	19.7257	113.511	114.709	412.688	1.08437	83.8847	0.4409	0.989561	107.28	2.33421	66.951
MX-Z-1	MX-Z-1-27	718.495	8.7628	521.547	21.1587	836.753	0.718989	0.583985	18.8131	0.329179	3.07549	3.89092	0.937275	19.3448	6.16638	72.6975	27.7471	127.943	27.4505	253.796	55.6686	9339.89	0.358201	15.9476	109.75	92.7861	618.444	0.933989	10.3693	0.270309	1.18283	65.2279	2.00722	42.3216
MX-Z-1	MX-Z-1-28	658.248	8.75212	618.486	12.1639	1811.39	1.84392	0.233361	36.7131	0.304871	3.9202	7.31806	1.7109	37.4237	13.4205	160.691	62.728	284.286	59.5474	546.657	112.697	9378.09	0.700476	9.18934	64.5183	60.0119	1327.65	0.937809	28.6082	0.256573	1.07509	74.6997	2.63238	62.9489
MX-Z-1	MX-Z-1-29	725.484	6.42742	374.697	7.15869	1159.5	2.12389	0.124948	29.2495	0.185985	2.15773	4.44418	1.79154	22.2574	7.66245	92.3703	36.451	179.373	40.9533	412.044	93.506	10049.2	0.83055	34.8066	187.053	215.108	922.572	1.00492	38.4664	0.449762	0.869576	92.7154	2.55721	63.5935
MX-Z-1	MX-Z-1-30	735.467	7.34555	429.939	9.88319	938.253	0.953231	0.0030785	17.8012	0.0533738	1.03542	2.47014	0.593027	16.607	6.17255	75.9098	30.5344	148.393	32.1965	306.335	65.2831	10589.4	0.498583	23.1777	146.71	135.812	703.387	1.05894	101.204	0.210909	1.08024	124.015	1.91188	104.044
MX-Z-1	MX-Z-1-31	745.687	6.9913	349.424	4.76984	819.581	1.36731	0.084081	10.6007	0.0798276	0.976761	2.3551	0.98134	12.9649	4.6948	61.2989	25.7552	131.183	32.0757	333.589	82.1002	10636	0.823807	25.3026	88.2171	168.596	698.739	1.0636	28.9883	0.43117	0.523246	141.645	1.65974	88.7855
MX-Z-1	MX-Z-1-32	742.882	7.28544	452.142	15.7422	1182.87	1.03173	0.0159249	13.245	0.099802	1.80414	3.77805	0.910422	21.3206	7.72537	94.4034	38.8763	189.008	42.2462	396.03	88.9908	9046.83	0.451178	19.4751	96.0627	122	898.454	0.904683	38.7248	0.244419	0.787398	104.824	2.28674	77.3132
MX-Z-1	MX-Z-1-33	811.942	8.09271	463.947	7.15353	907.683	0.750713	0.952221	15.3111	0.28983	1.96379	3.32916	0.538014	15.2182	5.84875	72.8848	29.4589	142.584	31.5281	301.52	67.0161	10329.7	0.386436	18.1328	101.713	100.508	688.443	1.03297	7.07862	0.193628	1.01199	90.5694	1.94266	59.0072
MX-Z-1	MX-Z-1-34	798.297	11.158	380.321	6.25645	895.907	0.750999	0.88034	14.9394	0.283405	1.85088	2.98321	0.859294	15.2151	5.5126	72.5609	28.8985	140.935	31.5719	315.593	72.135	10329.6	0.40556	11.8957	63.2717	69.4823	704.218	1.03296	7.28926	0.31678	0.910616	105.79	1.85176	63.5266
MX-Z-1	MX-Z-1-35	716.579	7.18737	197.244	9.55597	479.534	0.74664	0.152152	19.6627	0.0922879	1.09909	2.08696	0.77006	8.80674	3.10374	35.0359	14.6266	74.0355	17.7972	189.363	47.4928	10692.9	0.412987	36.779	216.825	236.607	414.125	1.06929	39.8261	0.470017	0.916392	90.7364	1.8079	48.6651
MX-Z-1	MX-Z-1-36	889.259	9.27597	692.622	5.86676	1943.55	2.09859	0.00823422	32.3254	0.0725206	1.69849	4.0985	1.52263	27.9461	11.3506	154.45	64.8083	319.229	71.0516	686.952	150.515	9912.35	0.546509	23.6064	101.095	124.802	1526.03	0.991235	132.36	0.322553	0.810044	167.611	3.83998	128.618
MX-Z-1	MX-Z-1-37	2057.4	21.76	191.813	8.80514	382.827	2.32853	0.00850369	20.223	0.0492249	1.00615	2.24902	0.367687	10.067	3.30857	34.3952	12.4441	55.6249	11.63	109.987	23.1072	11476.4	1.09356	57.2797	86.654	124.143	284.468	1.14764	119.285	0.19908	0.698017	48.9045	2.12931	49.4784
MX-Z-1	MX-Z-1-38	801.212	9.03609	292.629	20.6681	526.723	0.736224	0.05808	15.3232	0.0784878	1.00172	2.50513	0.442021	11.7351	3.7548	44.4344	17.2938	79.6751	17.1159	160.623	35.5083	10001.8	0.373114	18.5369	96.9195	110.186	389.549	1.00018	46.7453	0.207436	0.879599	64.1177	1.97319	62.0954
MX-Z-1	MX-Z-1-39	781.733	8.48699	322.069	13.5925	547.28	0.454558	0.924315	6.73791	0.771642	6.59601	12.0966	7.11722	41.4045	12.2842	91.1833	19.3469	62.3952	11.8105	108.077	24.3398	9011.44	0.0544293	47.6079	101.78	336.548	405.086	0.901144	1.83149	0.874803	0.302423	8.9345	8.35135	21.3619
MX-Z-1	MX-Z-1-40	866.488	8.93565	452.477	5.49338	1369.46	2.50743	0.00308223	28.3589	0.0698545	1.6558	4.07828	0.937008	26.9863	8.89331	114.674	45.3397	216.283	46.8486	441.505	96.911	10733.7	1.06411	18.3063	73.4323	102.544	1032.54	1.07337	123.846	0.204529	0.716109	108.258	2.35635	97.3744
MX-Z-1	MX-Z-1-41	741.212	10.8362	311.266	10.6795	646.687	0.705405	0.00932726	12.3018	0.0446347	0.982691	2.5817	0.653166	14.1791	4.89444	57.0785	22.0508	99.934	20.5706	191.135	40.1554	9899.02	0.41795	6.8009	39.0586	42.916	466.571	0.989902	78.952	0.262286	0.910118	74.0346	1.68777	80.1928
MX-Z-1	MX-Z-1-42	754.782	6.8236	289.856	7.4572	712.568	1.10347	0.0127208	16.6781	0.076908	1.33237	2.34413	0.696419	12.9594	4.19784	51.0227	21.7181	112.185	26.9294	281.911	67.2338	9921.41	0.570664	19.2791	88.1433	127.017	599.298	0.992141	63.1391	0.30637	0.693947	120.263	1.93366	60.0609
MX-Z-1	MX-Z-1-43	757.465	6.76906	285.728	10.7288	895.969	0.906786	0	15.0476	0.0969599	1.88399	4.57345	1.10259	20.3702	6.66656	78.0423	29.8422	138.372	29.2242	279.501	60.7986	9476.2	0.407805	17.9329	89.6027	113.6	665.521	0.94762	48.1812	0.294693	0.78876	61.1137	2.22358	58.4881
MX-Z-1	MX-Z-1-44	761.236	7.52035	1069.95	51.2747	746.789	0.764411	3.32571	19.0243	1.12023	6.13817	3.27823	0.70091	14.6	4.69305	60.3998	24.6291	118.671	26.0008	250.066	55.428	9824.45	0.415905	10.9015	56.5141	67.9489	588.076	0.982445	2.40746	0.261368	0.831715	76.2808	1.83795	28.2645
MX-Z-1	MX-Z-1-45	838.78	5.62391	266.834	14.0734	591.5	1.40569	0.021087	6.09179	0.10026	1.53749	2.95828	0.25557	14.5296	4.83706	53.7499	20.638	89.0511	18.2873	161.947	34.3116	10882.4	0.83705	62.3387	200.322	379.556	408.316	1.08824	17.3967	0.0978776	0.527781	54.7437	1.67934	53.1288
MX-Z-1	MX-Z-1-46	743.78	7.63039	284.846	10.3921	639.558	0.847687	0.00608206	17.4664	0.0437133	1.24739	2.52864	0.487782	13.7966	4.46903	53.6337	21.1628	95.9431	19.7312	185.283	38.331	10923.1	0.503356	15.7944	93.894	100.073	454.131	1.09231	117.496	0.201043	0.93825	73.2737	1.68407	64.2072
MX-Z-1	MX-Z-1-47	780.078	8.34463	413.416	10.4239	814.49	0.742961	0.00307444	16.9353	0.0816689	1.2893	2.39711	0.60635	14.7589	5.08831	64.1337	26.8833	125.764	28.0965	273.817	60.5478	11521.3	0.420157	14.5953	89.2757	87.0018	620.402	1.15213	63.421	0.238991	1.02614	114.228	1.76829	76.4977
MX-Z-1	MX-Z-1-48	862.5	8.0986	319.01	9.03782	1575.43	0.679528	0.0116667	20.539	0.275928	5.39857	9.58373	1.38847	42.259	12.8726	143.323	52.868	232.833	46.4983	406.969	82.1017	11300.1	0.547773	29.7532	158.04	160.068	1056.92	1.13001	22.7241	0.178464	0.987333	42.4646	1.24053	41.5033
MX-Z-1	MX-Z-1-49	778.683	10.3093	269.429	6.19047	639.344	1.42333	0.00628429	13.6884	0.0451915	0.759313	1.91167	0.617343	10.8361	3.99714	51.7176	20.635	104.499	23.6851	235.631	53.4122	10756.5	0.588022	10.2656	57.0126	62.3993	521.441	1.07565	89.072	0.326374	0.913673	123.259	2.42054	95.1646
MX-Z-1	MX-Z-1-50	804.586	7.0154	507.812	8.97199	1357.58	4.07858	0.458152	35.8587	0.393331	3.48351	6.46401	2.56027	28.4839	9.40993	113.378	44.2528	218.731	49.9783	508.381	113.965	10280.5	1.20566	48.9569	290.133	277.636	1135.8	1.02805	19.2947	0.488151	1.04501	78.6479	3.38286	50.0869
MX-Z-1	MX-Z-1-51	818.235	9.67087	379.004	6.41089	1032.41	2.00015	0.0061044	17.4658	0.0759365	1.39262	2.62134	1.2791	16.6935	5.72833	77.364	32.8251	165.839	37.8084	387.815	91.4177	9402.65	0.499022	10.8216	46.2194	65.3966	838.332	0.940265	69.1777	0.448393	0.706756	147.946	4.00814	85.0663
MX-Z-1	MX-Z-1-52	827.175	7.95789	657.574	12.236	2613.41	3.85334	0.00905956	36.3666	0.199093	3.88611	8.41123	3.03326	50.935	17.7544	229.701	92.5607	425.509	88.783	813.018	172.895	9455.94	0.862077	16.8503	104.657	91.1713	1943.06	0.945594	55.6928	0.345387	1.14791	96.6587	4.46984	86.417
MX-Z-1	MX-Z-1-53	768.024	7.28704	654.895	13.1102	1793.4	3.16286	0.0219426	33.1065	0.105388	1.88903	4.98405	1.43152	30.2765	11.5005	149.897	61.729	291.589	63.8482	591.812	128.142	9964.64	0.99258	12.2679	77.9124	71.9476	1370.33	0.996464	90.0147	0.274381	1.0829	118.741	3.1865	109.426
MX-Z-1	MX-Z-1-54	922.574	10.6429	435.814	17.6625	984.343	1.37424	0.0153167	17.6992	0.0696668	1.23048	3.04727	0.454996	18.8698	6.92332	83.9006	32.505	152.118	32.5707	296.781	62.2499	10564.8	0.646779	8.59438	36.5096	44.7886	708.435	1.05648	72.4854	0.14041	0.815154	97.3927	2.12474	95.7182
MX-Z-1	MX-Z-1-55	762.903	6.87591	249.787	7.27655	1093.71	0.594913	0.0708594	18.7689	0.247607	3.86778	6.77257	1.71905	28.6714	8.7646	98.6312	36.1869	163.31	34.3836	320.065	69.2438	10473.9	0.312625	19.2631	122.874	115.56	790.703	1.04739	21.1112	0.322538	1.06329	47.259	1.90296	40.0641
MX-Z-1	MX-Z-1-56	2510.18	35.185	226.466	9.73354	800.877	0.733901	0.00302581	6.25306	0.0665436	1.36771	3.0111	0.637954	17.4639	6.0674	70.0394	26.8256	122.98	24.9682	229.201	48.6667	10042.7	0.423332	44.6758	44.0106	75.0497	557.551	1.00427	28.6513	0.210184	0.586419	76.1185	1.73363	74.4696
MX-Z-1	MX-Z-1-57	800.326	12.1228	409.48	14.9248	1057.17	1.39667	0.00650337	17.8688	0.0715502	1.19824	3.72939	1.70824	21.9521	7.56967	94.7469	37.488	172.386	35.7506	338.084	72.6458	8449.34	0.501305	5.52764	29.4038	32.1178	805.206	0.844934	74.8074	0.448976	0.915499	90.6539	2.78607	104.477
MX-Z-1	MX-Z-1-58	774.371	7.99131	281.508	7.04025	917.603	0.621793	0	13.0572	0.0497068	1.11887	3.00542	0.665701	18.483	6.09158	76.1156	30.4638	144.422	30.7508	299.407	64.8083	10912.5	0.420219	14.148	77.3308	85.5565	688.439	1.09125	81.5525	0.209474	0.903857	99.6225	1.47969	93.3553
MX-Z-1	MX-Z-1-59	816.755	7.01697	1343.77	6.51034	2505.36	2.42545	0.0276585	5.14848	0.0676467	1.36199	4.8563	0.387511	35.0715	15.3726	208.507	85.4378	407.785	87.4506	798.826	163.197	12350.3	1.15477	29.9752	77.5854	194.373	1813.5	1.23503	20.3012	0.0660185	0.399159	164.493	2.10038	196.025
MX-Z-1	MX-Z-1-60	757.21	7.55257	236.799	10.3817	446.356	0.741609	0.0485543	15.6769	0.0418951	0.924635	1.48728	0.595694	9.19072	3.07691	34.9501	13.7744	67.0968	16.2383	164.525	39.0878	11259.8	0.381346	17.8152	82.1477	115.801	366.715	1.12598	79.3216	0.377287	0.709388	110.622	1.94472	61.2982
MX-Z-1	MX-Z-1-61	1765.12	55.0925	182.17	20.6145	213.6	1.02539	0.0276007	14.0558	0.0582155	0.770863	1.80801	0.404757	7.8193	1.99461	20.9457	6.73667	28.0507	5.70868	54.1671	11.1315	10939.1	0.487273	22.4069	33.5674	58.1937	153.68	1.09391	62.9876	0.279886	0.576823	29.9595	2.10434	38.7567
MX-Z-1	MX-Z-1-62	3314.5	41.665	591.053	34.4998	1799.07	5.04931	0.333407	7.78693	0.363088	3.72364	8.22326	3.09204	42.4781	14.6673	170.8	64.2761	282.062	56.6082	512.673	106.793	8738.2	1.90055	157.455	101.025	174.773	1273.88	0.87382	4.86683	0.409372	0.578033	62.3443	2.65677	66.6396
MX-Z-1	MX-Z-1-63	2058.94	55.555	210.209	13.6628	1408.38	1.18254	0.0579993	9.27004	0.70258	10.8713	15.6691	2.10428	64.0101	16.1918	160.684	51.3185	195.565	35.0034	285.584	54.2159	8892.11	0.461097	33.8879	80.8382	66.1922	901.248	0.889211	3.96506	0.175313	1.22126	18.2259	2.56463	25.0354
MX-Z-1	MX-Z-1-64	2491.05	44.445	531.427	15.5107	979.44	4.34271	0.0131955	5.44027	0.127866	2.24797	4.25536	0.112419	25.4022	8.68869	97.3082	34.7582	149.032	29.2806	264.061	51.4549	10285.1	1.82316	83.1453	92.9612	137.37	672.183	1.02851	12.6843	0.0256003	0.676722	62.0537	2.38197	66.1544
MX-Z-1	MX-Z-1-65	756.679	11.6435	493.275	15.9316	1241.55	2.09444	0.0411093	27.443	0.135417	1.61397	3.16729	1.15708	23.9883	8.36801	104.386	42.3108	201.202	42.6946	405.228	84.8736	10296	0.974427	8.18686	55.5244	48.4347	946.608	1.0296	56.0905	0.29032	1.14638	127.941	2.1494	97.6339
MX-Z-1	MX-Z-1-66	2461.11	39.66	458.827	7.90531	791.065	2.79384	0.00626615	16.9029	0.0643147	1.56227	3.42104	0.185619	17.9265	6.1076	73.6467	26.7211	117.365	23.5175	211.807	42.7253	11463.7	0.976735	102.683	139.428	167.003	541.959	1.14637	78.5261	0.0584038	0.834883	61.9131	2.86039	68.6686
MX-Z-1	MX-Z-1-67	744.448	8.30704	373.837	10.9554	1402.12	0.549515	0.00604123	11.4558	0.194357	3.4827	6.29795	1.51641	30.7343	10.2102	121.767	47.1484	213.108	43.7543	405.935	84.5348	9407.62	0.310585	11.9942	83.8927	71.2122	980.145	0.940762	18.0739	0.274169	1.17807	64.455	1.76929	54.298
MX-Z-1	MX-Z-1-68	814.566	9.00721	586.207	17.6484	2497.32	2.721	0.00309154	26.9464	0.148132	2.60299	5.76844	2.86551	44.7907	15.859	203.371	84.0653	393.113	84.0524	783.508	168.732	8003.62	0.70013	16.6324	114.447	88.639	1815.83	0.800362	56.0061	0.38649	1.29115	135.827	3.88642	113.386
MX-Z-1	MX-Z-1-69	820.009	11.4843	146.472	7.42903	234.955	0.298876	0.0124557	3.30053	0.0307938	0.484533	0.689375	0.534722	3.91564	1.27516	17.2872	7.30723	36.899	8.99962	100.39	25.9832	8087.24	0.131698	6.13925	25.3155	37.1293	207.109	0.808724	28.6329	0.782629	0.68182	145.624	2.26941	60.7547
MX-Z-1	MX-Z-1-70	2083.33	44.445	333.943	13.5757	874.016	2.09742	0.00837549	16.6223	0.0762306	1.82007	4.19092	0.537566	22.6942	7.19729	81.0631	30.5307	129.728	26.5746	236.628	47.9059	9671.01	0.782255	46.5704	68.4163	96.8889	605.578	0.967101	64.8406	0.134494	0.706131	56.4621	2.68124	63.881
MX-Z-1	MX-Z-1-71	842.304	9.36105	431.53	9.94226	1243.45	2.03346	0	19.0442	0.104264	1.79027	3.53173	2.53219	22.7627	7.87497	96.5008	39.3516	191.924	42.4209	431.248	99.8492	8087.12	0.402004	9.19351	46.9716	49.7533	958.935	0.808712	56.706	0.652347	0.944091	122.107	5.05831	81.2267
MX-Z-1	MX-Z-1-72	781.554	8.04009	472.033	23.5348	1039.16	0.815147	0.0125572	12.4948	0.182751	3.08583	5.18785	0.868394	26.1903	7.72075	92.3598	34.3442	156.341	32.0785	298.724	63.1981	9677.96	0.507963	15.8365	91.3863	91.936	732.789	0.967796	20.6573	0.185583	0.994021	57.5815	1.60474	47.7334
MX-Z-1	MX-Z-1-73	2010.18	39.81	231.464	10.8091	627.564	1.52049	0.0119232	18.3084	0.108167	1.86194	3.45171	0.364238	16.7533	5.48834	58.3638	21.9426	92.1458	18.0602	155.333	31.1854	11487.6	0.629267	69.832	127.483	135.771	423.379	1.14876	50.3247	0.12067	0.938958	45.0019	2.41628	48.2544
MX-Z-1	MX-Z-1-74	835.98	6.86211	1125.89	7.02115	2057.16	2.21044	0.0144718	7.85384	0.0600838	1.06164	4.5921	0.448653	30.891	12.3561	170.7	69.838	331.603	73.5589	660.315	136.655	12690.5	1.05394	29.3241	90.6744	178.185	1499.95	1.26905	37.0083	0.0857892	0.508879	143.794	2.09731	197.962
MX-Z-1	MX-Z-1-75	2407.1	27.775	1316.95	28.5412	2379.93	2.4222	0.884144	67.3222	2.55647	29.2995	53.9535	30.1963	159.811	40.1414	324.911	82.245	291.039	55.7794	485.116	86.1561	9360	1.15542	151.469	177.364	301.272	1709.41	0.936	7.18022	0.921213	0.588716	8.99137	2.09639	17.1113
MX-Z-1	MX-Z-1-76	771.978	6.98623	314.817	6.2758	1076.79	2.15427	0	30.9958	0.0789058	1.75541	3.06352	1.01098	22.2056	7.53329	90.1799	36.7272	164.943	34.5988	319.276	65.5164	11403.9	0.840956	20.8816	105.857	125.36	777.884	1.14039	121.954	0.272186	0.84443	104.219	2.56169	80.8092
MX-Z-1	MX-Z-1-77	781.408	8.44686	254.087	6.09069	573.297	0.933867	0	12.1287	0.0310463	1.21971	1.45791	0.758358	10.389	3.38404	44.1218	18.1414	90.5201	20.7844	217.972	52.0924	9972.32	0.362251	11.9076	57.7382	72.6782	473.001	0.997232	121.284	0.435231	0.794436	149.509	2.57795	66.4377
MX-Z-1	MX-Z-1-78	753.954	6.39707	474.611	3.07575	1079.97	1.48804	0.0119962	22.2287	0.0985845	1.62455	3.66562	1.21001	19.1526	6.54416	82.7149	34.4917	169.516	39.5789	415.496	97.6841	11239.6	0.562748	23.4717	116.779	148.721	894.018	1.12396	66.7459	0.356138	0.785219	113.35	2.64424	73.4807
MX-Z-1	MX-Z-1-79	752.312	6.88937	272.04	7.35556	424.277	0.574515	0	12.1384	0.0310386	0.572045	1.6611	0.521775	8.1804	2.7943	32.1938	13.1712	64.9904	15.1195	156.363	36.3275	10079.7	0.311194	12.4389	54.937	78.9461	344.065	1.00797	121.412	0.355128	0.69588	94.1326	1.84616	75.6594
MX-Z-1	MX-Z-1-80	755.501	6.65005	525.79	14.2658	1361.25	1.93846	0.0968793	20.1775	0.0995442	1.37568	3.25002	0.894646	20.7257	7.8829	102.626	44.3706	219.384	50.4401	511.392	113.901	10185.9	0.810422	18.4449	95.4267	113.633	1096.62	1.01859	45.2692	0.252667	0.839781	157.35	2.39191	106.178
MX-Z-1	MX-Z-1-81	833.534	7.11745	310.818	13.2528	654.934	1.1951	0.0538419	12.2748	0.0923157	1.48266	2.68443	0.64446	15.964	5.18168	59.5677	21.8295	96.7323	20.6642	183.271	37.9019	10039.3	0.742481	22.1446	85.0587	128.594	458.345	1.00393	33.4582	0.233361	0.661453	68.2721	1.6096	62.3662
MX-Z-1	MX-Z-1-82	847.215	6.48914	495.719	8.6924	717.767	2.21625	2.50446	24.949	0.61707	3.35906	2.42117	0.409528	13.8407	4.64939	59.3393	23.4877	110.261	23.8383	228.709	48.2324	10732	1.2086	30.71	119.987	171.636	546.618	1.0732	4.77838	0.16978	0.699075	94.4622	1.83373	42.1739
MX-Z-1	MX-Z-1-83	740.714	7.37527	309.171	17.1883	597.469	0.807276	0.00598895	14.6439	0.0582028	1.12678	2.30771	0.734207	13.9196	4.42211	53.6956	19.7628	88.666	18.7005	173.417	36.1911	9901.62	0.399724	12.1785	71.8521	73.8889	427.651	0.990162	75.0175	0.305699	0.972434	75.1467	2.01958	70.9217
MX-Z-1	MX-Z-1-84	2464.5	36.8825	200.896	6.18941	295.515	1.73004	0.00278344	11.8688	0.0219608	0.735057	1.25854	0.127433	6.15423	2.02745	25.0554	9.62538	44.621	10.0586	92.3708	19.6197	11415.6	0.729267	63.5698	44.3899	105.525	223.547	1.14156	159.676	0.115113	0.420657	73.3949	2.3723	53.9945
MX-Z-1	MX-Z-1-85	2033.02	39.04	169.875	11.8013	523.161	1.68644	0.0640051	25.6825	0.284956	3.41166	4.68366	1.34992	19.3374	5.05592	54.3288	18.0284	74.0322	14.9006	131.35	26.1414	10177.2	0.693926	92.891	175.426	184.868	378.652	1.01772	25.6697	0.373252	0.948926	28.0444	2.43029	27.5241
MX-Z-1	MX-Z-1-86	659.003	5.69144	365.064	5.58133	1075.6	2.35099	0.309232	27.2857	0.197703	2.37982	5.63313	2.97674	27.8864	8.72669	95.7145	34.4273	161.995	35.5907	346.308	77.3055	10438.1	0.632397	27.0502	141.729	197.721	826.737	1.04381	26.3357	0.594987	0.71681	61.477	3.71759	57.2106
MX-Z-1	MX-Z-1-87	779.01	7.06541	493.108	9.78052	1162.47	1.53221	0	23.6047	0.0696176	1.33382	3.54261	1.37349	20.6355	7.23102	94.4099	38.884	189.014	41.0479	399.135	87.1437	10115.9	0.578632	16.1292	94.8431	91.281	907.425	1.01159	105.265	0.383277	1.03902	112.667	2.64799	97.4312
MX-Z-1	MX-Z-1-88	2012.96	35.4875	228.997	19.2296	896.137	0.888952	0.12837	37.48	0.807715	12.6324	15.4039	5.24474	50.9541	12.1297	110.134	31.6079	117.989	20.9992	174.07	32.4584	9001.2	0.31108	50.7035	161.247	84.3093	622.04	0.90012	13.5432	0.518753	1.91256	11.3004	2.85763	15.8681
MX-Z-1	MX-Z-1-89	794.436	8.99309	342.41	12.5401	606.813	0.908965	0.0178993	17.2538	0.0454142	1.05347	2.65334	0.598702	13.3148	4.28896	50.231	19.5417	90.6754	19.8011	182.769	39.6072	10602.3	0.447958	19.1503	92.5402	111.948	441.851	1.06023	101.857	0.251354	0.826636	68.8823	2.02913	66.6124
MX-Z-1	MX-Z-1-90	841.84	5.91572	180.927	2.82751	210.118	0.217331	0.006505	3.37302	0.0116936	0.238924	0.46887	0.318439	2.98968	1.09434	14.6451	6.58329	35.4912	8.35829	88.3371	22.586	8311.36	0.25485	43.6395	101.869	264.147	184.502	0.831136	73.2239	0.623446	0.385654	188.404	0.852779	92.5308
MX-Z-1	MX-Z-1-91	870.882	9.08513	400.609	6.02427	750.729	1.07654	0.00217671	15.2952	0.0400813	0.804821	1.72853	0.447659	12.6089	4.14613	55.2485	23.7134	120.332	28.4651	286.34	66.1768	11090	0.49963	13.9957	47.0018	77.1355	615.35	1.109	115.948	0.212465	0.609341	165.655	2.15468	100.61
MX-Z-1	MX-Z-1-92	778.383	6.18779	469.74	18.0836	2925	2.19467	0.103459	18.8633	0.557796	7.77872	12.6714	2.0141	74.754	24.1361	274.1	101.958	433.773	82.8332	698.845	134.981	9452.07	0.865836	49.4558	352.48	264.862	1867.37	0.945207	9.77235	0.155517	1.33081	55.1513	2.53474	56.8684
MX-Z-1	MX-Z-1-93	829.242	11.6617	190.607	12.8647	269.381	0.713335	0	11.828	0.0309519	0.568372	0.93212	0.450056	5.96608	1.78257	21.8884	8.8161	41.9488	9.4418	100.404	21.7573	9363.29	0.270434	6.49889	33.5694	35.1164	225.814	0.936329	118.639	0.441836	0.955949	107.715	2.63774	61.9932
MX-Z-1	MX-Z-1-94	2466.35	29.6325	193.592	2.88561	360.117	1.13905	0.00304591	14.9357	0.00635534	0.251311	0.846117	0.242517	6.25886	2.0328	27.4972	11.0379	57.3408	13.6366	143.782	32.929	13100.3	0.878022	82.5012	74.1479	137.496	310.8	1.31003	612.03	0.23238	0.539273	169.931	1.29729	141.913
MX-Z-1	MX-Z-1-95	1594.75	53.3875	275.396	10.3816	770.381	2.93191	0.00914964	6.05955	0.0731094	1.77679	3.59316	0.537553	21.215	6.32324	75.0643	27.3476	117.77	23.1228	198.301	39.9006	9319.39	1.14233	16.7852	43.0368	47.6911	521.095	0.931939	24.5026	0.146277	0.902408	55.1886	2.56661	63.1381
MX-Z-1	MX-Z-1-96	761.841	7.84531	275.794	17.9687	879.184	0.904134	0.00865313	18.3195	0.16979	2.74681	4.91223	0.909909	21.3814	6.84656	78.0037	28.9587	131.426	26.4426	247.32	51.646	9941.14	0.449271	22.3706	152.66	129.523	619.091	0.994114	32.8261	0.23045	1.17863	50.3477	2.01245	44.2774
MX-Z-1	MX-Z-1-97	762.763	8.79377	196.858	10.3191	522.209	0.28097	0.0644384	5.98929	0.142338	1.51594	2.25825	1.15859	10.0169	3.19987	37.5392	16.5518	82.5462	20.2485	228.871	55.4074	10043.2	0.172143	16.5629	84.4688	104.46	465.51	1.00432	11.057	0.629119	0.808621	101.349	1.63219	41.386
MX-Z-1	MX-Z-1-98	820.956	8.49504	434.541	4.4408	1590.07	3.24354	0.147891	18.6515	0.0992835	1.5954	4.39187	0.636341	31.2644	11.2183	138.727	57.4653	261.892	52.6865	482.895	98.2188	10711.1	1.29932	20.3744	90.5752	119.592	1159.89	1.07111	36.5183	0.121336	0.75737	109.952	2.49634	118.542
MX-Z-1	MX-Z-1-99	1798.15	57.26	188.572	11.8042	688.525	1.16244	0.00880804	7.81791	0.0880428	1.18368	2.70515	0.210284	15.6783	5.40247	60.9746	23.6078	105.218	21.4942	194.599	38.6795	9963.54	0.435964	25.8472	41.7166	63.1634	477.668	0.996354	26.5047	0.0771612	0.660455	71.9366	2.66638	74.053
MX-Z-1	MX-Z-1-100	849.099	11.2203	464.364	7.80875	1614.5	0.84066	0	20.3611	0.142677	2.36402	6.30919	3.0788	38.2075	12.0564	146.863	56.8794	254.548	53.2875	497.593	101.546	9648.92	0.370102	8.91373	53.6758	46.635	1193.24	0.964892	44.3046	0.467357	1.15098	78.868	2.27143	85.4022
MX-Z-1	MX-Z-1-101	767.738	8.76279	339.455	9.60361	894.03	0.937722	0.014701	18.1032	0.0881913	1.76432	3.46631	0.814158	19.7387	6.17257	77.3368	29.8233	138.33	29.1616	270.597	57.8544	10150.1	0.514569	13.6512	79.3286	82.0902	653.265	1.01501	59.7367	0.2365	0.966359	78.0648	1.82234	66.1449
MX-Z-1	MX-Z-1-102	3277.77	30.3825	241.932	4.37462	778.022	0.518373	0.00292769	11.923	0.105393	1.81031	3.61765	0.888207	20.429	6.31221	70.8844	26.3806	114.72	23.2616	205.213	41.3291	9301.38	0.244757	72.5419	67.718	74.9921	526.877	0.930138	34.735	0.248893	0.903001	56.7254	2.11791	58.7499
MX-Z-1	MX-Z-1-103	907.432	7.83376	487.026	9.38506	486.141	1.31403	1.75	28.2383	0.533673	3.27214	3.31385	0.808599	13.4428	3.95302	43.8106	15.6916	71.5477	14.742	139.064	30.1077	9642.12	0.686739	22.1709	91.6339	116.263	370.276	0.964212	7.09776	0.320218	0.788162	41.9645	1.91344	26.6094
MX-Z-1	MX-Z-1-104	2516.66	31.48	189.767	4.1593	510.856	1.17362	0.0118908	7.69151	0.0465767	0.871283	2.03594	0.630279	12.5961	4.01203	45.1615	17.6591	75.858	15.4467	137.075	27.6623	9671.73	0.635526	61.597	46.2507	101.837	346.758	0.967173	46.5084	0.29133	0.454162	67.3275	1.84669	74.0155
MX-Z-1	MX-Z-1-105	1388.89	54.17	252.878	7.58108	830.64	5.37428	0.0887948	10.8541	0.131089	2.01997	3.86243	1.00785	20.8979	6.88601	80.1957	29.815	128.895	25.5065	220.233	42.8016	9131.06	1.96302	23.8782	48.425	79.0487	573.195	0.913106	20.2166	0.273785	0.612597	57.0192	2.73777	60.4644
MX-Z-1	MX-Z-1-106	776.521	7.10499	447.743	7.59314	1246.94	2.26163	0.002938	35.9346	0.0617434	1.39889	3.12469	0.544798	20.321	7.73064	99.7548	41.1963	201.031	43.9551	428.426	92.5496	10248.3	0.910044	17.6928	105.948	103.924	976.032	1.02483	177.304	0.157458	1.01947	137.11	2.48519	103.235
MX-Z-1	MX-Z-1-107	764.173	8.44088	317.013	11.9067	818.894	0.576852	0.0112209	12.2548	0.0631723	1.28421	2.54349	0.499478	15.4494	5.55886	68.7488	26.7638	124.531	26.937	250.711	52.8948	10191.8	0.370403	9.6529	55.3239	58.2358	588.251	1.01918	56.2226	0.187611	0.949999	98.5698	1.55736	80.5634
MX-Z-1	MX-Z-1-108	755.014	7.20354	231.621	8.44944	641.84	0.779679	0.0060385	15.06	0.0838675	1.10566	2.59777	0.573059	15.2047	4.96242	58.4084	21.9794	97.6365	19.9809	187.905	39.2972	10592.5	0.379052	12.6245	63.2875	80.206	464.801	1.05925	54.1846	0.217227	0.789062	72.3334	2.05692	75.3108
MX-Z-1	MX-Z-1-109	2433.33	28.2375	156.025	6.58671	381.057	1.44944	0.00573092	8.84045	0.0320281	0.498399	1.26806	0.164406	6.99223	2.39928	31.1162	12.4335	59.6614	12.8642	122.858	26.2431	10430.9	0.812069	79.2746	79.1148	132.884	285.377	1.04309	79.958	0.13398	0.595365	96.8863	1.78488	86.9706
MX-Z-1	MX-Z-1-110	847.83	8.4994	225.52	10.9559	433.582	1.36709	0.00612679	16.9626	0.0345064	0.715055	1.76799	0.473151	9.06874	3.10105	36.915	14.4132	66.0498	14.0457	137.69	29.204	10514.9	0.735227	14.4364	64.2345	81.2774	330.447	1.05149	142.474	0.292994	0.790312	77.8794	1.85942	72.5051
MX-Z-1	MX-Z-1-111	814.526	6.21889	879.528	6.46744	1578.5	1.59916	0.00306814	4.32588	0.0340705	0.688025	2.32428	0.157942	20.5957	8.99522	124.752	53.9025	266.758	59.1512	553.804	115.724	12836.4	0.747715	20.711	48.5158	133.755	1211.22	1.28364	38.045	0.0471893	0.36272	238.269	2.13873	234.993
MX-Z-1	MX-Z-1-112	854.47	6.72055	331.737	7.79556	667.976	2.51446	0	26.7755	0.08373	1.07537	2.62079	0.496232	12.8719	4.65911	56.9225	21.9448	103.979	22.4477	214.519	44.9159	11262	1.41796	42.3593	163.418	239.268	513.311	1.1262	99.2793	0.214519	0.68299	81.8528	1.77329	74.6526
MX-Z-1	MX-Z-1-113	751.676	7.42142	354.392	6.37155	1373.21	1.14247	0.0457053	20.6806	0.36208	5.95269	7.25724	4.42594	37.3184	10.9328	119.113	44.589	201.017	43.3954	427.569	98.7815	9203.79	0.342943	18.8477	173.908	97.2247	1021.44	0.920379	16.8781	0.666367	1.78872	58.9162	3.33137	36.423
MX-Z-1	MX-Z-1-114	814.914	12.2516	128.069	14.7927	525.753	0.325031	0.00332147	1.26224	0.10759	1.62586	3.2365	0.805587	15.9992	4.8893	53.3442	19.6242	78.6154	15.8093	142.131	31.4332	6400.26	0.124706	4.06316	13.5936	24.9648	368.887	0.640026	3.59776	0.28057	0.544511	43.9151	2.60637	49.2919
MX-Z-1	MX-Z-1-115	2501.54	65.59	235.614	7.69575	572.56	2.13969	0.0063513	12.3172	0.052	0.781331	1.98124	0.152025	12.2611	4.16839	49.1862	19.0942	88.3344	18.0408	167.264	33.9648	10319.7	1.23884	137.143	102.711	231.957	407.604	1.03197	70.1054	0.0721935	0.442804	84.4238	1.72718	87.7778
MX-Z-1	MX-Z-1-116	767.213	7.09437	223.956	18.143	629.041	0.672926	0.016106	12.8227	0.121072	1.60601	3.65427	0.487586	15.7395	4.89227	57.7898	21.0008	91.6775	18.7806	168.777	35.096	10470.2	0.325753	16.8799	101.271	99.7495	432.461	1.04702	31.2159	0.167338	1.01525	46.1861	2.06575	51.7978
MX-Z-1	MX-Z-1-117	2427.47	42.5875	220.082	13.4457	305.52	0.778389	0	18.2163	0.0846768	1.39823	1.94162	0.439755	7.56463	2.56431	28.1431	10.0949	46.0385	9.40641	91.6541	19.7019	10317.2	0.276418	18.603	10.4351	33.1878	237.249	1.03172	66.7881	0.306335	0.314424	47.205	2.81599	34.6224
MX-Z-1	MX-Z-1-118	768.517	8.66773	252.363	7.32518	487.778	1.01274	0.00323196	21.9415	0.0340222	0.635581	1.79749	0.308653	10.4564	3.40651	40.8765	15.9293	73.4705	16.0206	154.414	32.2451	12342.4	0.427831	15.3154	81.8675	93.9118	371.54	1.23424	192.875	0.169934	0.871748	85.9056	2.36714	87.0544
MX-Z-1	MX-Z-1-119	1138.89	54.165	381.432	27.9707	696.75	2.23121	0.0120972	12.6396	0.085685	1.34153	2.60503	0.470947	15.9966	5.42234	62.6613	23.9135	107.156	22.7166	206.112	42.5102	10701.4	1.08954	26.4903	82.0553	103.248	503.644	1.07014	43.3435	0.17118	0.794737	79.121	2.04784	70.7627
MX-Z-1	MX-Z-1-120	811.632	7.12718	890.826	7.64682	1722.24	1.80463	0.00302286	6.41595	0.0272893	0.953609	3.71175	0.26635	25.6253	10.4297	143.549	59.0873	289.421	61.4515	570.562	118.574	11792.3	0.802492	21.5054	65.9351	135.355	1290.08	1.17923	69.888	0.0616585	0.487128	153.718	2.24878	189.207
MX-Z-1	MX-Z-1-121	773.74	5.828	550.983	9.14282	1454.78	2.28166	0.00932024	34.6619	0.0719321	1.4629	3.52471	0.743576	22.1968	8.74638	116.44	48.4607	233.489	51.7526	502.227	107.568	9792.23	0.815759	21.3492	144.607	121.307	1131.35	0.979223	142.214	0.195654	1.19208	142.487	2.79698	112.631
MX-Z-1	MX-Z-1-122	834.339	7.2583	316.344	16.671	1161.2	0.980821	0.0216841	13.9151	0.242429	5.25365	7.28386	1.4228	31.8817	9.97437	106.284	39.7176	170.286	33.5699	298.094	59.474	9761.11	0.695348	20.9605	110.707	115.811	777.422	0.976111	17.203	0.241985	0.955927	40.9253	1.41055	34.8223
MX-Z-1	MX-Z-1-123	2595.37	44.4475	274.896	17.4068	444.593	0.927285	0	9.27749	0.0390994	0.667331	1.71721	0.331983	9.16145	3.212	39.1406	15.05	68.9925	14.2358	130.125	26.6966	10588.4	0.309423	18.06	24.9668	26.5928	318.647	1.05884	73.6653	0.205138	0.938856	75.7771	2.99682	81.4455
MX-Z-1	MX-Z-1-124	874.567	8.06872	394.574	17.8602	2379.19	1.06359	0.0541394	18.722	0.438669	7.54006	11.7815	2.38875	57.9723	19.1162	224.067	82.7934	354.245	68.5366	593.328	118.487	9403.16	0.472292	23.4437	131.655	118.345	1559.47	0.940316	12.6255	0.229377	1.11246	50.3612	2.25198	48.7356
MX-Z-1	MX-Z-1-125	788.18	8.40235	381.805	5.96295	680.901	0.825485	0.00927017	12.4125	0.0279142	0.649624	2.32856	0.481187	13.3714	4.54381	57.0052	21.9896	105.901	22.7905	218.866	48.218	11144.2	0.404391	15.985	64.4578	101.244	508.595	1.11442	121.832	0.206667	0.636656	93.992	2.04131	112.232
MX-Z-1	MX-Z-1-126	771.101	7.13301	319.52	10.6978	1396.91	1.01576	0	33.458	0.205861	4.68146	7.90902	0.972724	36.2441	11.7233	130.587	46.4283	203.387	40.354	350.643	69.3481	11395.1	0.566801	37.859	261.157	208.168	935.941	1.13951	50.4578	0.147074	1.25455	44.3346	1.7921	44.4055
MX-Z-1	MX-Z-1-127	815.388	11.03	508.659	19.9874	1191.93	1.27924	0.0397057	24.8701	0.255352	4.2143	7.04925	3.53076	32.4498	9.96383	114.432	42.4945	187.138	37.179	336.027	72.0565	8526.24	0.40532	5.78184	38.3152	30.2301	871.701	0.852624	28.4631	0.596874	1.26745	47.6685	3.15613	43.3865
MX-Z-1	MX-Z-1-128	775.506	7.82547	1154.46	15.7809	3232.93	4.55447	2.00245	91.366	0.990455	10.4107	14.2458	6.56271	79.6585	25.8741	307.022	115.796	504.043	102.301	911.148	186.86	8640.93	1.13112	21.9618	199.721	110.834	2358.28	0.864093	15.8189	0.470731	1.80198	63.9591	4.02651	51.0428
MX-Z-1	MX-Z-1-129	904.906	8.85502	292.869	15.6142	643.561	0.733706	0.00623785	10.7203	0.0469951	0.626896	1.54621	0.452746	11.7348	4.1066	51.5985	20.9282	98.8415	21.7059	211.566	44.8053	10577.7	0.365541	10.9575	38.7611	59.4748	478.686	1.05777	67.2424	0.232287	0.651722	136.829	2.00718	115.679
MX-Z-1	MX-Z-1-130	832.013	12.8645	459.228	22.1926	1849.73	0.759358	0.0486475	10.9592	0.222375	3.64429	9.39674	3.68121	48.9766	16.21	180.451	66.4688	281.542	54.8354	488.238	96.2389	8561.21	0.277716	6.07299	40.7066	31.7546	1260.91	0.856121	14.0666	0.423486	1.28191	51.9582	2.7343	68.7198
MX-Z-1	MX-Z-1-131	912.208	8.40358	371.228	11.4419	1482.21	1.37469	0.0273349	11.9055	0.159643	2.5126	6.03569	1.15782	32.4109	10.3013	123.742	48.5509	219.426	45.9528	424.429	86.8942	9910.72	0.558679	21.1879	88.6236	109.714	1013.5	0.991072	21.6655	0.202493	0.807766	70.3198	2.46061	69.7503
MX-Z-1	MX-Z-1-132	787.443	7.53363	319.675	15.2234	727.665	0.769332	0.00320333	15.7551	0.0217286	0.877788	2.03522	0.413273	12.4248	4.79057	58.8507	23.7695	111.041	23.6454	224.786	46.897	10991.8	0.395844	13.3572	71.6278	79.4346	525.312	1.09918	212.548	0.193196	0.901721	110.448	1.94352	95.9604
MX-Z-1	MX-Z-1-133	782.208	8.60453	470.331	19.7254	1572.06	0.64798	1.68625	21.8736	0.879175	8.45275	9.82372	2.67146	43.0789	13.4586	149.598	53.3127	237.131	46.3052	421.116	84.4414	9045.13	0.238611	13.5308	113.496	71.0468	1093.83	0.904513	4.36681	0.336402	1.59748	42.8673	2.71563	32.9263
MX-Z-1	MX-Z-1-134	854.125	8.45483	209.633	9.00631	448.988	1.19595	0	17.3913	0.0117643	0.572029	1.03467	0.312746	8.71968	2.94678	35.3414	14.6055	68.1608	15.2586	147.093	30.9918	10919.8	0.684914	18.8844	87.9226	104.641	342.44	1.09198	458.955	0.21922	0.840233	142.164	1.74613	95.9397
MX-Z-1	MX-Z-1-135	749.521	6.53536	464.519	18.755	1107.98	1.16675	0	12.1758	0.0745852	1.3362	3.01527	0.782466	18.8626	6.83649	84.6815	35.3157	175.975	39.253	388.866	85.788	9051.96	0.568087	13.7399	65.248	89.882	852.962	0.905196	50.6811	0.241995	0.725929	128.965	2.05382	91.4591
MX-Z-1	MX-Z-1-136	770.279	6.65289	292.493	23.2086	941.396	0.747595	0.0356275	15.2295	0.437298	5.32275	6.89649	0.986951	27.2465	8.08646	86.3845	31.0779	134.404	26.6637	240.57	48.4735	9967.21	0.432871	20.5112	132.543	119.034	631.815	0.996721	10.4701	0.19156	1.11349	34.8829	1.72706	28.7552
WC-Z-1	WC-Z-1-01	749.874	11.3942	346.515	13.9039	1041.55	0.356051	0	12.5474	0.0936122	2.04042	4.27693	0.691607	24.6282	7.77429	90.4825	34.7643	151.404	32.9335	294.329	56.9033	11437.1	0.286744	16.3981	102.311	103.597	712.869	1.14371	41.6126	0.161358	0.987583	68.8177	1.2417	65.5011
WC-Z-1	WC-Z-1-02	777.048	13.6177	348.327	3.40084	855.628	0.807749	0	20.8752	0.0299093	0.573488	1.48658	0.513761	11.403	4.45874	64.7803	28.1136	139.172	34.105	337.453	73.6656	11983.9	0.372378	8.02503	40.2586	51.1164	716.63	1.19839	216.684	0.271694	0.787587	226.999	2.16916	156.535
WC-Z-1	WC-Z-1-03	739.738	10.1525	332.506	13.944	527.621	0.797539	0	16.0015	0.0349274	0.803711	1.91805	0.452213	11.8693	4.24351	43.5145	17.5173	75.0486	16.4136	153.525	30.5278	10808.7	0.508359	13.1354	74.2679	86.0083	371.87	1.08087	142.232	0.221831	0.863497	80.0423	1.56885	76.8289
WC-Z-1	WC-Z-1-04	766.746	10.8226	402.905	25.1326	1803.25	0.765617	0.067464	14.965	0.494559	6.639	9.50323	1.66906	48.3228	14.5259	163.999	61.109	255.014	52.518	430.615	81.3958	10009.1	0.40239	15.9006	120.295	91.4937	1140.84	1.00091	8.90718	0.193614	1.31479	45.3124	1.90267	41.9595
WC-Z-1	WC-Z-1-05	791.314	13.4783	451.167	29.1324	1321.18	1.02422	0.537693	13.7119	0.283688	3.78733	5.67467	1.17645	30.9014	10.0697	115.836	44.9158	189.676	39.0385	350.02	68.4852	9586.42	0.396132	11.9312	80.4423	68.2687	874.114	0.958642	8.52728	0.216403	1.17832	61.6812	2.58556	50.9977
WC-Z-1	WC-Z-1-06	736.576	13.443	310.76	16.7951	514.003	0.481016	0	9.86092	0.04088	0.882091	2.23589	0.499533	13.5225	4.13222	47.3513	17.0146	72.252	15.7267	140.114	27.3616	10290.8	0.322454	6.37689	42.3635	40.3395	350.994	1.02908	74.8874	0.2142	1.05017	62.6659	1.49173	74.8586
WC-Z-1	WC-Z-1-07	756.845	12.2355	398.766	21.731	709.017	0.562277	0	15.4379	0.166209	2.34763	4.27443	1.36974	22.108	6.20368	65.0036	23.077	98.5411	21.6943	194.372	39.262	9267.89	0.391236	11.9559	79.7299	72.6844	493.858	0.926789	28.8361	0.34853	1.09693	45.4733	1.43718	42.8966
WC-Z-1	WC-Z-1-08	782.405	13.1413	350.942	13.2293	725.955	0.597166	0	14.1136	0.0308902	0.533391	2.01452	0.540014	11.521	4.73174	60.0144	23.8039	112.029	24.939	227.438	45.4563	11054.2	0.315095	7.60813	39.1763	47.9652	527.165	1.10542	141.847	0.268976	0.816764	112.899	1.89519	142.306
WC-Z-1	WC-Z-1-09	770.682	12.2894	234.557	11.1414	468.256	0.547935	0	12.4947	0.0306594	1.00007	1.35571	0.263463	9.15634	3.18967	39.0154	14.3746	68.9437	15.1749	141.245	28.2571	11958.5	0.283005	11.28	60.5972	72.469	334.501	1.19585	126.521	0.170075	0.836182	104.185	1.93613	67.7913
WC-Z-1	WC-Z-1-10	762.133	11.7856	370.314	14.2249	877.066	0.740006	0.00768669	12.8398	0.0717348	1.53383	3.6708	0.774384	19.9048	6.29171	75.7557	29.6772	132.053	28.442	257.751	50.0327	10076.4	0.398358	9.57819	61.9061	58.1049	618.807	1.00764	53.2802	0.220955	1.06542	70.2167	1.85764	70.0273
WC-Z-1	WC-Z-1-11	789.996	16.773	221.79	7.35816	654.55	0.212466	0.0383329	4.72208	0.148209	2.14786	3.2209	1.30859	13.9355	4.16747	50.7531	20.4815	98.3015	24.5392	255.627	56.7078	8582.64	0.139089	12.2485	65.9417	76.3697	536.099	0.858264	8.96229	0.507782	0.863454	79.3651	1.52756	39.3871
WC-Z-1	WC-Z-1-12	767.836	9.31131	397.568	17.5945	921.915	0.963979	0	16.9809	0.067385	1.19376	3.37027	0.460869	18.3193	6.52362	76.7155	30.3297	135.777	30.3423	273.824	53.6307	11727.3	0.549261	17.9049	113.542	110.026	647.536	1.17273	78.2346	0.142949	1.03195	81.2468	1.75505	87.026
WC-Z-1	WC-Z-1-13	744.425	15.8993	319.775	13.6967	760.784	0.497725	0.0158726	11.8331	0.0581989	1.55369	2.63296	0.790343	17.1169	5.30271	64.9379	24.9595	113.908	24.7384	232.704	44.7077	10400.9	0.226351	6.15402	39.6031	39.1285	545.26	1.04009	56.9023	0.271169	1.01213	88.3812	2.19891	66.4594
WC-Z-1	WC-Z-1-15	750.771	10.6848	332.526	14.4475	717.547	0.959822	0.00765346	13.7311	0.0561319	0.852358	2.10009	0.580919	14.9554	5.06239	62.6283	23.2375	108.8	24.6592	234.479	46.7298	9997.48	0.53623	11.5863	57.7412	76.3507	537.88	0.999748	72.0092	0.231576	0.756262	111.652	1.78994	103.298
WC-Z-1	WC-Z-1-16	755.766	9.38802	300.592	8.71282	1443.65	0.670794	0.0158626	22.7598	0.116343	3.19851	7.44261	1.54279	36.2388	11.1164	129.705	49.3408	210.945	45.5344	426.691	85.4847	11731.6	0.416858	23.5995	157.621	145.658	1030.13	1.17316	57.5867	0.236454	1.08213	57.3308	1.60917	57.9792
WC-Z-1	WC-Z-1-17	808.004	12.0885	314.03	12.2051	945.741	0.530082	0.00807849	10.3523	0.107733	1.39638	3.07559	0.479136	19.3003	6.92941	84.7777	31.7388	139.656	30.0603	259.846	49.5279	11828.2	0.31458	9.21767	44.4526	58.0012	637.256	1.18282	28.9623	0.144903	0.766408	84.4865	1.68505	88.277
WC-Z-1	WC-Z-1-18	768.745	13.5191	286.738	6.00728	471.524	0.263088	0	7.01168	0.0328131	0.661645	1.74298	0.885392	8.5158	2.69424	34.4165	14.3601	75.2099	17.9326	197.562	45.2345	9313.48	0.127775	4.9839	21.192	33.7022	406.26	0.931348	66.3402	0.577889	0.628802	113.347	2.05899	71.7624
WC-Z-1	WC-Z-1-19	821.349	13.3579	346.107	11.7281	765.83	0.75247	0	9.18198	0.911512	0.671106	1.93368	0.301439	12.9374	5.26213	61.2037	25.3967	116.08	26.0951	238.939	46.745	11008.1	0.453652	8.46641	33.855	53.7439	545.659	1.10081	3.12735	0.137503	0.629932	123.567	1.65869	122.85
WC-Z-1	WC-Z-1-20	747.841	16.7141	285.527	5.97709	551.06	0.357383	0.00790721	9.95551	0.0316376	0.789957	2.13611	0.891307	11.5806	3.80334	45.726	17.7964	82.5381	18.4613	187.13	40.351	9699.15	0.143781	3.79053	20.8808	24.2241	421.199	0.969915	88.7968	0.437103	0.861981	87.6032	2.4856	79.2904
WC-Z-1	WC-Z-1-21	751.171	11.4249	327.276	11.8633	612.029	0.795866	0.00802784	17.7749	0.0535355	1.0489	2.72189	0.562045	15.5278	4.65966	55.5133	20.4514	87.8139	18.8134	177.03	34.142	10681.4	0.430456	13.5547	80.7687	87.3219	436.12	1.06814	97.234	0.207612	0.924953	65.0393	1.84889	73.3205
WC-Z-1	WC-Z-1-22	756.722	15.3965	340.465	15.8125	731.079	0.355258	0	13.2483	0.0262173	0.846305	1.91618	0.494628	14.2933	5.01468	62.2986	23.8731	111.788	24.8858	234.574	45.6691	10088	0.311765	6.15251	38.8247	37.9361	538.928	1.0088	156.882	0.207804	1.02342	122.417	1.13951	106.124
WC-Z-1	WC-Z-1-23	726.113	10.9096	356.058	9.62384	1535.05	0.498342	0.00777013	16.8689	0.103651	2.33036	6.68103	1.26379	38.5358	12.028	138.827	53.5359	223.628	48.1146	430.086	79.4621	10658.6	0.287987	10.0119	74.522	60.229	1051.47	1.06586	49.0523	0.188499	1.23731	64.3742	1.73043	80.3526
WC-Z-1	WC-Z-1-24	746.892	12.1846	370.949	17.6626	699.105	1.00133	0.150034	11.5855	0.0632031	0.850227	2.34516	0.337519	13.5365	4.77801	59.493	23.4264	107.33	22.9962	214.531	40.4836	10328.5	0.272187	8.49236	49.2639	55.0405	501.906	1.03285	29.1608	0.143335	0.895047	91.4779	3.67883	95.3414
WC-Z-1	WC-Z-1-25	738.392	14.2457	317.8	5.68886	907.613	0.494833	0.0323339	17.5314	0.0754863	2.14508	4.40789	1.98691	22.5132	6.94367	82.145	30.6911	134.146	29.2961	279.177	57.2232	10507.2	0.210335	8.46682	60.1043	51.1798	668.315	1.05072	61.5369	0.495176	1.17437	63.3358	2.35259	56.9304
WC-Z-1	WC-Z-1-26	812.977	11.5961	329.324	13.0705	878.879	1.04778	0	9.32081	0.0215528	0.901013	2.43546	0.393297	15.0472	5.62223	76.5183	29.8122	135.371	30.6408	288.024	55.0094	10962.7	0.56762	12.0726	41.116	77.2664	649.117	1.09627	134.262	0.152141	0.532133	118.263	1.84592	116.343
WC-Z-1	WC-Z-1-27	751.969	10.92	265.882	12.4473	539.99	0.7673	0.0235741	17.7693	0.0419349	0.846385	2.29986	0.419969	11.6645	4.00343	47.0186	17.3801	79.5758	17.08	161.935	30.6746	10767.4	0.419341	15.0118	83.3544	96.9114	390.733	1.07674	107.36	0.201714	0.860109	70.4108	1.82977	75.9965
WC-Z-1	WC-Z-1-28	761.073	14.2595	330.565	11.4423	614.22	0.684882	0.218772	10.8418	0.102699	0.841662	1.94054	0.490831	11.4731	3.94874	49.9356	20.308	93.7138	21.1674	202.867	39.5763	10830	0.24789	7.16438	38.7548	44.9336	457.426	1.083	17.6787	0.247035	0.862491	104.541	2.76285	85.0625
WC-Z-1	WC-Z-1-29	763.382	12.3264	350.086	8.2945	946.324	0.803157	0	13.7944	0.0828676	1.25481	3.09994	0.885452	18.6837	6.5879	77.6282	31.5827	145.445	32.8483	314.723	62.9625	10096.9	0.369122	9.24167	49.9864	59.3745	709.579	1.00969	51.6798	0.274627	0.841882	101.525	2.17585	86.9061
WC-Z-1	WC-Z-1-30	786.456	13.8678	358.407	20.4894	708.978	0.649514	0	8.39262	0.0678284	1.32441	2.08214	0.353109	14.31	5.03057	62.2459	24.0781	106.909	23.0104	216.26	39.7297	9797.69	0.32607	6.8027	38.7223	41.6754	503.794	0.979769	38.4138	0.146272	0.929139	103.864	1.99195	76.8942
WC-Z-1	WC-Z-1-31	813.153	9.63811	271.21	23.3675	1039.15	0.608515	0	5.28794	0.136696	2.51766	5.07091	0.571211	28.7064	8.22042	96.4689	34.5647	148.607	30.9091	258.8	49.0252	9748	0.390245	15.5172	78.1672	93.0123	668.887	0.9748	12.0097	0.113964	0.840397	51.0363	1.55932	57.3409
WC-Z-1	WC-Z-1-32	744.515	9.40306	327.308	14.932	886.005	0.665195	0	18.0056	0.183827	3.1214	4.75181	1.0852	25.6277	7.45797	80.0013	30.0225	127.892	27.5174	240.383	44.8672	10361.4	0.379658	17.5818	117.925	110.091	610.918	1.03614	30.409	0.240236	1.07116	50.5877	1.75209	42.4659
WC-Z-1	WC-Z-1-33	767.991	11.054	262.269	8.22672	477.291	0.582238	0	15.1302	0.0106663	0.461616	1.46959	0.389498	10.0338	3.22892	41.3232	15.7408	70.6232	15.8947	149.459	29.3585	11157.4	0.297001	12.9564	70.7661	82.0969	353.123	1.11574	440.387	0.229858	0.861983	101.701	1.96039	117.637
WC-Z-1	WC-Z-1-34	785.546	15.4902	397.166	11.544	997.211	0.43672	0	11.5505	0.0973102	1.99668	3.63308	1.04973	19.957	7.30644	86.5045	33.4042	146.442	32.5709	303.575	59.4072	10296	0.253575	6.92074	42.6166	41.6093	707.494	1.0296	36.8506	0.299501	1.02421	83.5586	1.72225	67.1344
WC-Z-1	WC-Z-1-35	763.337	8.73976	385.837	8.79841	1205.31	2.00533	0.00791107	25.3304	0.163649	2.10223	3.93444	1.31667	20.5943	6.53298	89.7469	38.4588	184.288	44.7262	473.178	102.12	9856.37	0.753295	29.0652	174.289	181.743	992.5	0.985637	47.1406	0.360533	0.95899	120.266	2.66208	65.5019
WC-Z-1	WC-Z-1-36	882.99	11.9579	312.741	15.1016	868.985	1.00947	0.00825027	11.8419	0.0991064	2.28849	3.81162	0.932032	21.6322	7.10534	78.7498	29.1419	125.111	27.3155	246.593	46.435	10578	0.506124	16.7539	64.1709	96.8963	601.065	1.0578	35.8978	0.246884	0.662264	64.6951	1.99451	55.0718
WC-Z-1	WC-Z-1-37	753.497	12.0769	306.533	12.3306	962.861	0.931014	0.00830114	18.4785	0.0831007	2.65469	5.16336	1.08596	25.3555	8.22499	88.0177	33.5362	143.232	30.0368	275.638	52.4122	10452.1	0.438914	12.5386	80.6687	77.0449	683.928	1.04521	66.3766	0.238314	1.04704	53.3836	2.12118	50.2022
WC-Z-1	WC-Z-1-38	767.977	11.2333	292.637	10.4995	843.716	0.801443	0	18.182	0.0767373	2.02543	3.72232	0.63493	17.4551	6.36298	72.8245	29.2378	126.611	28.0625	264.256	51.3388	10508.9	0.482594	16.3172	95.3709	101.339	620.79	1.05089	73.5592	0.20037	0.94111	70.9922	1.6607	55.5194
WC-Z-1	WC-Z-1-39	759.323	12.507	303.594	17.686	759.113	0.38468	0	9.6851	0.0300037	1.17695	3.44804	0.638174	16.5367	5.68925	66.8893	25.9777	113.003	25.5141	244.429	44.4498	10427.7	0.382705	11.6401	66.7994	73.9937	557.468	1.04277	100.215	0.213636	0.902771	70.8894	1.00516	76.2318
WC-Z-1	WC-Z-1-40	762.214	14.1886	332.665	10.2204	767.746	0.824267	0.00844734	14.2954	0.0225528	1.00933	1.65203	0.442164	14.4563	4.93214	65.9347	26.0289	119.91	27.2773	258.302	49.4036	10715.3	0.408314	10.6724	58.9795	68.0668	583.675	1.07153	171.099	0.187899	0.866495	156.354	2.01871	105.237
WC-Z-1	WC-Z-1-41	744.415	13.2211	374.594	9.19295	922.195	1.26151	0	21.0071	0.0343479	0.892646	2.09692	0.418361	15.6912	5.50455	73.6865	31.013	151.794	35.4042	349.699	71.1692	10632.1	0.532324	9.5836	53.5234	61.7689	758.411	1.06321	189.875	0.160182	0.86651	166.768	2.36981	117.689
WC-Z-1	WC-Z-1-42	798.707	13.2684	313.81	11.0839	1413.2	0.58638	0.00821762	11.8234	0.131646	2.59785	6.10141	1.20268	33.9154	10.9556	129.568	49.3091	211.449	45.3296	409.501	77.3388	10703.3	0.392017	12.8964	64.8075	78.7644	989.231	1.07033	27.2022	0.202383	0.822802	67.1158	1.4958	71.1108
WC-Z-1	WC-Z-1-43	737.471	11.0498	356.092	11.1808	1347.05	0.752176	0.00820003	14.5996	0.175177	3.25771	6.12821	1.33723	30.8201	9.87263	118.864	47.9375	213.324	45.658	427.298	80.5767	10077.3	0.579244	15.2703	104.87	95.4356	999.857	1.00773	25.3977	0.242654	1.09886	69.7264	1.29855	55.8831
WC-Z-1	WC-Z-1-44	735.012	13.9908	355.611	11.8609	1288.42	0.523071	0.01671	13.1758	0.117136	2.44948	5.38995	1.2035	30.4585	10.4365	118.729	46.3441	193.417	41.6143	368.913	67.7413	9803.65	0.317026	8.06163	58.4268	48.2659	900.006	0.980365	33.0323	0.226227	1.21052	68.4446	1.64993	70.499
WC-Z-1	WC-Z-1-45	765.797	10.1501	232.729	6.06472	372.531	0.497753	0.0250164	8.60746	0.0222692	0.54691	1.22447	0.287912	7.32743	2.39816	29.8973	12.1789	58.4503	14.4978	156.868	35.9744	12075.1	0.365591	21.7965	34.2627	163.043	328.306	1.20751	82.7403	0.227395	0.210145	128.111	1.3615	79.0823
WC-Z-1	WC-Z-1-46	738.224	10.8443	369.813	10.7834	1637.67	0.624659	0	14.6103	0.20222	3.70072	7.11396	1.57278	38.7389	12.695	153.439	58.0069	258.543	54.3411	496.75	92.2582	9392.94	0.44603	13.9227	110.292	80.8628	1191.97	0.939294	22.4304	0.230775	1.36394	69.8274	1.40049	63.0307
WC-Z-1	WC-Z-1-47	778.264	12.1685	271.157	8.77301	522.403	0.245728	0	3.11659	0.0281758	0.227982	0.901568	0.28141	9.37511	2.99108	42.5451	17.1864	80.9774	20.1025	199.985	40.178	8654.56	0.243108	8.6877	29.7113	57.6046	417.896	0.865456	34.3404	0.188373	0.51578	221.818	1.01077	233.806
WC-Z-1	WC-Z-1-48	744.018	11.703	312.609	16.635	638.232	0.645618	0	13.473	0.0335249	0.90429	2.34684	0.438502	11.8593	4.66286	55.6391	21.7742	100.139	22.375	214.133	39.2649	10044.6	0.31781	9.69011	55.6633	62.239	487.044	1.00446	124.767	0.206996	0.894348	91.2431	2.03146	85.236
WC-Z-1	WC-Z-1-49	740.932	12.9822	392.109	14.0318	962.497	0.515557	0.00843286	11.8428	0.106987	1.92044	3.07868	0.763348	20.7339	6.57997	82.4371	32.3013	146.945	33.1237	319.073	60.1896	9387.17	0.281679	8.19224	49.5278	51.0185	719.104	0.938717	33.3131	0.21751	0.97078	103.64	1.8303	69.7029
WC-Z-1	WC-Z-1-50	730.976	12.8053	335.533	10.3506	662.496	0.668099	0	14.8884	0.0255454	1.03394	2.24905	0.701863	13.1069	4.26133	56.2196	22.0299	99.6514	23.3074	216.2	40.05	9791.23	0.235666	7.4891	44.52	48.4029	493.725	0.979123	180.941	0.308386	0.919779	96.1294	2.83494	79.3715
WC-Z-1	WC-Z-1-51	738.796	9.70278	368.219	8.98261	1056.59	1.73976	0	17.286	0.0508483	1.20554	2.95091	0.771159	15.7338	6.23758	82.673	35.0919	170.256	40.5694	411.348	82.7699	9235.71	0.898442	15.1103	81.5568	97.2359	866.945	0.923571	105.541	0.27743	0.838752	139.397	1.93642	96.5937
WC-Z-1	WC-Z-1-52	752.39	10.2316	512.712	4.7996	1004.13	1.87839	0.914271	26.4296	0.323251	1.92872	3.62835	1.27259	18.3346	6.66012	80.0205	31.7129	150.357	36.2629	364.148	73.4136	10579.2	0.675036	21.4048	119.667	133.023	795.407	1.05792	11.8963	0.388567	0.899601	100.362	2.78265	63.5432
WC-Z-1	WC-Z-1-53	732.511	9.82371	301.515	13.2533	471.152	0.664056	0	15.5226	0.0577996	0.820526	1.5776	0.412565	11.5773	3.4576	41.257	16.0364	68.6421	15.6143	143.642	27.3943	10344.7	0.330233	11.8767	63.5391	77.4636	346.012	1.03447	83.3763	0.213455	0.820245	91.0505	2.01087	76.4328
WC-Z-1	WC-Z-1-54	712.741	12.8656	307.639	11.5627	567.894	0.738392	0.00792842	13.2864	0.0635445	0.918865	2.01406	0.567001	11.4259	3.8963	50.1678	18.6764	82.7889	18.9021	176.147	33.5548	9736.77	0.452489	8.12402	43.1261	54.3696	412.417	0.973677	61.821	0.284331	0.793202	87.4587	1.63184	79.5065
WC-Z-1	WC-Z-1-56	727.654	13.4982	304.442	14.6146	651.323	0.605039	0.236444	10.2402	0.0326756	0.850641	1.96273	0.388802	11.5398	4.42174	55.5648	21.6992	101.319	22.4344	217.515	40.0553	9766.92	0.262198	8.24773	45.0965	53.8808	488.261	0.976692	24.9438	0.194352	0.836968	110.823	2.30756	93.6311
WC-Z-1	WC-Z-1-57	693.958	15.1007	246.02	12.5512	568.79	0.350164	0.00802279	9.77904	0.0589532	0.465189	1.5028	0.49751	10.8688	3.92826	48.0851	19.4144	86.5367	19.4905	193.435	35.8242	9753.52	0.10538	3.96456	23.285	26.2189	429.894	0.975352	48.8342	0.273561	0.888099	128.717	3.32286	135.364
WC-Z-1	WC-Z-1-58	725.365	12.2311	335.823	19.1637	1408.43	0.39172	0.0316774	11.6061	0.375624	5.35791	8.65459	1.40733	38.2713	12.3609	137.121	50.6148	208.46	42.7312	379.405	64.4293	9082.26	0.291329	11.7934	87.0452	71.1984	960.827	0.908226	9.27895	0.199869	1.22257	43.8386	1.3446	41.4359
WC-Z-1	WC-Z-1-59	733.448	12.8087	377.449	8.97371	1028.13	1.21979	0.0241872	15.6746	0.0807934	1.46515	2.66163	1.12516	19.8024	7.08799	86.6104	35.4375	166.756	39.4247	375.245	75.143	8947.51	0.423799	6.91264	37.2723	45.8615	826.538	0.894751	53.7781	0.341062	0.812713	140.983	2.87822	91.6541
WC-Z-1	WC-Z-1-60	741.493	10.4865	427.855	12.1743	1178.99	0.975759	0.196324	17.247	0.120232	1.55	3.43087	0.87824	22.6432	8.22794	99.2712	41.0271	184.38	42.2928	403.637	75.0609	8845.38	0.403209	18.1678	107.612	110.385	899.963	0.884538	26.9167	0.22837	0.974881	117.648	2.41998	92.9804
WC-Z-1	WC-Z-1-61	743.439	10.5605	280.849	3.63117	686.745	0.980753	0.00802662	15.0694	0.0589899	1.21067	2.54314	1.10125	13.1359	4.28647	53.8153	22.5696	108.457	27.4878	284.907	60.6984	9678.96	0.559304	15.9285	82.4659	101.666	595.349	0.967896	75.2068	0.471473	0.811146	112.03	1.75352	65.6117
WC-Z-1	WC-Z-1-62	791.377	13.2073	307.655	6.82101	722.755	0.917784	0	9.08196	0.0378341	0.500635	1.15534	0.260605	11.5371	4.56444	58.6124	24.1084	114.717	25.8842	247.178	46.8139	10786.1	0.469264	8.27914	31.3565	52.6069	544.453	1.07861	74.5243	0.141089	0.596053	213.944	1.95579	167.808
WC-Z-1	WC-Z-1-63	722.951	12.0064	298.45	12.6466	597.651	0.622249	0	12.5202	0.0215736	0.624522	2.16191	0.616462	12.4001	4.0553	52.9438	20.5168	94.4774	21.06	209.285	38.2632	9488.32	0.286673	8.09343	46.5152	52.6353	468.946	0.948832	180.174	0.285443	0.883726	96.8055	2.17059	109.264
WC-Z-1	WC-Z-1-64	755.803	9.76278	413.505	6.30069	1061.73	1.93182	0.0157209	33.2195	0.042023	0.760583	2.31716	0.356586	17.0215	6.6012	85.7536	36.8905	178.037	41.4106	415.069	77.7767	10245	0.895197	14.1424	78.1046	88.0719	895.272	1.0245	213.416	0.125502	0.886828	179.128	2.15798	149.755
WC-Z-1	WC-Z-1-65	735.04	9.40128	326.007	13.6349	1790.58	0.719679	0.0319298	16.7564	0.309406	5.2838	9.0217	2.43028	48.433	14.9103	174.814	63.0157	268.726	56.8364	507.489	89.9625	8578.07	0.315365	13.6027	110.034	78.2423	1258.02	0.857807	16.1454	0.284416	1.40632	56.252	2.28205	52.462
WC-Z-1	WC-Z-1-66	746.24	10.8433	308.213	14.7493	1232.56	0.487424	0.00798117	14.0962	0.160018	3.61511	5.91929	1.27702	30.1958	10.2531	113.845	42.9951	184.643	39.7667	363.066	62.9874	9662.17	0.220773	13.7419	94.1938	81.5438	872.827	0.966217	26.8125	0.237224	1.15513	61.3361	2.20781	50.7242
WC-Z-1	WC-Z-1-67	733.733	7.94403	337.404	129.081	889.186	0.714436	0.380401	13.7372	0.243644	1.93315	3.36421	0.76658	17.4148	6.16377	77.5138	30.6483	136.153	31.943	309.567	57.51	10864.4	0.396778	25.4948	149.304	163.973	687.339	1.08644	10.7663	0.247666	0.910538	92.0178	1.8006	63.1379
WC-Z-1	WC-Z-1-68	756.988	12.0049	247.865	10.5588	879.462	0.382166	0	12.2926	0.244883	3.7321	6.26506	1.87402	32.1771	8.40761	90.6966	31.0531	129.228	26.8856	242.739	41.9517	8488.94	0.167948	10.9595	77.58	63.6735	627.548	0.848894	15.5843	0.327151	1.2184	38.7449	2.27551	38.7783
WC-Z-1	WC-Z-1-69	754.496	10.4932	296.401	6.96484	655.124	0.859425	0.0230307	12.7708	0.0410492	0.654099	2.50494	0.834434	11.3404	4.13226	50.5519	21.3828	105.887	26.2181	275.467	55.8914	9645.1	0.344061	13.5022	70.488	85.8062	567.699	0.96451	78.853	0.402109	0.821479	109.97	2.49789	97.4655
WC-Z-1	WC-Z-1-70	746.267	10.9096	271.009	11.7593	862.899	0.259645	0.01553	6.49983	0.197228	2.55653	2.84648	1.82734	16.3215	5.84463	75.7838	29.9036	138.836	32.7488	335.631	67.0755	6733.03	0.10238	8.79594	74.2523	49.3302	716.087	0.673303	9.91833	0.642797	1.50521	117.911	2.53609	56.2669
WC-Z-1	WC-Z-1-71	753.432	12.9405	260.308	9.23691	612.667	0.208687	0	9.40351	0.0691143	1.58751	3.69271	0.914129	17.2598	4.96872	60.5321	20.9546	90.8089	19.176	184.077	32.8384	9128.28	0.207059	8.43185	53.4074	49.9035	446.282	0.912828	42.24	0.291531	1.07021	49.8487	1.00786	54.5224
WC-Z-1	WC-Z-1-73	819.048	8.65849	348.042	13.7643	2152.14	0.886516	0.0228794	8.82505	0.277387	4.48253	7.71806	1.28783	43.0245	14.1082	180.642	74.6881	340.944	70.6388	644.285	115.884	8914.49	0.529174	26.3746	123.225	152.381	1506.83	0.891449	9.56107	0.170925	0.808666	83.4776	1.67528	63.7042
WC-Z-1	WC-Z-1-74	749.911	10.0064	396.963	14.0795	1054.72	0.786908	0.00685588	13.4155	0.122417	1.51121	3.39346	0.962196	19.8271	6.87164	87.3662	35.4872	161.101	35.9545	350.248	68.3526	9265.66	0.416959	14.4992	84.8886	89.3261	784.62	0.926566	33.2757	0.279611	0.950323	103.213	1.88725	83.5575
WC-Z-1	WC-Z-1-75	765.404	11.8412	345.036	7.79108	585.757	0.404552	0	8.69437	0.0227255	0.372105	1.28743	0.387173	9.59895	3.78033	46.2483	18.6582	91.0187	20.2997	202.473	41.0424	10192	0.349945	10.1498	47.56	64.9305	443.884	1.0192	118.775	0.242192	0.732475	157.269	1.15604	160.211
WC-Z-1	WC-Z-1-76	763.729	12.1782	388.11	8.38623	965.106	1.28728	0.114712	15.4346	0.0521579	1.05372	2.17498	0.656811	17.0029	5.82106	73.9459	31.6946	155.795	35.7621	362.797	72.9618	9742.3	0.640276	12.0275	67.5877	72.2132	775.268	0.97423	48.8263	0.2336	0.935947	166.805	2.01052	104.175
WC-Z-1	WC-Z-1-77	734.004	10.8515	296.652	6.09184	751.8	1.47772	0	16.1069	0.0561154	0.574318	1.98768	0.832945	10.7033	3.94983	52.9605	23.9532	119.841	29.7914	322.304	73.66	10057	0.70652	17.3548	84.4472	114.695	656.721	1.0057	89.1114	0.441366	0.736279	162.15	2.09156	118.859
WC-Z-1	WC-Z-1-78	739.798	12.8994	304.811	9.74265	936.521	0.658765	0.08661	10.312	0.19096	3.23917	4.41543	2.48337	19.6993	6.61309	79.1114	32.1952	153.085	37.309	376.449	78.0691	8186.88	0.325131	7.99338	47.7818	49.6282	803.259	0.818688	14.1859	0.686607	0.962795	85.2577	2.02615	42.3404
WC-Z-1	WC-Z-1-79	744.975	11.2486	284.123	9.55459	684.431	0.631108	0.00726555	15.0298	0.0961189	1.68672	4.05644	0.640213	16.9138	5.52104	60.9966	23.2525	101.515	21.7423	198.112	37.5976	10119.9	0.356301	12.8078	79.2287	77.5034	487.168	1.01199	47.1176	0.202873	1.02226	48.8389	1.77128	51.2
WC-Z-1	WC-Z-1-80	869.743	12.6473	279.724	11.3758	953.729	0.363952	0.00727028	10.5361	0.158705	2.2506	5.03444	1.55855	26.567	7.98958	88.7328	31.9156	141.213	30.0375	280.012	51.8151	10470	0.216888	12.0031	61.9897	62.1556	677.828	1.047	20.239	0.331371	0.997332	55.6193	1.67807	57.0515
WC-Z-1	WC-Z-1-81	723.35	9.01005	270.096	6.99921	518.437	0.94138	0.00702551	16.9787	0.00464747	0.570936	1.72667	0.242686	9.47399	3.40505	45.1862	16.8255	78.7702	17.8926	184.558	35.2619	11305.1	0.656938	16.9625	76.8997	115.07	410.904	1.13051	706.248	0.145824	0.668289	106.887	1.43298	105.314
WC-Z-1	WC-Z-1-82	752.608	10.3553	310.14	11.1349	978.772	0.544336	0	9.7588	0.10816	2.2009	3.49503	0.838426	21.9553	7.13386	85.5104	32.8938	146.551	30.9523	290.258	53.6597	10075.2	0.254661	14.8406	93.0776	89.1795	685.316	1.00752	28.0112	0.22294	1.04371	83.0487	2.1375	63.3187
WC-Z-1	WC-Z-1-83	750.984	10.5051	332.933	8.92493	827.464	0.563062	0	10.4534	0.0749446	1.61683	2.65892	0.818353	16.7129	5.8659	73.2897	27.2955	128.87	28.1334	275.493	52.9383	9888.12	0.272532	9.43432	51.044	58.2943	624.221	0.988812	43.303	0.285889	0.875626	103.611	2.06604	72.8931
WC-Z-1	WC-Z-1-84	737.928	10.8494	397.959	21.691	1122.19	0.625393	0.0212317	10.7596	0.234106	3.47902	5.25346	0.809694	28.4192	9.01726	104.709	38.3958	167.084	33.5648	301.598	55.0937	9345.23	0.361779	10.4394	74.2289	61.6142	758.438	0.934523	13.7683	0.161737	1.20474	57.4094	1.72866	50.0285
WC-Z-1	WC-Z-1-85	739.599	10.1089	284.429	12.7698	774.284	0.392649	0	13.4732	0.0696148	2.09109	4.08048	0.878179	21.9286	6.95883	71.9574	26.3599	114.388	23.2467	214.098	38.9409	10048.3	0.186467	12.8872	85.6777	77.2129	538.471	1.00483	60.0857	0.227039	1.10963	52.469	2.10573	52.0461
WC-Z-1	WC-Z-1-86	738.652	14.3292	307.348	9.71238	640.645	0.368989	0	8.56253	0.0284099	0.692705	2.01792	0.498039	11.7825	4.35923	53.5099	21.3596	98.9892	21.9894	213.699	41.6636	10010.4	0.237881	6.56049	37.6271	39.6571	479.152	1.00104	93.5697	0.243513	0.948813	105.901	1.55115	103.765
WC-Z-1	WC-Z-1-87	737.441	9.90085	307.046	10.1801	738.17	0.482668	0	9.97262	0.0329871	0.594296	2.13625	0.49269	13.1373	4.89617	62.2773	24.53	111.798	25.0774	242.083	46.9948	10430.7	0.326819	13.1323	69.2053	83.6241	544.023	1.04307	93.8572	0.218117	0.827576	113.321	1.47687	133.944
WC-Z-1	WC-Z-1-88	764.758	13.0683	428.28	18.8212	760.908	0.702241	0.0142271	9.70174	0.0517776	1.21208	3.08988	0.627972	17.2845	5.2883	64.2437	24.4935	112.951	25.2657	235.936	46.566	9341.05	0.416471	7.2069	35.2212	45.6534	546.726	0.934105	52.4001	0.207605	0.77149	76.3578	1.68617	73.7945
WC-Z-1	WC-Z-1-89	745.597	10.3071	285.808	16.0647	587.32	0.475598	0.00701657	8.31397	0.0417874	0.923915	1.60281	0.293014	11.3671	3.77364	48.2917	19.5536	91.6393	19.9291	195.312	36.2981	10054.6	0.303536	9.40299	51.7873	58.9808	437.347	1.00546	57.873	0.153578	0.878036	121.856	1.56686	82.3981
WC-Z-1	WC-Z-1-90	739.922	13.0007	382.087	13.7727	1389.87	0.443313	0.0139921	13.4428	0.185185	3.06192	6.48803	1.48608	33.9126	11.0228	127.125	47.0249	204.327	42.311	393.592	72.3076	9326.93	0.251521	8.1236	64.1381	46.2721	956.301	0.932693	21.8741	0.247043	1.38611	60.6643	1.76253	61.1121
WC-Z-1	WC-Z-1-91	780.042	8.34077	334.992	12.2807	1352.82	0.586225	0	17.6785	0.177006	3.21438	5.54653	0.794016	32.8163	10.1749	118.169	44.2045	199.639	43.3481	391.165	72.9773	11670.3	0.470474	28.4874	172.012	166.786	939.905	1.16703	31.0071	0.139735	1.03133	70.5242	1.24603	58.0679
WC-Z-1	WC-Z-1-92	761.788	12.0592	349.267	17.8778	1435.81	0.592274	0	14.0769	0.211829	4.01052	7.54436	0.894646	37.7812	12.2732	133.748	48.8148	208.959	43.0291	384.407	66.7858	10087.3	0.358802	14.1909	99.6828	80.6035	962.536	1.00873	20.6312	0.132312	1.23671	50.9529	1.6507	51.0776
WC-Z-1	WC-Z-1-93	801.974	10.8394	358.179	7.96889	856.452	0.838346	0.180304	13.6098	0.0963892	1.23611	2.98678	1.10177	15.2412	4.99216	63.7127	26.5654	130.121	32.1079	324.339	67.3983	9478	0.379405	16.4502	96.2133	93.2151	683.689	0.9478	25.0515	0.405517	1.03216	108.591	2.20963	72.8745
WC-Z-1	WC-Z-1-94	743.916	11.5549	328.827	18.212	496.971	0.736957	0.00704005	13.268	0.0512577	0.818458	2.3694	0.529902	10.7495	3.87532	44.3093	16.2196	73.7197	15.1381	145.779	27.7506	9928.26	0.31482	11.3618	67.3437	70.3381	354.585	0.992826	76.1682	0.269525	0.957428	61.5257	2.34089	72.8381
WC-Z-1	WC-Z-1-95	733.462	7.82966	309.69	18.393	1258.51	0.454713	0.0350441	17.345	0.301552	4.69921	7.70757	1.33166	37.1942	11.1193	121.296	42.9675	183.95	36.4793	319.726	57.1646	10150.3	0.313535	20.8318	148.746	123.459	841.317	1.01503	17.0624	0.198467	1.20482	41.4821	1.45028	41.5491
WC-Z-1	WC-Z-1-96	736.187	9.09909	334.632	9.6032	1148.53	0.61127	0.0210781	20.0899	0.125572	2.31471	4.82624	0.860495	29.1223	9.18026	105.856	38.4013	165.879	33.8336	308.544	55.422	10956.4	0.262797	20.2582	152.68	116.046	774.476	1.09564	46.5379	0.17126	1.31569	63.9305	2.32602	67.6654
WC-Z-1	WC-Z-1-97	750.245	11.226	416.436	27.3662	1181.96	0.79344	0.0645644	13.4599	0.166208	2.69727	4.38126	1.13194	26.0854	8.87308	105.441	40.3352	176.989	39.7098	359.837	68.1851	9163.24	0.278007	10.8551	74.5657	64.0672	847.357	0.916324	21.7543	0.250896	1.16387	82.1311	2.85403	63.1579
WC-Z-1	WC-Z-1-98	750.991	9.28294	418.397	18.1869	1686.81	0.66643	0.0286906	15.0899	0.508059	7.56289	11.4696	1.42351	50.3284	14.9632	161.044	57.1585	244.615	47.3828	425.298	74.3133	9689.06	0.340385	15.7878	118.142	89.0791	1111.19	0.968906	9.01681	0.153457	1.32626	37.0807	1.95787	35.3349
WC-Z-1	WC-Z-1-99	831.452	10.8242	416.374	12.8149	1057.72	1.48844	0	14.5907	0.100924	1.71694	3.16503	1.0333	19.0274	7.05353	88.2735	35.6863	165.113	37.8911	349.805	68.8058	8907.59	0.718867	14.4803	60.9422	83.5188	792.262	0.890759	44.883	0.314546	0.729683	110.522	2.07054	79.3035
WC-Z-1	WC-Z-1-100	737.266	10.1646	243.988	5.81917	476.84	0.335215	0	7.51368	0.0630883	1.47801	2.04322	0.999706	10.3101	3.27883	40.5086	14.941	72.0605	17.1926	181.841	40.1122	9248.74	0.2426	8.90861	57.2486	55.8493	392.343	0.924874	36.9748	0.542662	1.02506	88.9976	1.38176	47.2333
WC-Z-1	WC-Z-1-101	717.226	13.5693	369.996	15.9712	686.253	0.406387	0	12.2965	0.0443616	1.03934	2.64483	0.641382	14.2321	5.09003	63.2886	23.3936	101.862	22.8951	215.65	40.3167	9313.27	0.299093	5.08742	32.6635	31.787	503.395	0.931327	86.0553	0.255559	1.02758	81.5366	1.35873	84.8225
WC-Z-1	WC-Z-1-102	732.482	8.95855	360.102	11.3581	1580.36	0.50151	0.0221677	13.9044	0.269087	3.86878	7.17927	1.62716	37.7199	12.911	142.615	55.2771	236.791	51.1003	471.336	87.8336	9350.81	0.30687	25.1781	181.366	151.1	1122.45	0.935081	15.5293	0.243448	1.2003	65.6524	1.63427	56.7277
WC-Z-1	WC-Z-1-103	787.352	9.54687	436.102	11.8763	1123.39	1.7906	0.650622	9.75937	0.198456	2.04147	2.33518	0.910022	16.8292	6.29097	82.3182	36.4563	181.836	43.2459	450.814	93.3366	9230.95	0.778846	12.889	50.0805	79.301	927.022	0.923095	6.59737	0.322984	0.631525	193.053	2.29904	75.5742
WC-Z-1	WC-Z-1-104	758.287	12.3709	220.072	8.52546	486.377	0.110529	0.0224705	9.62396	0.267821	3.9513	4.78642	2.23281	17.8036	4.52659	47.3706	15.9946	69.9849	15.2084	149.765	30.9903	8276.13	0.0853524	7.93104	56.1876	46.1256	372.528	0.827613	10.7931	0.652931	1.21814	31.2895	1.29498	21.8855
WC-Z-1	WC-Z-1-105	745.813	10.9695	393.128	12.3181	1859.19	0.541681	0.0299633	13.9102	0.20337	3.60326	6.8448	1.8746	40.8875	13.847	166.9	64.5596	282.74	59.4261	550.187	102.133	9162.55	0.241103	12.9498	109.036	70.8679	1307.15	0.916255	20.0506	0.265246	1.53858	80.3803	2.24668	70.7027
WC-Z-1	WC-Z-1-106	697.605	22.4613	283.239	6.85738	727.378	0.214835	0	7.38397	0.144577	2.76717	3.47465	1.85694	19.9135	5.97475	67.1161	23.9636	104.505	22.6092	223.812	44.4535	8209.98	0.0732743	2.2509	15.1166	13.957	527.975	0.820998	15.8559	0.535329	1.08308	64.4129	2.93193	43.5703
WC-Z-1	WC-Z-1-108	722.49	11.12	272.737	11.8176	530.836	0.426211	0	12.5401	0.0441236	1.20656	2.01915	0.51453	12.7628	3.79741	48.4549	17.9235	78.8841	17.3576	159.975	29.8705	10123.3	0.243663	8.18842	51.5757	51.7364	385.35	1.01233	88.2329	0.235613	0.996893	79.2288	1.74918	64.1573
WC-Z-1	WC-Z-1-109	814.95	12.1808	224.127	10.4992	866.084	0.361314	0.00741588	5.37017	0.196464	2.99327	4.1451	1.47552	19.6311	6.28955	71.1989	27.6834	127.728	30.2176	302.905	60.1394	7653.17	0.194354	9.02706	57.1568	48.4014	659.98	0.765317	8.35961	0.414938	1.18089	73.0753	1.85905	40.9629
WC-Z-1	WC-Z-1-110	790.909	13.8745	256.45	14.8767	878.871	0.175929	0.0223409	5.79648	0.162767	3.00605	3.49193	1.53552	19.0282	6.3704	75.1765	29.8969	133.087	29.7996	292.583	56.6587	7522.94	0.220269	8.40139	55.9349	46.0579	656.615	0.752294	10.4795	0.458759	1.21445	83.7884	0.798704	46.537
WC-Z-1	WC-Z-1-111	757.851	10.2168	306.257	12.5409	557.761	0.354481	0.0150038	9.53901	0.0347822	0.873596	1.6916	0.476724	11.0755	3.90942	46.7873	18.9359	85.6855	19.7015	185.485	34.5487	10019.7	0.338005	12.0968	60.9307	76.3487	418.76	1.00197	72.5912	0.253093	0.798058	109.651	1.04874	81.2158
WC-Z-1	WC-Z-1-112	757.728	10.2813	352.179	9.21183	703.574	0.671217	0.141574	12.5592	0.0690972	0.86777	2.25198	0.455716	13.1553	4.5675	58.1853	22.7409	110.604	24.4396	243.22	47.0461	10393.7	0.360907	11.7495	64.3864	72.8736	540.304	1.03937	30.983	0.199585	0.883535	108.003	1.85981	92.889
WC-Z-1	WC-Z-1-113	746.101	10.594	359.044	10.8542	1314.93	0.477556	0.0145299	12.046	0.101068	1.9748	5.31399	1.36003	30.2932	9.85603	115.723	45.3238	198.246	43.0238	395.447	74.311	9737.52	0.357284	12.369	88.7586	73.9787	933.034	0.973752	34.9864	0.257475	1.19979	74.4161	1.33663	80.3768
WC-Z-1	WC-Z-1-114	769.564	12.2321	341.641	17.6013	1179.39	0.546016	0.0150861	10.8636	0.039977	1.14245	3.8154	0.642789	25.2876	8.64036	104.167	39.9989	173.818	36.0263	323.967	60.2239	10414.5	0.254174	10.2136	71.2949	60.0498	788.648	1.04145	73.2809	0.149773	1.18726	84.9103	2.1482	118.481
WC-Z-1	WC-Z-1-115	751.299	10.3656	377.378	16.3146	663.382	0.502729	0	8.63519	0.166631	1.40779	3.0409	0.745931	16.3451	4.74727	56.5065	22.0231	102.258	22.5749	228.486	46.9028	8459.57	0.281555	10.141	49.8264	65.7225	513.84	0.845957	16.0886	0.258736	0.758133	75.1376	1.78555	58.7206
WC-Z-1	WC-Z-1-116	752.463	8.27495	640.981	20.9383	2976.08	1.01057	0.0661912	24.4666	0.579839	7.34156	12.8937	2.80802	75.3684	24.0258	278.709	104.535	438.469	91.2376	819.118	150.167	8661.11	0.496003	21.3035	203.087	111.581	2029.79	0.866111	12.5267	0.214683	1.82007	63.5284	2.03743	59.579
WC-Z-1	WC-Z-1-117	773.81	14.8255	535.451	5.44524	1483.68	2.88618	0.089463	32.5676	0.0642128	1.24526	2.99873	0.653538	22.2049	7.92371	112.791	50.7716	246.835	58.7878	606.392	120.774	10388.8	1.05625	15.2163	81.6212	94.6707	1264.1	1.03888	101.034	0.17654	0.862159	202.216	2.73249	128.189
WC-Z-1	WC-Z-1-118	760.512	11.819	344.04	12.427	645.227	0.4914	0.00755774	9.93152	0.0300451	0.76336	2.11822	0.41755	13.0838	4.35475	54.6913	21.471	97.8442	22.555	215.742	41.8629	10054.1	0.265237	8.41406	48.6811	52.7902	484.873	1.00541	93.223	0.185754	0.922161	101.85	1.85268	97.4648
WC-Z-1	WC-Z-1-119	802.95	13.4916	459.465	16.0127	724.324	0.789134	0	6.74421	0.0245683	0.547462	1.94562	0.356429	11.2658	4.00692	56.7062	22.8388	109.043	25.244	252.395	49.1694	10923	0.315631	6.50789	21.1685	42.4835	540.288	1.0923	85.2231	0.181982	0.498276	129.725	2.50018	132.726
WC-Z-1	WC-Z-1-120	751.694	10.102	374.921	15.0787	797.827	0.576599	0.00736003	13.634	0.0634032	0.972436	2.3978	0.433442	16.4752	5.29939	66.4498	26.2216	121.085	27.3387	264.032	48.8414	10045.9	0.350566	16.4519	93.9008	103.831	593.252	1.00459	63.7916	0.155945	0.904366	110.114	1.64476	96.0461
WC-Z-1	WC-Z-1-121	762.039	9.44425	344.815	12.8674	647.206	0.916806	0	19.3776	0.0495167	0.667905	2.13057	0.431142	13.2642	4.24802	53.5392	20.8929	96.3875	20.8712	199.714	37.141	11615.9	0.53552	19.669	109.363	122.267	468.714	1.16159	121.493	0.189457	0.89446	93.7372	1.71199	105.289
WC-Z-1	WC-Z-1-122	816.702	12.376	468.187	20.3228	987.976	0.675594	0.0149832	8.77495	0.0695054	1.60143	3.93406	2.0097	20.8247	7.36715	87.7359	34.0856	149.029	31.6463	296.41	54.2002	9474.95	0.278685	10.4565	47.9225	62.703	697.704	0.947495	36.0773	0.545456	0.764278	75.3447	2.42422	77.0876
WC-Z-1	WC-Z-1-123	754.512	9.52019	436.236	22.5667	2105.92	0.696263	0.0379785	16.749	0.488282	6.46578	9.83671	1.79934	47.5236	16.4618	187.489	73.2649	306.771	63.5015	565.744	105.99	9484.09	0.34947	24.2303	203.769	132.3	1402.12	0.948409	10.3273	0.209934	1.54021	57.5135	1.99234	48.0572
WC-Z-1	WC-Z-1-124	748.785	10.8892	562.849	8.19725	654.567	1.00181	0.439287	18.3804	0.177641	0.984048	1.85471	0.779055	10.2739	3.96078	47.2842	20.0031	100.393	24.5967	265.121	58.1601	10386.9	0.529146	22.4611	135.006	139.243	552.408	1.03869	16.132	0.432475	0.96957	142.945	1.89325	73.5449
WC-Z-1	WC-Z-1-125	784.552	10.0253	402.502	8.36828	2023.53	1.52629	0.015177	15.4022	0.221308	4.54384	8.52978	1.69842	45.6799	15.5414	188.31	72.6043	318.465	66.1737	603.886	108.825	9848.25	0.611875	22.3528	122.678	133.726	1449.9	0.984825	21.0286	0.210642	0.917382	70.7974	2.49444	63.5197
WC-Z-1	WC-Z-1-126	759.521	12.9641	353.831	12.591	791.255	0.408944	0	11.5628	0.0181935	0.985556	2.68107	0.656289	14.2036	5.19729	66.0992	26.4155	122.482	27.4913	264.543	51.1476	10152.3	0.330965	8.96404	49.9936	56.0974	593.483	1.01523	197.31	0.261202	0.891192	98.6704	1.23561	91.7219
WC-Z-1	WC-Z-1-127	767.461	12.8399	122.138	0.280841	8.45086	0.0225769	0	0.124503	0	0	0	0	0.0345471	0.00991438	0.271056	0.144834	2.23505	0.873982	13.9525	4.84942	10749.5	0.0051749	7.80034	3.51208	58.8592	22.4958	1.07495		0	0.0596692		4.36278
WC-Z-1	WC-Z-1-128	768.808	14.8018	299.457	17.6233	507.483	0.626788	0	10.3821	0.0416112	0.671369	1.28124	0.321193	9.44941	3.40564	42.0255	16.355	75.3055	16.5658	162.864	31.2494	9906.34	0.207579	5.11121	29.9019	31.7133	369.918	0.990634	77.4596	0.203758	0.942882	127.115	3.01952	95.3973
WC-Z-1	WC-Z-1-129	780.443	11.9006	374.379	11.3575	835.036	0.439109	0	11.9237	0.0598166	0.848159	1.73983	0.552328	15.9002	5.38072	67.9259	27.5562	129.836	28.7732	279.429	54.1891	10109.2	0.408199	13.6914	78.182	81.9317	624.114	1.01092	61.8859	0.214613	0.954234	160.607	1.07572	119.128
WC-Z-1	WC-Z-1-130	856.103	45.8338	452.616	7.48472	721.44	0.634233	3.46151	5.19036	0.00498576	0.672851	1.46753	0.31702	11.9541	4.50783	57.3969	24.8407	112.774	26.1786	248.408	47.8326	10655.4	0.428839	8.47438	25.7622	51.8943	545.007	1.06554	1.15718	0.161324	0.496437	169.27	1.47895	124.415
WC-Z-1	WC-Z-1-131	750.967	9.27518	387.766	13.922	1555.96	0.518842	0.0298377	12.769	0.187935	4.32466	6.30205	1.12373	35.621	11.8941	137.904	53.6627	226.799	48.0102	431.841	79.6178	10012.9	0.354957	21.4587	166.158	123.306	1050.09	1.00129	19.8316	0.180626	1.34753	68.5239	1.4617	53.7703
WC-Z-1	WC-Z-1-132	866.854	14.3934	383.365	16.7349	1152.98	0.922816	0.0111972	8.04927	0.172255	1.99304	5.1935	1.02894	26.8396	8.70233	101.394	38.4677	170.372	35.7343	321.147	60.6206	9927.11	0.444205	7.74363	36.0734	42.2999	779.725	0.992711	14.1389	0.215622	0.852801	61.8363	2.07745	70.3972
WC-Z-1	WC-Z-1-133	750.09	12.0488	412.543	22.6358	1059.49	0.519393	0.0214845	11.562	0.251668	3.06568	5.10947	0.923812	25.9625	8.48204	100.218	36.0037	153.553	32.7999	297.251	54.6172	9729.53	0.345899	8.99502	63.9946	52.8902	729.821	0.972953	13.7909	0.19943	1.20995	58.1765	1.50158	52.3044
WC-Z-1	WC-Z-1-134	736.756	12.9519	393.597	12.8415	907.689	0.371646	0.0073845	11.0465	0.0832402	1.8681	4.69922	1.14864	23.0925	7.36569	83.3718	31.6173	132.716	27.9811	262.643	49.3008	9349.29	0.263958	5.98975	44.8028	34.913	636.942	0.934929	39.7849	0.276814	1.28327	55.8909	1.40797	62.3708
WC-Z-3	WC-Z-3-03	762.409	10.095	329.324	14.4959	1124.36	0.38226	0.0128621	16.4106	0.181371	2.49612	6.48452	1.07764	33.2469	9.72797	110.124	39.0248	162.464	32.7212	282.036	52.4412	9837.29	0.297457	17.6301	127.597	101.334	748.449	0.983729	27.314	0.182007	1.25917	43.4937	1.28509	61.1004
WC-Z-3	WC-Z-3-04	761.447	10.6097	458.783	9.34119	1156.14	1.14457	0.00652432	20.2865	0.0963749	1.57613	3.40926	1.0377	22.0235	7.9455	100.988	38.9344	185.648	40.466	371.733	75.2665	9713.56	0.579006	12.9133	79.9355	77.4448	869.418	0.971356	63.6234	0.276415	1.03216	109.036	1.97678	93.6955
WC-Z-3	WC-Z-3-05	844.426	9.8183	328.288	12.1144	921.264	3.1283	0.00638315	5.10189	0.141424	1.74414	3.5407	0.867911	19.6688	7.06103	85.3374	32.6396	144.947	30.998	282.093	51.3246	7834.53	1.34154	20.8991	65.028	128.956	665.472	0.783453	11.0008	0.251804	0.504266	79.6716	2.33187	73.03
WC-Z-3	WC-Z-3-06	728.74	8.24575	446.793	3.64337	1237.67	2.29503	0.502156	31.3573	0.217631	2.3156	3.67193	1.17281	20.6218	7.49379	100.142	40.8095	201.906	48.1721	492.577	99.2862	11210.1	0.705832	31.6001	144.678	214.984	1050.25	1.12101	23.2387	0.325227	0.672973	134.147	3.25153	70.5189
WC-Z-3	WC-Z-3-07	825.603	10.9751	439.657	9.35531	1374.73	0.870637	0.0130517	9.08396	0.0963769	2.01543	4.1892	1.13267	23.4403	8.97881	114.916	46.7456	222.591	49.7187	468.882	95.49	9521.23	0.452959	15.3756	70.7496	91.7089	1047.29	0.952123	27.7554	0.276134	0.771458	111.926	1.92211	84.4496
WC-Z-3	WC-Z-3-08	2039.19	55.4025	344.947	5.19257	574.475	1.9557	0.0065773	19.022	0.0838723	1.56223	3.31855	0.247402	14.2303	4.74385	54.2435	20.1485	90.1656	18.8834	175.449	34.3277	10564.9	0.756778	37.8841	53.3878	79.3382	436.433	1.05649	68.2648	0.0938137	0.672914	52.8693	2.58424	51.0675
WC-Z-3	WC-Z-3-09	755.646	9.02057	351.188	6.54847	1044.39	0.76542	0.0195437	16.0383	0.176306	2.63028	5.16998	1.4543	24.3817	7.94483	94.6247	34.9373	154.346	34.8781	326.693	63.5717	9521.26	0.456677	18.5927	104.392	116.661	766.866	0.952126	27.0403	0.328978	0.894829	63.1904	1.67606	54.2779
WC-Z-3	WC-Z-3-10	874.975	8.35045	466.719	4.943	1344.62	1.53065	0.111414	24.8508	0.268274	3.16475	3.72836	2.24208	23.6081	8.67415	107.805	44.5079	210.033	47.0605	455.089	91.0604	8537.35	0.528831	35.9367	167.152	191.755	1022.2	0.853735	24.6542	0.555211	0.871697	122.061	2.89441	62.9792
WC-Z-3	WC-Z-3-11	3045.99	38.58	394.702	6.7049	1425.63	2.2141	0.0866394	20.334	0.518745	6.98999	11.7426	2.61929	43.3013	13.6468	147.098	50.8957	210.539	41.6213	366.954	66.2106	9728.97	0.718573	48.8219	52.8515	55.6461	982.558	0.972897	11.4058	0.3142	0.94978	31.2499	3.08124	33.571
WC-Z-3	WC-Z-3-12	746.224	7.18794	371.011	14.6288	882.436	1.61221	0.00642329	12.3537	0.0474069	0.711769	1.53271	0.568714	13.1105	4.49682	62.9274	27.8198	145.09	37.0312	396.453	89.0328	10249.1	0.83286	28.6221	106.61	197.024	791.183	1.02491	76.7338	0.265672	0.541103	258.661	1.93575	129.466
WC-Z-3	WC-Z-3-13	756.489	8.98934	409.342	14.2573	1574.47	1.05504	0.032462	13.7921	0.270058	4.67597	7.44895	1.90594	33.9333	11.1618	136.934	54.9701	252.186	53.57	482.004	95.1798	8653.16	0.506864	13.5825	89.3155	81.5165	1148.06	0.865316	15.1265	0.307384	1.09567	64.7076	2.08151	47.6677
WC-Z-3	WC-Z-3-14	788.122	11.2371	314.722	11.5659	862.862	0.494481	0	10.878	0.11215	2.59514	4.51529	1.16954	19.4065	6.49057	78.445	30.2738	135.854	29.9607	278.158	58.2839	10141.6	0.438213	14.2677	71.2607	88.6563	656.142	1.01416	30.1129	0.325371	0.803787	61.6037	1.1284	47.6009
WC-Z-3	WC-Z-3-15	774.209	10.3191	365.629	19.8645	1259.71	0.5954	0.141013	13.9387	0.249325	3.82873	5.82759	1.212	32.1042	9.98003	117.172	43.9921	186.732	39.3817	349.415	65.2914	9679.89	0.301252	14.5319	103.276	81.8536	869.265	0.967989	14.1487	0.215081	1.26171	59.9587	1.97642	50.7097
WC-Z-3	WC-Z-3-16	816.634	15.1666	778.664	16.4487	951.118	0.720691	4.95865	23.7162	1.54787	7.93567	5.17656	1.23605	22.0905	6.94929	87.489	32.7482	147.803	32.3697	297.469	56.9395	8732.71	0.315381	5.6754	30.6895	32.3336	728.429	0.873271	2.08255	0.301581	0.949151	57.4647	2.28514	27.9258
WC-Z-3	WC-Z-3-18	775.075	10.3212	347.179	17.4075	738.742	0.378578	0.013039	12.0943	0.0917999	2.01122	4.22245	0.671491	19.5452	6.04475	70.2196	24.9553	107.58	22.1133	199.959	37.1637	10330.8	0.271976	11.1244	76.1543	64.8762	506.684	1.03308	38.6983	0.188699	1.17384	47.3561	1.39195	51.544
WC-Z-3	WC-Z-3-19	766.196	9.7534	469.1	11.1391	1032.95	0.953211	0.170707	18.7708	0.176082	2.4927	4.8259	1.52736	23.9347	8.05535	94.0158	34.2229	156.189	35.297	339.211	65.9383	8888.99	0.439159	19.5876	115.496	120.857	784.827	0.888899	23.8336	0.355833	0.955637	70.2896	2.17054	57.198
WC-Z-3	WC-Z-3-20	754.991	10.1597	601.51	6.64659	562.837	0.851173	2.85644	20.4405	0.470722	2.50699	2.25496	0.726739	10.5649	3.76291	45.2641	17.8609	87.4234	21.1438	221.146	45.2739	9869.85	0.446975	15.922	79.1303	105.908	481.696	0.986985	3.92762	0.378842	0.747159	98.071	1.9043	38.1283
WC-Z-3	WC-Z-3-21	822.111	13.4298	327.165	9.75411	782.445	0.548842	0	3.91653	0.0452485	1.38788	3.22551	1.0384	17.2684	5.95343	72.1372	27.2955	122.229	26.5256	246.63	46.9532	8970.36	0.26826	6.06741	25.081	37.0895	574.606	0.897036	26.872	0.340653	0.676229	76.4625	2.04593	74.3411
WC-Z-3	WC-Z-3-22	868.84	13.6178	307.418	8.34079	635.685	0.307173	0.00678179	11.5822	0.13636	1.52823	2.99251	1.13334	13.2624	4.1409	52.7099	20.3938	99.5787	23.7086	251.203	52.3867	8981.08	0.175252	11.1367	74.0647	56.1089	534.764	0.898108	25.8544	0.464717	1.32002	83.9441	1.75275	52.1048
WC-Z-3	WC-Z-3-23	730.969	8.11109	338.36	11.6632	766.093	1.24827	0	16.2374	0.0584985	1.30061	2.31494	0.804893	13.25	4.96086	56.4615	23.9931	123.037	29.0348	294.092	61.8575	9829.43	0.54729	16.8043	101.232	110.085	627.403	0.982943	86.1738	0.348648	0.919577	127.041	2.28082	67.8017
WC-Z-3	WC-Z-3-24	843.308	12.1128	522.687	12.3081	930.973	1.47175	1.2799	11.1924	0.491388	3.37281	4.25994	0.66181	20.0863	7.21251	86.2842	32.8095	146.433	31.9465	282.914	52.3244	9065.25	0.58317	12.0817	50.052	71.6576	681.268	0.906525	3.45944	0.181716	0.698488	66.4127	2.52371	45.8371
WC-Z-3	WC-Z-3-25	764.002	9.35952	348.233	12.9248	595.491	0.850913	0	17.5691	0.0111607	0.825011	2.13615	0.358652	13.3485	4.61631	52.1097	19.5953	87.8641	20.0276	180.266	33.8997	10311.8	0.468601	14.9368	84.5528	92.8756	432.627	1.03118	488.721	0.156711	0.910387	84.3883	1.81586	87.5567
WC-Z-3	WC-Z-3-26	776.167	9.50802	490.374	6.56717	1300.57	2.11261	0	34.6294	0.0311453	1.02356	2.93143	0.723431	18.6664	7.84341	104.797	43.3672	216.219	51.8741	513.22	101.238	10190	0.942007	16.305	94.7606	99.3746	1096.56	1.019	345.187	0.226794	0.95357	175.075	2.24267	138.135
WC-Z-3	WC-Z-3-27	781.398	9.65795	565.576	6.33	821.733	0.926973	1.5851	21.2817	0.43199	3.21176	3.95373	0.918603	16.4547	6.05106	68.494	26.7833	125.814	29.4129	297.118	58.7077	9734.96	0.454177	24.132	138.388	141.932	660.218	0.973496	6.19004	0.299076	0.975026	75.1488	2.04099	38.6499
WC-Z-3	WC-Z-3-28	782.958	13.337	379.576	12.9298	647.868	0.687383	0	15.4506	0.00918709	0.812876	2.36528	0.431504	10.6659	4.29681	51.7407	21.0716	104.084	23.9952	238.322	47.5633	9943.56	0.363696	8.17253	43.954	50.4667	520.809	0.994356	522.119	0.22089	0.87095	100.759	1.88999	85.5265
WC-Z-3	WC-Z-3-29	771.823	11.9317	308.811	8.89183	457.687	0.612895	0.00680257	10.7316	0.0364503	0.994423	2.34737	0.658405	10.0745	3.29071	37.6335	14.807	68.6649	16.64	172.48	36.2018	9679.78	0.410569	10.4165	49.7331	67.4739	374.568	0.967978	85.0419	0.352722	0.737071	73.478	1.4928	53.8767
WC-Z-3	WC-Z-3-30	912.904	10.4279	383.368	6.16768	1741.11	4.7675	0.0067918	23.4553	0.127365	2.28071	5.78167	0.821618	37.7853	13.3746	162.103	61.7399	277.033	59.1856	527.031	94.1479	10485.4	1.75251	28.0337	111.132	152.052	1264.87	1.04854	55.9769	0.127817	0.730882	91.1554	2.72039	99.1127
WC-Z-3	WC-Z-3-32	754.032	11.5523	437.337	23.3959	1678.32	0.486401	0.00643548	14.4916	0.232712	4.32152	7.87873	1.93811	41.8247	12.9751	157.735	58.9994	258.544	53.863	489.572	89.8627	8848.74	0.294605	10.7942	90.3196	60.9146	1192.25	0.884874	19.1211	0.262061	1.48272	62.1384	1.65102	56.5203
WC-Z-3	WC-Z-3-33	932.551	13.0255	411.182	10.4418	1780.18	2.9552	0.0339972	9.61344	0.295937	5.3176	10.1093	3.14941	48.2435	15.9161	183.686	67.0623	275.556	57.0227	499.015	89.967	8988.49	1.16851	18.1929	76.7174	97.5099	1264.99	0.898849	9.64119	0.360996	0.786766	49.3619	2.52903	52.7131
WC-Z-3	WC-Z-3-34	856.602	14.6814	360.863	14.1528	778.326	0.76739	0	10.9134	0.0930135	1.75574	3.22956	0.86512	18.0101	6.04645	69.8375	26.7827	115.557	24.9304	223.509	40.8627	9291.15	0.488589	9.96711	53.8664	54.5793	542.393	0.929115	36.4265	0.274318	0.986939	69.2074	1.57063	61.4012
WC-Z-3	WC-Z-3-35	781.308	10.7954	435.179	3.27976	1065.91	1.96487	0.0207932	27.0334	0.0371227	1.25914	2.84004	1.26543	20.571	6.85543	87.579	34.9954	165.485	39.318	400.217	82.0258	10108.1	0.722186	29.1257	163.703	181.095	869.503	1.01081	184.628	0.36772	0.903964	140.92	2.72072	100.392
WC-Z-3	WC-Z-3-36	784.451	14.4323	310.455	3.18889	907.275	0.242892	0.0238632	11.2866	0.170378	2.66963	4.57928	2.33638	20.9477	6.34454	77.0176	30.0489	144.214	33.0497	332.164	69.4438	10296.6	0.126738	8.73385	47.0358	53.5429	734.296	1.02966	19.4729	0.610964	0.87847	72.5362	1.91649	45.6682
WC-Z-3	WC-Z-3-37	770.914	10.7347	811.068	6.15607	740.719	1.43679	2.18252	26.2949	0.477146	3.08621	2.85155	0.861598	15.0624	4.86094	59.8861	24.409	113.94	27.3271	275.731	56.4195	10000.7	0.444262	14.8002	79.9719	94.4524	613.391	1.00007	6.03808	0.323169	0.84669	96.6953	3.2341	40.4056
WC-Z-3	WC-Z-3-38	764.968	10.5725	258.359	23.5483	750.836	0.986607	0.306385	26.8833	0.351515	3.62871	5.74627	1.69259	21.0964	6.47526	69.3062	24.5695	106.892	23.4744	214.424	43.5578	9448.74	0.523144	22.5163	138.605	141.611	548.404	0.944874	17.5957	0.416253	0.978772	37.3153	1.88592	31.1605
WC-Z-3	WC-Z-3-40	893.705	12.2425	331.322	14.2319	608.403	0.715758	0.00639107	10.1331	0.0513199	0.832513	2.29687	0.378367	12.4365	4.34561	52.9986	20.3689	93.5424	19.8962	190.928	37.0699	10040.1	0.394756	13.9039	44.7791	80.2839	445.285	1.00401	58.3855	0.17274	0.55776	83.1254	1.81317	86.7354
WC-Z-3	WC-Z-3-42	773.285	8.94971	1018.74	4.57365	816.428	2.62447	7.96098	50.8535	2.37102	10.1835	4.1424	1.3045	16.7239	5.47285	66.6877	25.7668	126.458	29.34	301.908	63.1676	11113.8	1.02239	43.2865	317.148	248.996	712.341	1.11138	2.83845	0.414758	1.27371	72.8824	2.56699	22.6474
WC-Z-3	WC-Z-3-43	743.953	9.80237	381.922	3.33344	796.85	1.79434	0.0210202	20.2252	0.046866	0.82939	2.649	0.733279	11.3832	4.78807	63.7257	26.5237	124.474	30.9974	319.576	66.7153	10188.3	0.824212	22.2397	119.615	146.189	672.689	1.01883	113.563	0.347775	0.818227	120.64	2.17704	100.891
WC-Z-3	WC-Z-3-44	856.039	11.6534	225.005	2.39805	380.734	1.54408	0.0589507	23.9088	0.2059	1.16292	1.54034	0.759182	7.66348	2.57211	31.9802	12.3005	59.8697	14.002	146.252	27.6659	10726.2	0.687859	30.1905	84.1636	185.866	329.942	1.07262	32.3386	0.552766	0.452818	94.9481	2.24476	48.2616
WC-Z-3	WC-Z-3-45	897.666	20.073	299.59	6.51972	396.349	0.687644	0.012946	10.5334	0.0735926	0.510736	1.31342	0.570441	6.63075	2.30497	31.1215	12.1147	58.2111	15.5416	164.776	35.2307	11222.1	0.54645	44.5065	143.889	251.267	338.946	1.12221	41.5092	0.481516	0.572652	125.455	1.25838	84.6295
WC-Z-3	WC-Z-3-46	925.337	17.9918	379.911	13.6179	696.803	0.351101	0	6.79318	0.0174411	0.411545	1.44345	0.346303	12.2367	4.24063	56.9471	23.7509	112.31	25.3821	243.303	47.3523	9646.51	0.206112	4.65738	13.649	25.9953	534.534	0.964651	120.921	0.173114	0.525055	168.556	1.70345	177.826
WC-Z-3	WC-Z-3-48	771.223	12.2303	284.111	5.31554	345.837	0.527453	0	11.045	0.0176216	0	0.91182	0.306333	6.60544	2.27077	28.161	11.2193	53.6303	12.5584	128.107	26.7512	10331.7	0.289149	9.06911	37.1829	59.2393	281.585	1.03317	194.591	0.277228	0.627673	140.496	1.82416	#DIV/0!
WC-Z-3	WC-Z-3-49	753.656	9.39426	336.831	7.456	647.699	1.18335	0.06556	16.1194	0.0525987	0.723999	1.48208	0.759475	9.0346	3.52326	48.4223	20.5143	106.335	26.4482	290.101	62.1621	9865.58	0.57985	20.4765	93.8985	134.361	585.744	0.986558	63.4447	0.488134	0.698853	195.739	2.04079	99.5537
WC-Z-3	WC-Z-3-50	734.028	9.39048	386.171	9.84387	1251.86	1.00876	0.00653646	16.8912	0.126707	3.42803	6.72711	1.50607	31.0165	10.2729	113.651	43.1818	193.487	41.165	385.735	71.5827	9087.75	0.47395	15.6005	99.0129	96.6197	918.777	0.908775	40.5484	0.266461	1.02477	57.3403	2.12841	50.0479
WC-Z-3	WC-Z-3-51	808.511	8.58698	428.137	6.41884	2163.02	1.75209	0.0258782	6.38935	0.255127	4.61715	9.22707	1.81826	52.3157	18.2723	210.237	79.3311	345.555	71.2014	644.884	116.102	8181.25	0.787655	21.3986	87.9109	129.075	1560.23	0.818125	7.47128	0.199116	0.681085	69.8904	2.22444	68.3186
WC-Z-3	WC-Z-3-52	864.172	11.4853	370.363	14.4069	828.286	0.880159	0.119562	11.0584	0.0843478	1.25705	3.21948	0.801123	15.7615	5.40859	71.4743	27.9042	131.461	29.7566	295.022	56.3588	8732.23	0.561282	12.2383	43.0171	69.5523	649.687	0.873223	25.9549	0.282635	0.618485	91.6367	1.56812	79.0593
WC-Z-3	WC-Z-3-53	824.615	11.3275	383.461	9.06561	932.575	0.897411	0.214069	17.2787	0.160402	2.63413	4.55204	1.44726	20.239	6.85842	81.8312	31.9424	141.888	32.3396	317.044	58.2353	8404.89	0.375544	10.0505	64.3312	52.7599	716.665	0.840489	21.7875	0.389161	1.21932	69.6489	2.38963	49.0426
WC-Z-3	WC-Z-3-54	802.812	11.8072	422.694	5.73746	980.126	1.14035	0.00663592	16.3374	0.0443442	0.784787	2.40513	0.848192	17.6553	6.33622	81.6261	33.87	160.808	37.68	369.769	72.3763	10106.3	0.472533	9.59362	49.2194	55.9403	800.547	1.01063	107.907	0.287779	0.879855	153.742	2.41328	137.949
WC-Z-3	WC-Z-3-55	907.443	11.8224	424.853	12.4543	930.114	1.20786	0.00663469	11.771	0.0664992	1.28149	3.27808	0.623961	18.1813	6.38249	82.074	32.7304	147.021	32.8715	314.003	56.7832	10058.8	0.635882	18.1457	86.8771	93.0529	707.074	1.00588	52.8408	0.195779	0.933632	95.7887	1.8995	89.0829
WC-Z-3	WC-Z-3-56	768.258	13.4723	364.385	19.9256	1162.07	0.285712	0.0270567	9.2046	0.212416	3.97257	5.59155	2.30782	26.7606	8.65281	102.305	40.3799	180.601	40.3443	379.09	70.8748	7580.76	0.193608	8.66862	72.7348	44.7162	870.325	0.758076	12.7995	0.477191	1.62659	67.797	1.47572	44.0494
WC-Z-3	WC-Z-3-57	769.616	10.5431	352.695	19.8014	505.291	0.430585	0.0168181	10.91	0.0317913	1.33962	2.26136	0.508025	11.9637	4.10738	47.7311	17.0523	77.6311	17.4426	164.702	29.4181	9337.05	0.235403	14.6079	87.0236	87.8108	385.116	0.933705	87.9017	0.239982	0.991036	72.8334	1.82915	56.7378
WC-Z-3	WC-Z-3-58	742.122	8.86263	426.052	7.81505	992.154	1.26471	0.0683527	21.6753	0.114142	1.83153	3.94746	1.47444	20.0989	6.83039	84.0972	32.7503	156.589	35.5453	363.05	73.2071	8910.72	0.446071	21.5439	155.737	127.744	801.28	0.891072	47.543	0.411332	1.21913	91.9705	2.83522	67.2206
WC-Z-3	WC-Z-3-59	847.935	11.127	347.837	270.717	689.945	1.12457	0.0683043	8.99013	0.136863	2.31454	2.61954	1.06995	14.7701	4.71026	58.2336	23.076	106.052	26.8056	280.912	57.6468	8756.08	0.777883	19.1337	91.6642	105.572	587.405	0.875608	16.9935	0.414572	0.868264	107.237	1.44568	47.3903
WC-Z-3	WC-Z-3-60	812.521	8.77282	544.831	6.00772	1176.6	2.42096	0.339079	15.0789	0.221928	1.92376	3.22786	0.392192	22.3736	8.03429	103.757	41.7921	190.997	44.5998	407.379	71.9716	9863.62	1.17893	31.6006	117.017	197.481	912.088	0.986362	13.0821	0.104053	0.592547	126.207	2.05352	86.0788
WC-Z-3	WC-Z-3-61	917.608	8.95896	452.012	5.49923	1092.52	3.29459	0.785225	34.2928	0.329998	2.05344	3.87926	0.513755	20.0591	7.55458	94.6838	37.3421	175.637	40.8686	397.666	70.9949	9569.32	1.50156	45.3721	186.981	240.154	886.66	0.956932	16.5125	0.14407	0.778589	102.511	2.19411	70.5174
WC-Z-3	WC-Z-3-62	919.069	9.47848	270.811	5.59861	459.296	1.44559	0.0137774	21.8338	0.0552001	1.08548	1.94226	0.69703	8.19623	2.91174	35.7559	14.5611	70.9927	17.4263	188.629	38.1804	9578.32	0.835245	29.09	93.5634	163.01	402.281	0.957832	111.63	0.457133	0.573975	97.1186	1.73074	51.3495
WC-Z-3	WC-Z-3-64	879.193	9.60889	291.911	6.71385	468.138	0.986746	0.00697864	11.1674	0.0465874	0.412258	1.48442	0.277294	9.10882	2.72485	36.9336	15.2593	74.9766	17.6627	181.259	36.5998	10166.9	0.576741	21.0015	64.538	124.6	387.919	1.01669	70.2037	0.176982	0.517961	122.107	1.7109	114.469
WC-Z-3	WC-Z-3-65	756.68	12.9562	339.552	8.0642	554.979	0.506139	0	9.43981	0.0318106	0.777469	1.60566	0.71308	10.9786	3.68089	47.6662	18.2668	87.9341	20.1136	202.316	40.2736	9009.44	0.34487	6.3758	33.5859	40.5498	443.798	0.900944	92.1282	0.384692	0.828263	126.002	1.46762	90.9958
WC-Z-3	WC-Z-3-66	761.287	8.65773	329.485	3.83503	555.83	0.744818	0.00690395	16.6836	0.0506904	0.842764	2.10749	0.523606	11.3654	3.47643	47.3745	17.5083	86.9153	21.5375	228.332	46.1054	10305.7	0.405005	19.5333	98.2413	125.996	482.83	1.03057	96.8905	0.261367	0.779715	108.343	1.83903	78.6924
WC-Z-3	WC-Z-3-67	766.081	8.71238	451.342	19.547	1772.21	0.809224	0.0753749	17.9515	0.475633	7.23084	10.3013	1.1135	46.7966	14.9402	164.527	61.0148	253.285	52.1033	454.37	79.2297	9490.64	0.465972	21.8176	157.05	125.475	1163.41	0.949064	11.0175	0.130136	1.25164	44.1079	1.73664	38.7249
WC-Z-3	WC-Z-3-68	851.842	7.59417	416.294	2.28055	1337.3	3.6985	0.571066	24.2268	0.488228	4.87228	7.87567	1.48121	35.7108	10.9083	126.741	47.2608	203.02	45.6934	423.142	78.3835	9085.13	1.64114	70.1028	295.405	407.943	1010.37	0.908513	10.4881	0.226753	0.724132	53.7278	2.25362	42.1052
WC-Z-3	WC-Z-3-70	769.237	10.4042	363.68	17.2615	634.122	0.546954	0.00694577	10.7596	0.0370784	0.738262	2.15331	0.442978	12.5449	4.22949	54.652	21.0389	96.0268	21.5702	207.761	38.6911	9683.64	0.328883	11.0082	64.0261	67.6173	470.653	0.968364	83.7979	0.203343	0.94689	96.4843	1.66306	99.4083
WC-Z-3	WC-Z-3-71	2013.27	51.6925	298.134	6.73175	455.661	1.8921	0.0136148	30.3666	0.0686479	1.31191	2.7316	0.688699	14.1944	4.24681	45.584	15.5049	65.1996	14.1392	127.25	22.5352	9875.77	0.833968	82.4904	164.059	167.95	343.836	0.987577	127.218	0.273201	0.976834	46.5846	2.26879	51.4339
WC-Z-3	WC-Z-3-72	932.133	11.7325	278.595	5.36557	315.294	1.24652	0.0689247	22.7734	0.0695006	1.03019	1.27161	0.646864	7.07778	2.24019	26.4824	10.4756	47.824	11.2776	119.561	22.9035	9335.98	0.651632	30.0453	129.649	159.53	273.703	0.933598	72.7918	0.521735	0.812696	94.0237	1.91292	46.5322
WC-Z-3	WC-Z-3-73	767.394	10.9163	390.88	14.1409	1006.61	0.583777	0	13.0758	0.109632	1.81312	4.57897	1.00254	24.1045	8.04798	93.5258	35.0157	155.263	33.2564	317.883	58.3685	9266.17	0.302154	10.2086	66.0883	61.2462	746.045	0.926617	37.0283	0.234814	1.07906	69.4225	1.93205	72.0078
WC-Z-3	WC-Z-3-74	778.199	7.94006	386.659	5.63713	694.595	1.25542	0.889161	20.7051	0.348227	1.81778	1.9375	0.554606	11.648	4.34923	55.3554	22.0606	108.631	26.6662	282.723	55.3402	9354.06	0.71781	23.5396	121.764	148.605	593.025	0.935406	9.12243	0.275787	0.819379	145.921	1.74896	59.0227
WC-Z-3	WC-Z-3-75	662.826	8.11606	370.705	3.98193	948.518	2.08901	0.0204048	27.9849	0.0777119	1.15065	3.38813	1.80697	18.9117	6.59162	77.5978	30.8255	145.155	35.2069	376.516	75.2372	9059.87	0.647528	26.3545	159.405	197.944	800.47	0.905987	101.153	0.545747	0.805307	111.128	3.22613	90.341
WC-Z-3	WC-Z-3-76	897.134	9.78053	330.766	8.6115	607.529	1.71922	0.0207713	31.2281	0.0977142	1.5528	2.7145	0.902788	15.1529	4.68418	52.1657	19.8891	90.9706	21.6211	221.281	42.9027	9247.14	1.00485	36.6763	154.104	200.683	505.184	0.924714	91.4276	0.340305	0.767897	81.5181	1.71092	52.812
WC-Z-3	WC-Z-3-77	820.76	10.4505	268.801	3.92119	506.106	3.27518	0	38.0683	0.0673674	1.53525	2.08883	1.04424	11.7798	3.58109	44.2017	16.4387	77.0907	17.8617	185.273	35.8759	9732.11	1.02505	17.0071	111.11	92.3471	434.906	0.973211	175.435	0.507336	1.20318	88.6971	3.19515	49.9522
WC-Z-3	WC-Z-3-78	752.057	10.6296	342.535	6.07925	963.784	0.498636	0.0138622	6.90724	0.102446	1.93685	4.50774	1.31733	21.8543	7.14143	87.281	33.4904	149.018	33.3952	333.884	62.4981	8510.02	0.346041	12.6429	59.36	83.8001	743.347	0.851002	19.8552	0.334479	0.708352	74.069	1.44097	64.4259
WC-Z-3	WC-Z-3-79	762.619	8.34218	405.407	7.36925	969.836	1.70497	0.306017	25.5773	0.621417	4.43485	4.10624	1.94881	19.7774	6.22834	78.6928	30.6491	146.674	35.2802	365.959	71.8961	9064.91	0.666672	28.4757	173.794	173.853	792.152	0.906491	10.6717	0.545996	0.99966	89.1228	2.55743	36.9084
WC-Z-3	WC-Z-3-80	789.179	9.82331	363.257	10.6172	636.395	0.688709	0.031517	12.3926	0.0517526	0.689251	1.61527	0.546057	10.9949	4.07146	50.2761	20.7945	101.932	24.7849	262.034	51.0254	9758.04	0.424249	25.0441	117.499	157.396	541.239	0.975804	59.755	0.293935	0.746517	162.223	1.62336	104.068
WC-Z-3	WC-Z-3-81	757.2	8.83201	388.382	5.87847	1121.08	0.739426	0.0349932	20.2662	0.253854	3.77463	5.81079	1.53459	26.59	8.45596	94.6855	35.6669	168.335	40.1435	429.178	80.1235	9261.64	0.433246	40.9313	298.196	240.867	914.854	0.926164	23.4873	0.316167	1.23801	73.8589	1.70671	41.3795
WC-Z-3	WC-Z-3-82	754.332	11.9577	347.649	7.12764	561.056	0.623977	0.00697218	12.9541	0.0392841	0.46665	2.37985	0.509567	12.3844	4.23658	52.1356	19.2916	87.6472	19.6553	201.755	36.5109	9012.33	0.403754	11.5103	52.9241	76.5915	449.973	0.901233	95.5751	0.231752	0.690992	84.7766	1.54544	133.63
WC-Z-3	WC-Z-3-83	849.453	12.9166	308.721	5.97053	488.032	1.03321	0	9.30281	0.0243842	0.68619	1.77522	0.707579	9.64129	2.87854	40.7564	16.4438	76.5219	19.4604	205.198	39.7323	8368.47	0.526832	7.90682	21.2453	49.0712	423.129	0.836847	118.443	0.416946	0.432947	115.59	1.96118	82.3537
WC-Z-3	WC-Z-3-84	858.641	11.9364	285.043	6.27959	392.719	0.778135	0.00716985	11.157	0.00962989	0.677584	1.02524	0.567624	6.43231	2.4077	28.9733	12.05	62.7775	16.3116	184.247	37.6071	8879.68	0.539262	21.717	72.6189	130.376	364.251	0.887968	277.015	0.515062	0.556995	179.711	1.44296	71.0196
WC-Z-3	WC-Z-3-85	762.783	12.1308	391.675	17.5223	940.717	0.650181	0.0073941	12.0741	0.138995	1.95137	3.95647	0.972431	21.2961	6.82032	88.5397	32.0177	144.468	32.2582	313.016	56.1099	8659.75	0.305107	10.25	63.3029	62.2419	713.627	0.865975	26.4056	0.258955	1.01705	79.1151	2.131	67.7517
WC-Z-3	WC-Z-3-86	919.092	9.08757	443.757	21.907	917.603	3.16008	0	28.7791	0.265821	3.0361	6.36032	0.39606	24.2996	7.5215	87.877	31.6584	136.863	31.2834	299.48	51.6293	8116.92	1.33648	87.5251	385.584	445.728	709.45	0.811692	33.6118	0.0854555	0.865067	47.0857	2.36448	42.7605
WC-Z-3	WC-Z-3-87	761.376	9.65651	390.294	6.97909	987.109	1.13311	0.0220986	19.2937	0.0543912	1.16078	2.61639	1.05835	15.995	5.42186	76.6554	31.6557	159.06	39.4973	426.991	85.9127	8990.19	0.495132	27.4238	141.275	173.305	865.395	0.899019	94.7025	0.38442	0.81518	163.199	2.28851	95.3361
WC-Z-3	WC-Z-3-88	782.642	13.836	277.907	3.85053	400.726	0.575015	0.0452966	8.30841	0.0354711	0.773336	1.18404	0.496354	6.6046	2.65318	31.2776	12.5699	62.6962	16.3258	187.881	37.0433	8472.07	0.306473	6.66512	27.8179	42.4001	367.894	0.847207	48.0982	0.4292	0.656081	158.678	1.87624	66.861
WC-Z-3	WC-Z-3-89	852.396	10.7466	273.721	11.9316	424.642	0.741416	0	10.0551	0.0199876	0.455437	1.71717	0.326312	9.18568	3.24966	38.1303	13.7525	63.0539	14.2089	144.376	24.8753	9258.98	0.411232	10.7584	36.0467	63.5787	323.406	0.925898	156.181	0.20121	0.566961	84.0778	1.80292	105.928
WC-Z-3	WC-Z-3-90	643.147	8.70059	307.908	30.905	650.028	2.01211	0.124928	18.8729	0.0739769	0.839754	1.42374	0.867793	9.2317	3.80918	48.552	20.0516	104.922	25.3779	282.434	58.3153	10349.9	0.723763	22.4097	86.319	184.941	574.897	1.03499	47.2316	0.55181	0.466739	198.374	2.78007	91.9187
WC-Z-3	WC-Z-3-91	751.031	12.117	438.038	15.4633	1252.06	0.446239	0	12.8773	0.189944	3.71808	5.65797	1.25458	33.0204	9.93826	116.364	41.5249	187.344	40.4751	379.269	65.7512	8410.71	0.236651	8.10198	56.7936	46.4946	897.385	0.841071	21.0476	0.218864	1.22151	67.0328	1.88564	51.8633
WC-Z-3	WC-Z-3-92	728.37	13.1255	310.993	10.0711	569.965	0.564949	0.0218556	9.61051	0.0830932	2.06756	2.9238	1.2769	15.3967	4.31865	51.344	18.9283	86.674	20.1556	218.107	40.9903	7655.32	0.295709	7.03827	40.1904	45.5304	471.898	0.765532	32.4826	0.468251	0.882716	74.5969	1.91049	42.3937
WC-Z-3	WC-Z-3-93	1520.37	89.6625	253.114	38.0176	708.068	2.69462	0.131569	4.09502	0.235382	2.73731	3.91139	0.978597	21.6478	6.31135	76.1627	25.6775	104.536	21.0799	194.294	31.2717	7947.42	0.953287	13.3228	33.8802	42.9873	493.07	0.794742	4.41249	0.257777	0.788144	49.6739	2.82666	47.2959
WC-Z-3	WC-Z-3-94	752.792	12.0037	362.869	14.5918	1119.62	0.55493	0.0145925	14.2882	0.117469	2.93395	6.36146	1.36751	28.0921	9.02188	106.523	39.1851	164.849	37.1213	347.155	59.2515	8570.82	0.267017	8.60913	60.0883	51.1611	816.282	0.857082	35.9708	0.264503	1.17449	54.5716	2.07826	53.052
WC-Z-3	WC-Z-3-95	762.143	9.59971	385.937	18.0739	1078.06	0.916721	0	9.91905	0.0918326	1.44883	2.2603	1.09612	16.555	5.72045	79.5132	34.8465	174.318	42.6524	442.045	84.3177	6938.98	0.460256	14.0576	76.8723	86.1876	894.785	0.693898	33.5332	0.396477	0.891919	195.569	1.99176	90.0591
WC-Z-3	WC-Z-3-96	780.954	9.50335	286.864	6.87522	373.701	2.03141	0.0855001	19.1565	0.0382318	0.365215	1.21614	0.13873	5.24356	1.96922	27.355	11.399	63.3682	16.6507	179.934	32.0935	13087.4	1.7209	33.2128	98.2861	222.6	359.014	1.30874	82.0268	0.14295	0.441538	147.955	1.18044	97.3942
WC-Z-3	WC-Z-3-97	912.57	10.7244	259.371	3.88871	221.815	0.876114	0	14.7856	0.0191408	0.422014	0.625367	0.312555	4.13027	1.27825	19.3722	6.88957	34.8511	9.10631	101.2	18.9402	9576.64	0.507942	25.8016	70.9042	146.592	211.933	0.957664	239.818	0.445619	0.483684	161.826	1.72483	76.8817
WC-Z-3	WC-Z-3-98	883.682	10.4486	293.748	5.36796	372.106	1.17708	0.00719066	24.5906	0.0434009	0.737275	1.49274	0.577474	9.229	2.89441	34.3243	12.6355	57.5647	12.9121	128.959	23.3953	9014.56	0.837234	21.7758	80.1941	121.013	309.363	0.901456	164.949	0.364262	0.662692	86.391	1.40592	69.5498
WC-Z-3	WC-Z-3-99	860.178	10.5084	434.239	7.94889	1191.7	2.58994	0.00706362	16.7451	0.0663055	1.14235	3.55193	1.28047	20.0206	7.75577	97.1536	38.5563	181.728	43.9022	458.072	85.3756	8099.55	0.742503	25.2528	96.9217	144.57	955.358	0.809955	75.1934	0.366	0.670415	128.965	3.48812	112.399
WC-Z-3	WC-Z-3-100	850.6	13.1155	247.546	10.2964	180.17	0.329364	0	8.22483	0.0438947	0.860895	0.906113	0.371696	4.21165	1.27615	14.9001	5.72755	28.5259	6.81023	80.044	16.7857	7690.41	0.309735	10.7697	47.8484	61.0624	168.689	0.769041	58.1723	0.485185	0.783598	88.3378	1.06337	33.7516
WC-Z-3	WC-Z-3-101	734.519	11.333	319.734	14.3954	383.196	0.675915	0	13.5412	0.0197021	0.637676	1.45749	0.223446	8.07898	2.71459	32.573	13.2034	56.4079	12.785	126.232	22.3611	9639.5	0.307933	10.952	54.5741	73.0329	290.235	0.96395	213.376	0.157761	0.747254	86.6093	2.19501	73.4297
WC-Z-3	WC-Z-3-102	832.107	12.2277	332.011	14.0012	937.985	0.531011	0	11.2852	0.114442	1.52282	3.7325	1.07446	21.3885	7.56814	90.6785	33.1783	144.853	31.9143	294.915	48.3569	9212.08	0.320962	10.4169	54.7681	58.259	690.582	0.921208	30.6145	0.288385	0.94008	79.0128	1.65443	83.8408
WC-Z-3	WC-Z-3-103	2409.26	49.5325	368.234	24.6731	911.018	1.68881	0.0291051	13.7959	0.287761	3.73229	5.80734	1.2568	28.2182	8.95343	94.3615	32.9621	132.199	26.4067	234.094	37.6886	8140.7	0.735749	84.1363	132.985	140.228	619.794	0.81407	14.3041	0.247261	0.94835	40.3101	2.29536	41.5311
WC-Z-3	WC-Z-3-104	739.668	11.0972	388.684	15.4385	674.938	0.834835	0.00752647	17.104	0.070625	1.26442	3.36811	0.567581	15.8779	5.22159	63.7309	23.3714	102.45	22.5897	224.318	39.003	9138.24	0.610827	13.9821	74.5308	91.7406	518.944	0.913824	72.1064	0.19714	0.812408	66.6006	1.36673	69.3254
WC-Z-3	WC-Z-3-105	798.447	11.4048	385.633	8.44322	1696.22	2.66598	0.00727886	35.6903	0.243917	4.94065	9.40265	2.44343	43.0973	13.4416	158.873	58.8355	259.326	56.451	542.532	89.268	8146.77	0.692402	25.3076	181.031	134.385	1274.55	0.814677	44.8897	0.310708	1.34711	57.6999	3.85034	49.0531
WC-Z-3	WC-Z-3-106	2062.65	58.335	334.229	6.59402	854.147	4.31163	0.00728157	15.1958	0.0780658	2.06942	5.74452	0.354196	28.6996	8.33073	95.337	32.6484	127.297	25.8816	225.323	36.4832	9770.18	1.3465	65.4095	110.057	138.746	603.451	0.977018	58.2536	0.0689245	0.793229	39.224	3.20211	62.6655
WC-Z-3	WC-Z-3-107	1701.85	71.1425	286.734	7.29178	464.316	1.45714	0.00745742	5.58084	0.119918	2.3845	3.88778	0.462483	17.1066	4.76575	53.2161	17.2984	68.2574	14.5882	133.601	21.7062	7713.7	0.367065	21.5646	49.8539	51.3039	342.983	0.77137	14.0969	0.146774	0.971738	34.3644	3.96969	36.0055
WC-Z-3	WC-Z-3-108	752.579	12.0739	413.112	21.4632	728.047	0.929902	0.0150079	15.8775	0.0804382	1.8367	3.87743	0.629582	20.0772	5.81114	70.7648	25.7049	112.021	23.7486	224.121	38.6949	8709.22	0.419259	7.88311	51.0645	47.1425	543.26	0.870922	57.0164	0.176442	1.08319	57.8014	2.21797	56.7787
WC-Z-3	WC-Z-3-109	827.277	8.6016	644.296	11.2288	2987.09	5.83536	0.384071	58.3814	0.836218	7.11528	12.1993	4.85858	67.317	23.3427	281.562	100.854	435.182	100.439	974.728	167.172	7934.39	1.26255	75.3245	439.802	413.414	2234.37	0.793439	18.3049	0.411325	1.06383	79.9002	4.62188	62.6515
WC-Z-3	WC-Z-3-110	740.62	11.4528	319.628	5.64789	462.02	0.584874	0.00743183	12.8468	0.0149351	0.557537	1.16578	0.45179	7.80709	2.53036	34.7723	14.8617	74.8148	17.9129	208.583	42.3481	10221.3	0.321296	9.2667	47.5829	61.1364	418.675	1.02213	222.639	0.341568	0.778307	178.922	1.82036	92.1952
WC-Z-3	WC-Z-3-111	786.294	11.2179	453.253	8.72594	829.903	1.70716	0.00741517	29.3235	0.0546355	1.25906	2.83951	0.279468	14.8806	5.8872	72.2513	28.217	131.678	31.2194	318.588	58.3429	9702.05	0.927187	14.0909	94.5477	79.8688	694.828	0.970205	158.029	0.105933	1.18379	112.198	1.84122	82.8299
WC-Z-3	WC-Z-3-112	738.151	12.4682	341.601	10.1095	438.136	0.472558	0	9.7352	0.0202097	0.387261	1.53133	0.265947	7.72148	3.01895	36.141	14.504	69.0793	16.5121	158.974	29.556	10057.2	0.265903	8.66959	44.78	57.2383	347.446	1.00572	149.55	0.192729	0.782343	103.814	1.77718	116.926
WC-Z-3	WC-Z-3-114	822.193	10.4396	363.278	7.72826	714.316	2.14719	0.00737449	17.602	0.123447	1.6896	3.30035	1.0039	18.0457	5.42784	65.6473	24.2573	110.7	25.8524	253.004	45.0952	8358.72	0.971052	21.2747	99.7747	125.466	571.757	0.835872	43.2322	0.316473	0.795235	76.6595	2.2112	58.7446
[truncated: 155 more rows]

## Sheet: Ti-in-zircon geothermomet
Ti-in-zircon geothermomet
[truncated: 1,154 more rows]

## Sheet: crustal thickness
Crustal thickness
sample	Analyzed spot	Best age	Estimate	Eu/Eu*	dm1	dm2	dm3	dm4	dmAvg	Error
[truncated: 1,085 more rows]
